# Supplementary material for: Immunoproteomics Reveals Pathogen’s Antigens Involved in Homo sapiens–Histoplasma capsulatum Interaction and Specific Linear B-Cell Epitopes in Histoplasmosis
Source: Front Cell Infect Microbiol. 2020 Oct 29;10:591121. doi: 10.3389/fcimb.2020.591121 (PMC7673445; doi:10.3389/fcimb.2020.591121)
Supplement: Supplementary file 1 [file DataSheet_1.xlsx]

## Sheet: Histoplasma run 1
Protein list of the first biological replicate between the Histoplasma yeast-cell extract and the pool of sera from patients with histoplasmosis
Protein Group	Protein ID	Accession	-10lgP	Coverage (%)	Coverage (%) Sample 4	Area Sample 4	#Peptides	#Unique	#Spec Sample 4	PTM	Avg. Mass	Description
2	19	#CONTAM#K2C1_HUMAN|	319.46	57	57	1.81E8	41	36	150	Y	65886	sp|#CONTAM#K2C1_HUMAN|
5	26	#CONTAM#K1C10_HUMAN|	317.89	56	56	8.46E7	36	32	125	Y	59519	sp|#CONTAM#K1C10_HUMAN|
1	9	#CONTAM#ALBU_HUMAN|	305.85	69	69	1.07E8	42	37	152	Y	69367	sp|#CONTAM#ALBU_HUMAN|
3	5	tr|A6RFF1|A6RFF1_AJECN	297.51	49	49	2.63E7	28	4	127	Y	52770	Aldehyde dehydrogenase OS=Ajellomyces capsulatus (strain NAm1 / WU24) GN=HCAG_08367 PE=3 SV=1
10	40	#CONTAM#K1C9_HUMAN|	293.35	57	57	6.96E7	28	27	89	Y	62129	sp|#CONTAM#K1C9_HUMAN|
9	18	#CONTAM#K22E_HUMAN|	285.32	60	60	3.14E7	33	27	95	Y	65865	sp|#CONTAM#K22E_HUMAN|
8	101	#CONTAM#TRYP_PIG|	250.78	55	55	1.48E9	20	20	74	Y	24409	sp|#CONTAM#TRYP_PIG|
7	43	tr|C6H6L8|C6H6L8_AJECH	249.42	28	28	1.51E8	18	18	70	Y	44442	Cytosolic large ribosomal subunit protein L7A OS=Ajellomyces capsulatus (strain H143) GN=HCDG_02069 PE=4 SV=1
7	47	tr|C0NHA4|C0NHA4_AJECG	249.42	24	24	1.51E8	18	18	70	Y	52527	60S ribosomal protein L7A OS=Ajellomyces capsulatus (strain G186AR / H82 / ATCC MYA-2454 / RMSCC 2432) GN=HCBG_02726 PE=4 SV=1
7	46	tr|F0UUX8|F0UUX8_AJEC8	249.42	24	24	1.51E8	18	18	70	Y	52591	60S ribosomal protein OS=Ajellomyces capsulatus (strain H88) GN=HCEG_08920 PE=4 SV=1
11	109	tr|C0NQR6|C0NQR6_AJECG	219.27	49	49	1.71E8	15	15	65	Y	21701	60S ribosomal protein L9B OS=Ajellomyces capsulatus (strain G186AR / H82 / ATCC MYA-2454 / RMSCC 2432) GN=HCBG_05346 PE=4 SV=1
21	96	tr|C6HPV9|C6HPV9_AJECH	215.89	43	43	2.85E7	9	9	34	Y	27488	60S ribosomal protein L2 OS=Ajellomyces capsulatus (strain H143) GN=HCDG_08240 PE=4 SV=1
21	97	tr|C0NR03|C0NR03_AJECG	215.89	43	43	2.85E7	9	9	34	Y	27488	60S ribosomal protein L2 OS=Ajellomyces capsulatus (strain G186AR / H82 / ATCC MYA-2454 / RMSCC 2432) GN=HCBG_05433 PE=4 SV=1
21	98	tr|A6RFU9|A6RFU9_AJECN	215.89	43	43	2.85E7	9	9	34	Y	27488	60S ribosomal protein L2 OS=Ajellomyces capsulatus (strain NAm1 / WU24) GN=HCAG_08515 PE=4 SV=1
21	99	tr|F0USJ3|F0USJ3_AJEC8	215.89	31	31	2.85E7	9	9	34	Y	37491	60S ribosomal protein OS=Ajellomyces capsulatus (strain H88) GN=HCEG_08085 PE=4 SV=1
13	71	tr|A6R1T5|A6R1T5_AJECN	208.55	48	48	7.47E7	11	10	48	Y	20565	60S ribosomal protein L20 OS=Ajellomyces capsulatus (strain NAm1 / WU24) GN=HCAG_03593 PE=3 SV=1
13	72	tr|C6HAP4|C6HAP4_AJECH	208.55	48	48	7.47E7	11	10	48	Y	20565	60S ribosomal protein L20 OS=Ajellomyces capsulatus (strain H143) GN=HCDG_03275 PE=3 SV=1
13	73	tr|F0UI08|F0UI08_AJEC8	208.55	48	48	7.47E7	11	10	48	Y	20565	60S ribosomal protein L20 OS=Ajellomyces capsulatus (strain H88) GN=HCEG_05528 PE=3 SV=1
13	74	tr|C0NCE3|C0NCE3_AJECG	208.55	36	36	7.47E7	11	10	48	Y	27100	60S ribosomal protein L20 OS=Ajellomyces capsulatus (strain G186AR / H82 / ATCC MYA-2454 / RMSCC 2432) GN=HCBG_00789 PE=3 SV=1
14	125	tr|A6RDK0|A6RDK0_AJECN	204.87	30	30	4.46E7	10	10	36	N	24395	60S ribosomal protein L13 OS=Ajellomyces capsulatus (strain NAm1 / WU24) GN=HCAG_07708 PE=3 SV=1
14	126	tr|C0NYP9|C0NYP9_AJECG	204.87	27	27	4.46E7	10	10	36	N	27379	60S ribosomal protein L13 OS=Ajellomyces capsulatus (strain G186AR / H82 / ATCC MYA-2454 / RMSCC 2432) GN=HCBG_08279 PE=3 SV=1
14	127	tr|C6H520|C6H520_AJECH	204.87	27	27	4.46E7	10	10	36	N	27379	60S ribosomal protein L13 OS=Ajellomyces capsulatus (strain H143) GN=HCDG_00341 PE=3 SV=1
14	128	tr|F0UIF5|F0UIF5_AJEC8	204.87	27	27	4.46E7	10	10	36	N	27379	60S ribosomal protein L13 OS=Ajellomyces capsulatus (strain H88) GN=HCEG_04775 PE=3 SV=1
17	82	tr|C0NLP3|C0NLP3_AJECG	203.12	45	45	1.9E7	14	14	31	Y	29347	40S ribosomal protein S4 OS=Ajellomyces capsulatus (strain G186AR / H82 / ATCC MYA-2454 / RMSCC 2432) GN=HCBG_04423 PE=3 SV=1
17	83	tr|F0U7S3|F0U7S3_AJEC8	203.12	45	45	1.9E7	14	14	31	Y	29347	40S ribosomal protein S4 OS=Ajellomyces capsulatus (strain H88) GN=HCEG_01004 PE=3 SV=1
17	84	tr|C6H3V7|C6H3V7_AJECH	203.12	45	45	1.9E7	14	14	31	Y	29347	40S ribosomal protein S4 OS=Ajellomyces capsulatus (strain H143) GN=HCDG_01278 PE=3 SV=1
17	85	tr|A6RC79|A6RC79_AJECN	203.12	45	45	1.9E7	14	14	31	Y	29317	40S ribosomal protein S4 OS=Ajellomyces capsulatus (strain NAm1 / WU24) GN=HCAG_07237 PE=3 SV=1
18	57	tr|A6R1L4|A6R1L4_AJECN	197.97	20	20	2.4E7	10	10	30	Y	49337	Dihydrolipoyllysine-residue succinyltransferase component of 2-oxoglutarate dehydrogenase complex, mitochondrial OS=Ajellomyces capsulatus (strain NAm1 / WU24) GN=HCAG_03522 PE=4 SV=1
18	58	tr|C6HP67|C6HP67_AJECH	197.97	19	19	2.4E7	10	10	30	Y	50979	Dihydrolipoamide S-succinyltransferase OS=Ajellomyces capsulatus (strain H143) GN=HCDG_07998 PE=4 SV=1
18	60	tr|F0UFW7|F0UFW7_AJEC8	197.97	19	19	2.4E7	10	10	30	Y	50979	Dihydrolipoamide S-succinyltransferase OS=Ajellomyces capsulatus (strain H88) GN=HCEG_04231 PE=4 SV=1
18	59	tr|C0NZ91|C0NZ91_AJECG	197.97	19	19	2.4E7	10	10	30	Y	50980	Dihydrolipoamide succinyltransferase OS=Ajellomyces capsulatus (strain G186AR / H82 / ATCC MYA-2454 / RMSCC 2432) GN=HCBG_08471 PE=4 SV=1
22	92	tr|F0U9M8|F0U9M8_AJEC8	196.09	44	44	2.8E7	9	9	32	N	21179	60S ribosomal protein OS=Ajellomyces capsulatus (strain H88) GN=HCEG_01279 PE=4 SV=1
22	93	tr|C0NMF6|C0NMF6_AJECG	196.09	44	44	2.8E7	9	9	32	N	21179	60S ribosomal protein L18 OS=Ajellomyces capsulatus (strain G186AR / H82 / ATCC MYA-2454 / RMSCC 2432) GN=HCBG_04686 PE=4 SV=1
22	94	tr|C6HT13|C6HT13_AJECH	196.09	44	44	2.8E7	9	9	32	N	21179	60S ribosomal protein L18 OS=Ajellomyces capsulatus (strain H143) GN=HCDG_09344 PE=4 SV=1
22	95	tr|A6RCV5|A6RCV5_AJECN	196.09	44	44	2.8E7	9	9	32	N	21179	60S ribosomal protein L18-B OS=Ajellomyces capsulatus (strain NAm1 / WU24) GN=HCAG_07463 PE=4 SV=1
24	48	tr|A6RGE0|A6RGE0_AJECN	195.88	35	35	1.52E7	7	7	19	Y	28608	60S ribosomal protein L7 OS=Ajellomyces capsulatus (strain NAm1 / WU24) GN=HCAG_08706 PE=4 SV=1
24	49	tr|C6HI85|C6HI85_AJECH	195.88	30	30	1.52E7	7	7	19	Y	32443	60S ribosomal protein L7 OS=Ajellomyces capsulatus (strain H143) GN=HCDG_06235 PE=4 SV=1
24	50	tr|F0UHH0|F0UHH0_AJEC8	195.88	30	30	1.52E7	7	7	19	Y	32443	60S ribosomal protein OS=Ajellomyces capsulatus (strain H88) GN=HCEG_04519 PE=4 SV=1
24	51	tr|C0NXA5|C0NXA5_AJECG	195.88	30	30	1.52E7	7	7	19	Y	32443	60S ribosomal protein L7 OS=Ajellomyces capsulatus (strain G186AR / H82 / ATCC MYA-2454 / RMSCC 2432) GN=HCBG_08097 PE=4 SV=1
15	104	tr|A6R1V3|A6R1V3_AJECN	191.38	33	33	5.33E7	7	7	35	N	24117	Ribosomal protein L15 OS=Ajellomyces capsulatus (strain NAm1 / WU24) GN=HCAG_03611 PE=3 SV=1
15	105	tr|C0NCG1|C0NCG1_AJECG	191.38	33	33	5.33E7	7	7	35	N	24117	Ribosomal protein L15 OS=Ajellomyces capsulatus (strain G186AR / H82 / ATCC MYA-2454 / RMSCC 2432) GN=HCBG_00807 PE=3 SV=1
15	106	tr|F0UI31|F0UI31_AJEC8	191.38	33	33	5.33E7	7	7	35	N	24117	Ribosomal protein L15 OS=Ajellomyces capsulatus (strain H88) GN=HCEG_05551 PE=3 SV=1
15	107	tr|C6HAR9|C6HAR9_AJECH	191.38	33	33	5.33E7	7	7	35	N	24117	Ribosomal protein L15 OS=Ajellomyces capsulatus (strain H143) GN=HCDG_03300 PE=3 SV=1
27	102	#CONTAM#TRFE_HUMAN|	188.84	18	18	1.92E6	11	11	26	Y	77050	sp|#CONTAM#TRFE_HUMAN|
32	36	tr|C6H1S8|C6H1S8_AJECH	181.40	10	10	3.62E6	9	9	20	Y	117672	40S ribosomal protein S3 OS=Ajellomyces capsulatus (strain H143) GN=HCDG_00660 PE=3 SV=1
32	37	tr|F0U989|F0U989_AJEC8	181.40	9	9	3.62E6	9	9	20	Y	121485	40S ribosomal protein S3 OS=Ajellomyces capsulatus (strain H88) GN=HCEG_00401 PE=3 SV=1
12	122	tr|C0NU76|C0NU76_AJECG	181.03	11	11	5.99E7	13	13	39	Y	82140	AMP dependent synthetase and ligase OS=Ajellomyces capsulatus (strain G186AR / H82 / ATCC MYA-2454 / RMSCC 2432) GN=HCBG_06907 PE=3 SV=1
19	133	tr|C6HRQ5|C6HRQ5_AJECH	180.14	47	47	7.13E7	9	9	33	N	15571	60S ribosomal protein L27 OS=Ajellomyces capsulatus (strain H143) GN=HCDG_08640 PE=3 SV=1
19	134	tr|F0U8B8|F0U8B8_AJEC8	180.14	47	47	7.13E7	9	9	33	N	15571	60S ribosomal protein L27 OS=Ajellomyces capsulatus (strain H88) GN=HCEG_00238 PE=3 SV=1
19	135	tr|C0NV31|C0NV31_AJECG	180.14	47	47	7.13E7	9	9	33	N	15571	60S ribosomal protein L27 OS=Ajellomyces capsulatus (strain G186AR / H82 / ATCC MYA-2454 / RMSCC 2432) GN=HCBG_06795 PE=3 SV=1
30	77	tr|A6RE96|A6RE96_AJECN	178.82	30	30	9.14E6	7	7	19	N	28166	Ribosomal protein S5 OS=Ajellomyces capsulatus (strain NAm1 / WU24) GN=HCAG_07961 PE=3 SV=1
30	78	tr|C6HH16|C6HH16_AJECH	178.82	30	30	9.14E6	7	7	19	N	28166	Ribosomal protein S5 OS=Ajellomyces capsulatus (strain H143) GN=HCDG_05497 PE=3 SV=1
30	79	tr|C0NVX9|C0NVX9_AJECG	178.82	30	30	9.14E6	7	7	19	N	28166	Ribosomal protein S5 OS=Ajellomyces capsulatus (strain G186AR / H82 / ATCC MYA-2454 / RMSCC 2432) GN=HCBG_07309 PE=3 SV=1
30	80	tr|F0URZ8|F0URZ8_AJEC8	178.82	30	30	9.14E6	7	7	19	N	28166	Ribosomal protein S2 OS=Ajellomyces capsulatus (strain H88) GN=HCEG_07890 PE=3 SV=1
23	111	tr|F0U9T5|F0U9T5_AJEC8	176.58	47	47	1.09E7	10	10	25	Y	18494	40S ribosomal protein S11 OS=Ajellomyces capsulatus (strain H88) GN=HCEG_01972 PE=3 SV=1
23	112	tr|C0NYM4|C0NYM4_AJECG	176.58	47	47	1.09E7	10	10	25	Y	18494	40S ribosomal protein S11 OS=Ajellomyces capsulatus (strain G186AR / H82 / ATCC MYA-2454 / RMSCC 2432) GN=HCBG_08254 PE=3 SV=1
23	113	tr|A6RDR5|A6RDR5_AJECN	176.58	47	47	1.09E7	10	10	25	Y	18494	40S ribosomal protein S11 OS=Ajellomyces capsulatus (strain NAm1 / WU24) GN=HCAG_07773 PE=3 SV=1
25	242	tr|A6R236|A6R236_AJECN	174.83	39	39	3.96E7	6	6	24	Y	11607	Cytosolic large ribosomal subunit protein L30 OS=Ajellomyces capsulatus (strain NAm1 / WU24) GN=HCAG_03694 PE=3 SV=1
54	29	tr|C0NG75|C0NG75_AJECG	173.92	14	14	3.1E6	7	7	16	N	59950	ATP synthase subunit alpha OS=Ajellomyces capsulatus (strain G186AR / H82 / ATCC MYA-2454 / RMSCC 2432) GN=HCBG_01891 PE=3 SV=1
57	176	tr|A6QSW2|A6QSW2_AJECN	171.66	14	14	7.92E6	5	5	14	N	40206	60S ribosomal protein L4-A OS=Ajellomyces capsulatus (strain NAm1 / WU24) GN=HCAG_00468 PE=4 SV=1
57	178	tr|F0UPN0|F0UPN0_AJEC8	171.66	14	14	7.92E6	5	5	14	N	40178	60S ribosomal protein OS=Ajellomyces capsulatus (strain H88) GN=HCEG_06198 PE=4 SV=1
57	179	tr|C0NTG5|C0NTG5_AJECG	171.66	14	14	7.92E6	5	5	14	N	40148	60S ribosomal protein OS=Ajellomyces capsulatus (strain G186AR / H82 / ATCC MYA-2454 / RMSCC 2432) GN=HCBG_06445 PE=4 SV=1
16	69	tr|C6HK74|C6HK74_AJECH	170.33	16	16	1.07E7	8	8	26	Y	49843	Large subunit ribosomal protein L3 OS=Ajellomyces capsulatus (strain H143) GN=HCDG_06605 PE=3 SV=1
16	70	tr|F0UJX0|F0UJX0_AJEC8	170.33	16	16	1.07E7	8	8	26	Y	49843	Large subunit ribosomal protein L3 OS=Ajellomyces capsulatus (strain H88) GN=HCEG_05873 PE=3 SV=1
16	75	tr|C0NDC6|C0NDC6_AJECG	170.33	12	12	1.07E7	8	8	26	Y	62480	Large subunit ribosomal protein L3 OS=Ajellomyces capsulatus (strain G186AR / H82 / ATCC MYA-2454 / RMSCC 2432) GN=HCBG_01122 PE=3 SV=1
51	46332	tr|O13373|O13373_AJECA	165.90	12	12	1.7E6	7	7	12	N	78274	M antigen OS=Ajellomyces capsulatus PE=4 SV=2
51	6244	Q9Y7C2|CATB_AJECA	165.90	11	11	1.7E6	7	7	12	N	80818	Catalase B OS=Ajellomyces capsulatus GN=CATB PE=2 SV=1
43	116	tr|C0NNQ6|C0NNQ6_AJECG	159.81	20	20	4.19E6	7	7	19	N	43642	Uncharacterized protein OS=Ajellomyces capsulatus (strain G186AR / H82 / ATCC MYA-2454 / RMSCC 2432) GN=HCBG_04786 PE=4 SV=1
39	20	tr|C0P0C5|C0P0C5_AJECG	159.18	20	20	5.01E6	8	8	18	N	56003	ATP synthase subunit beta OS=Ajellomyces capsulatus (strain G186AR / H82 / ATCC MYA-2454 / RMSCC 2432) GN=HCBG_08844 PE=3 SV=1
39	21	tr|C6HGJ7|C6HGJ7_AJECH	159.18	20	20	5.01E6	8	8	18	N	56003	ATP synthase subunit beta OS=Ajellomyces capsulatus (strain H143) GN=HCDG_05088 PE=3 SV=1
39	22	tr|F0UQR0|F0UQR0_AJEC8	159.18	20	20	5.01E6	8	8	18	N	56003	ATP synthase subunit beta OS=Ajellomyces capsulatus (strain H88) GN=HCEG_07452 PE=3 SV=1
45	162	tr|F0U9D2|F0U9D2_AJEC8	156.38	10	10	8.36E5	5	5	10	N	57579	Serine hydroxymethyltransferase OS=Ajellomyces capsulatus (strain H88) GN=HCEG_01236 PE=3 SV=1
45	163	tr|C0NMB4|C0NMB4_AJECG	156.38	10	10	8.36E5	5	5	10	N	57566	Serine hydroxymethyltransferase OS=Ajellomyces capsulatus (strain G186AR / H82 / ATCC MYA-2454 / RMSCC 2432) GN=HCBG_04644 PE=3 SV=1
45	161	tr|C6HT53|C6HT53_AJECH	156.38	9	9	8.36E5	5	5	10	N	64021	Serine hydroxymethyltransferase OS=Ajellomyces capsulatus (strain H143) GN=HCDG_09384 PE=3 SV=1
31	628	#CONTAM#K1C15_SHEEP|	153.34	12	12	1.78E6	6	3	18	N	48770	sp|#CONTAM#K1C15_SHEEP|
28	320	tr|C6H8T6|C6H8T6_AJECH	150.41	18	18	2.35E7	6	5	18	Y	24479	60S ribosomal protein L36 OS=Ajellomyces capsulatus (strain H143) GN=HCDG_02617 PE=3 SV=1
28	327	tr|C0NAB7|C0NAB7_AJECG	150.41	37	37	2.35E7	6	5	18	Y	11577	60S ribosomal protein L36 OS=Ajellomyces capsulatus (strain G186AR / H82 / ATCC MYA-2454 / RMSCC 2432) GN=HCBG_00063 PE=3 SV=1
28	328	tr|A6R3H7|A6R3H7_AJECN	150.41	37	37	2.35E7	6	5	18	Y	11589	60S ribosomal protein L36 OS=Ajellomyces capsulatus (strain NAm1 / WU24) GN=HCAG_04185 PE=3 SV=1
28	334	tr|F0UA40|F0UA40_AJEC8	150.41	21	21	2.35E7	6	5	18	Y	20587	60S ribosomal protein L36 OS=Ajellomyces capsulatus (strain H88) GN=HCEG_02027 PE=3 SV=1
59	261	tr|F0UG71|F0UG71_AJEC8	149.86	31	31	1.14E7	4	4	12	N	16996	60S ribosomal protein OS=Ajellomyces capsulatus (strain H88) GN=HCEG_04281 PE=3 SV=1
59	262	tr|C6HG84|C6HG84_AJECH	149.86	31	31	1.14E7	4	4	12	N	16996	60S ribosomal protein L23 OS=Ajellomyces capsulatus (strain H143) GN=HCDG_05424 PE=3 SV=1
59	263	tr|C0NE75|C0NE75_AJECG	149.86	31	31	1.14E7	4	4	12	N	17010	60S ribosomal protein L23 OS=Ajellomyces capsulatus (strain G186AR / H82 / ATCC MYA-2454 / RMSCC 2432) GN=HCBG_02168 PE=3 SV=1
46	89	tr|A6R7S6|A6R7S6_AJECN	149.74	23	23	4.69E5	9	1	19	N	55232	Uncharacterized protein OS=Ajellomyces capsulatus (strain NAm1 / WU24) GN=HCAG_06367 PE=4 SV=1
36	114	tr|A6RC91|A6RC91_AJECN	149.46	44	44	8.32E6	8	8	21	N	20931	40S ribosomal protein S9 OS=Ajellomyces capsulatus (strain NAm1 / WU24) GN=HCAG_07249 PE=4 SV=1
36	115	tr|C0NLR5|C0NLR5_AJECG	149.46	41	41	8.32E6	8	8	21	N	22357	40S ribosomal protein S9 OS=Ajellomyces capsulatus (strain G186AR / H82 / ATCC MYA-2454 / RMSCC 2432) GN=HCBG_04445 PE=4 SV=1
62	63	tr|A6R9I6|A6R9I6_AJECN	148.35	4	4	6.66E5	4	4	9	N	98097	Plasma membrane ATPase OS=Ajellomyces capsulatus (strain NAm1 / WU24) GN=HCAG_06977 PE=3 SV=1
50	76	tr|F0UC56|F0UC56_AJEC8	147.47	20	20	5.22E4	9	1	18	N	55412	Mitochondrial ribosomal protein DAP3 OS=Ajellomyces capsulatus (strain H88) GN=HCEG_03217 PE=4 SV=1
50	110	tr|C0NWU8|C0NWU8_AJECG	147.47	20	20	5.22E4	9	1	18	N	55476	Uncharacterized protein OS=Ajellomyces capsulatus (strain G186AR / H82 / ATCC MYA-2454 / RMSCC 2432) GN=HCBG_07628 PE=4 SV=1
68	202	tr|A6RGA1|A6RGA1_AJECN	144.16	26	26	2.38E6	4	4	11	N	17952	40S ribosomal protein S18 OS=Ajellomyces capsulatus (strain NAm1 / WU24) GN=HCAG_08667 PE=3 SV=1
68	203	tr|C0NX47|C0NX47_AJECG	144.16	26	26	2.38E6	4	4	11	N	17952	40S ribosomal protein S18 OS=Ajellomyces capsulatus (strain G186AR / H82 / ATCC MYA-2454 / RMSCC 2432) GN=HCBG_08039 PE=3 SV=1
68	204	tr|F0UH62|F0UH62_AJEC8	144.16	26	26	2.38E6	4	4	11	N	17952	40S ribosomal protein S18 OS=Ajellomyces capsulatus (strain H88) GN=HCEG_04464 PE=3 SV=1
35	212	tr|A6QWN6|A6QWN6_AJECN	140.12	35	35	1.2E7	7	7	21	Y	22924	60S ribosomal protein L6 OS=Ajellomyces capsulatus (strain NAm1 / WU24) GN=HCAG_01793 PE=3 SV=1
35	225	tr|C0NKC3|C0NKC3_AJECG	140.12	35	35	1.2E7	7	7	21	Y	22938	60S ribosomal protein L6 OS=Ajellomyces capsulatus (strain G186AR / H82 / ATCC MYA-2454 / RMSCC 2432) GN=HCBG_03603 PE=3 SV=1
35	226	tr|F0UCS0|F0UCS0_AJEC8	140.12	35	35	1.2E7	7	7	21	Y	22938	60S ribosomal protein L6 OS=Ajellomyces capsulatus (strain H88) GN=HCEG_02561 PE=3 SV=1
35	227	tr|C6HIE9|C6HIE9_AJECH	140.12	35	35	1.2E7	7	7	21	Y	22938	60S ribosomal protein L6 OS=Ajellomyces capsulatus (strain H143) GN=HCDG_05833 PE=3 SV=1
75	395	tr|C0NNU6|C0NNU6_AJECG	137.78	10	10	2.04E6	3	3	6	N	47759	37S ribosomal protein S5 OS=Ajellomyces capsulatus (strain G186AR / H82 / ATCC MYA-2454 / RMSCC 2432) GN=HCBG_04826 PE=3 SV=1
75	396	tr|A6QTZ4|A6QTZ4_AJECN	137.78	10	10	2.04E6	3	3	6	N	47740	Uncharacterized protein OS=Ajellomyces capsulatus (strain NAm1 / WU24) GN=HCAG_00850 PE=3 SV=1
101	9562	tr|F0UVP8|F0UVP8_AJEC8	136.01	34	34	5.98E5	3	3	5	Y	13923	60S ribosomal protein OS=Ajellomyces capsulatus (strain H88) GN=HCEG_09190 PE=4 SV=1
101	37021	tr|C0NI22|C0NI22_AJECG	136.01	34	34	5.98E5	3	3	5	Y	14061	60S ribosomal protein L22 OS=Ajellomyces capsulatus (strain G186AR / H82 / ATCC MYA-2454 / RMSCC 2432) GN=HCBG_02994 PE=4 SV=1
101	37022	tr|C6H5S5|C6H5S5_AJECH	136.01	34	34	5.98E5	3	3	5	Y	14061	60S ribosomal protein L22 OS=Ajellomyces capsulatus (strain H143) GN=HCDG_01776 PE=4 SV=1
41	247	tr|C6HCH0|C6HCH0_AJECH	135.34	50	50	3.75E6	5	1	23	Y	11356	Histone H4 OS=Ajellomyces capsulatus (strain H143) GN=HCDG_03720 PE=3 SV=1
41	248	tr|C0NL59|C0NL59_AJECG	135.34	50	50	3.75E6	5	1	23	Y	11356	Histone H4 OS=Ajellomyces capsulatus (strain G186AR / H82 / ATCC MYA-2454 / RMSCC 2432) GN=HCBG_03889 PE=3 SV=1
41	249	tr|F0UA83|F0UA83_AJEC8	135.34	50	50	3.75E6	5	1	23	Y	11356	Histone H4 OS=Ajellomyces capsulatus (strain H88) GN=HCEG_02860 PE=3 SV=1
42	250	tr|F0UJT1|F0UJT1_AJEC8	133.35	50	50	2.01E5	5	1	21	Y	11386	Histone H4 OS=Ajellomyces capsulatus (strain H88) GN=HCEG_05834 PE=3 SV=1
42	251	tr|C0ND92|C0ND92_AJECG	133.35	50	50	2.01E5	5	1	21	Y	11386	Histone H4 OS=Ajellomyces capsulatus (strain G186AR / H82 / ATCC MYA-2454 / RMSCC 2432) GN=HCBG_01088 PE=3 SV=1
42	252	tr|C6HK34|C6HK34_AJECH	133.35	50	50	2.01E5	5	1	21	Y	11386	Histone H4 OS=Ajellomyces capsulatus (strain H143) GN=HCDG_06565 PE=3 SV=1
42	253	tr|A6R2M7|A6R2M7_AJECN	133.35	50	50	2.01E5	5	1	21	Y	11386	Histone H4 OS=Ajellomyces capsulatus (strain NAm1 / WU24) GN=HCAG_03885 PE=3 SV=1
80	214	tr|C0NWM3|C0NWM3_AJECG	132.06	31	31	1.72E6	4	4	9	N	14856	60S ribosomal protein L32 OS=Ajellomyces capsulatus (strain G186AR / H82 / ATCC MYA-2454 / RMSCC 2432) GN=HCBG_07553 PE=4 SV=1
88	150	tr|F0UWE8|F0UWE8_AJEC8	130.75	9	9	4.71E5	3	3	5	N	45666	Ribosomal protein S5 OS=Ajellomyces capsulatus (strain H88) GN=HCEG_12011 PE=4 SV=1
88	151	tr|C6HTL1|C6HTL1_AJECH	130.75	9	9	4.71E5	3	3	5	N	45666	Ribosomal protein S5 OS=Ajellomyces capsulatus (strain H143) GN=HCDG_12009 PE=4 SV=1
52	219	tr|C0NZ94|C0NZ94_AJECG	129.09	26	26	1.42E7	3	3	13	Y	14035	Histone H2B OS=Ajellomyces capsulatus (strain G186AR / H82 / ATCC MYA-2454 / RMSCC 2432) GN=HCBG_08474 PE=3 SV=1
52	216	tr|F0UFW4|F0UFW4_AJEC8	129.09	24	24	1.42E7	3	3	13	Y	14870	Histone H2B OS=Ajellomyces capsulatus (strain H88) GN=HCEG_04228 PE=3 SV=1
52	217	tr|A6R1L7|A6R1L7_AJECN	129.09	24	24	1.42E7	3	3	13	Y	14870	Histone H2B OS=Ajellomyces capsulatus (strain NAm1 / WU24) GN=HCAG_03525 PE=3 SV=1
52	218	Q7Z9J4|H2B_AJECA	129.09	24	24	1.42E7	3	3	13	Y	14870	Histone H2B OS=Ajellomyces capsulatus GN=HTB1 PE=3 SV=3
105	325	tr|C6HE75|C6HE75_AJECH	127.23	10	10	7.24E4	2	1	3	N	33403	40S ribosomal protein S8 OS=Ajellomyces capsulatus (strain H143) GN=HCDG_04506 PE=3 SV=1
105	326	tr|F0UUW0|F0UUW0_AJEC8	127.23	10	10	7.24E4	2	1	3	N	33403	40S ribosomal protein S8 OS=Ajellomyces capsulatus (strain H88) GN=HCEG_08902 PE=3 SV=1
105	332	tr|C0NST9|C0NST9_AJECG	127.23	10	10	7.24E4	2	1	3	N	33319	40S ribosomal protein S8 OS=Ajellomyces capsulatus (strain G186AR / H82 / ATCC MYA-2454 / RMSCC 2432) GN=HCBG_06219 PE=3 SV=1
29	378	tr|C0NMA2|C0NMA2_AJECG	126.94	1	1	1.77E7	3	3	14	N	305953	Ribosomal protein L19 OS=Ajellomyces capsulatus (strain G186AR / H82 / ATCC MYA-2454 / RMSCC 2432) GN=HCBG_04632 PE=3 SV=1
60	221	tr|C6H2X8|C6H2X8_AJECH	126.87	12	12	1.66E6	4	4	8	N	44007	37S ribosomal protein Rsm24 OS=Ajellomyces capsulatus (strain H143) GN=HCDG_01060 PE=4 SV=1
60	224	tr|F0U636|F0U636_AJEC8	126.87	12	12	1.66E6	4	4	8	N	43979	37S ribosomal protein Rsm24 OS=Ajellomyces capsulatus (strain H88) GN=HCEG_00789 PE=4 SV=1
60	223	tr|C0NN89|C0NN89_AJECG	126.87	12	12	1.66E6	4	4	8	N	43937	Uncharacterized protein OS=Ajellomyces capsulatus (strain G186AR / H82 / ATCC MYA-2454 / RMSCC 2432) GN=HCBG_04216 PE=4 SV=1
48	301	C0P0F6|RS3A_AJECG	126.69	11	11	5.64E6	3	3	10	N	29074	40S ribosomal protein S1 OS=Ajellomyces capsulatus (strain G186AR / H82 / ATCC MYA-2454 / RMSCC 2432) GN=RPS1 PE=3 SV=1
48	302	tr|F0UQU6|F0UQU6_AJEC8	126.69	11	11	5.64E6	3	3	10	N	29074	40S ribosomal protein S1 OS=Ajellomyces capsulatus (strain H88) GN=RPS1 PE=3 SV=1
48	303	C6HGN3|RS3A_AJECH	126.69	11	11	5.64E6	3	3	10	N	29060	40S ribosomal protein S1 OS=Ajellomyces capsulatus (strain H143) GN=RPS1 PE=3 SV=2
48	304	A6R9C3|RS3A_AJECN	126.69	11	11	5.64E6	3	3	10	N	29060	40S ribosomal protein S1 OS=Ajellomyces capsulatus (strain NAm1 / WU24) GN=RPS1 PE=3 SV=1
94	46336	tr|C0NVF6|C0NVF6_AJECG	126.53	7	7	5.73E5	3	3	6	Y	57304	Catalase OS=Ajellomyces capsulatus (strain G186AR / H82 / ATCC MYA-2454 / RMSCC 2432) GN=HCBG_07136 PE=3 SV=1
94	46337	tr|F0URN6|F0URN6_AJEC8	126.53	7	7	5.73E5	3	3	6	Y	57303	Catalase OS=Ajellomyces capsulatus (strain H88) GN=HCEG_07778 PE=3 SV=1
94	46338	tr|Q9UUT1|Q9UUT1_AJECA	126.53	7	7	5.73E5	3	3	6	Y	57247	Catalase OS=Ajellomyces capsulatus GN=CATP PE=2 SV=1
85	184	tr|C6H687|C6H687_AJECH	125.60	8	8	9.63E6	3	3	7	N	38065	ATP synthase subunit D OS=Ajellomyces capsulatus (strain H143) GN=HCDG_01938 PE=4 SV=1
85	185	tr|F0UVB2|F0UVB2_AJEC8	125.60	8	8	9.63E6	3	3	7	N	38065	ATP synthase subunit D OS=Ajellomyces capsulatus (strain H88) GN=HCEG_09054 PE=4 SV=1
85	402	tr|C0NHN5|C0NHN5_AJECG	125.60	13	13	9.63E6	3	3	7	N	22039	Nascent polypeptide-associated complex subunit alpha OS=Ajellomyces capsulatus (strain G186AR / H82 / ATCC MYA-2454 / RMSCC 2432) GN=HCBG_02857 PE=4 SV=1
85	403	A6R641|NACA_AJECN	125.60	13	13	9.63E6	3	3	7	N	22216	Nascent polypeptide-associated complex subunit alpha OS=Ajellomyces capsulatus (strain NAm1 / WU24) GN=EGD2 PE=3 SV=2
71	505	tr|F0UVH4|F0UVH4_AJEC8	124.80	22	22	1000000	3	3	7	N	17277	Nascent polypeptide-associated complex subunit beta OS=Ajellomyces capsulatus (strain H88) GN=HCEG_09116 PE=3 SV=1
71	506	tr|C0NHU7|C0NHU7_AJECG	124.80	22	22	1000000	3	3	7	N	17277	Nascent polypeptide-associated complex subunit beta OS=Ajellomyces capsulatus (strain G186AR / H82 / ATCC MYA-2454 / RMSCC 2432) GN=HCBG_02919 PE=3 SV=1
71	507	A6R5Z3|NACB_AJECN	124.80	22	22	1000000	3	3	7	N	17391	Nascent polypeptide-associated complex subunit beta OS=Ajellomyces capsulatus (strain NAm1 / WU24) GN=EGD1 PE=3 SV=1
44	205	tr|F0UR67|F0UR67_AJEC8	120.85	14	14	2.21E6	5	5	10	Y	35020	37S ribosomal protein S9 OS=Ajellomyces capsulatus (strain H88) GN=HCEG_07609 PE=3 SV=1
44	209	tr|C0NZV6|C0NZV6_AJECG	120.85	14	14	2.21E6	5	5	10	Y	35027	37S ribosomal protein S9 OS=Ajellomyces capsulatus (strain G186AR / H82 / ATCC MYA-2454 / RMSCC 2432) GN=HCBG_08686 PE=3 SV=1
123	37113	tr|C0NDW9|C0NDW9_AJECG	119.72	24	24	8.89E5	3	3	7	N	15390	Uncharacterized protein OS=Ajellomyces capsulatus (strain G186AR / H82 / ATCC MYA-2454 / RMSCC 2432) GN=HCBG_02062 PE=4 SV=1
123	37114	tr|C6HSV8|C6HSV8_AJECH	119.72	24	24	8.89E5	3	3	7	N	15453	SsDNA binding protein OS=Ajellomyces capsulatus (strain H143) GN=HCDG_09289 PE=4 SV=1
123	37115	tr|A6R018|A6R018_AJECN	119.72	24	24	8.89E5	3	3	7	N	15425	Uncharacterized protein OS=Ajellomyces capsulatus (strain NAm1 / WU24) GN=HCAG_02975 PE=4 SV=1
123	37116	tr|F0UF36|F0UF36_AJEC8	119.72	24	24	8.89E5	3	3	7	N	15453	SsDNA binding protein OS=Ajellomyces capsulatus (strain H88) GN=HCEG_04108 PE=4 SV=1
78	188	tr|F0URM8|F0URM8_AJEC8	119.66	34	34	6.07E6	5	5	14	N	15897	40S ribosomal protein S9 OS=Ajellomyces capsulatus (strain H88) GN=HCEG_07770 PE=3 SV=1
78	189	tr|C0NVE6|C0NVE6_AJECG	119.66	34	34	6.07E6	5	5	14	N	15897	40S ribosomal protein S16 OS=Ajellomyces capsulatus (strain G186AR / H82 / ATCC MYA-2454 / RMSCC 2432) GN=HCBG_07126 PE=3 SV=1
78	190	tr|A6REK8|A6REK8_AJECN	119.66	34	34	6.07E6	5	5	14	N	15911	Ribosomal protein S9 OS=Ajellomyces capsulatus (strain NAm1 / WU24) GN=HCAG_08073 PE=3 SV=1
78	191	tr|C6HHE9|C6HHE9_AJECH	119.66	34	34	6.07E6	5	5	14	N	15897	40S ribosomal protein S16 OS=Ajellomyces capsulatus (strain H143) GN=HCDG_05630 PE=3 SV=1
147	299	tr|F0UII7|F0UII7_AJEC8	118.78	15	15	5.92E5	3	3	5	Y	22563	Uncharacterized protein OS=Ajellomyces capsulatus (strain H88) GN=HCEG_04807 PE=4 SV=1
147	300	tr|C6H4Y3|C6H4Y3_AJECH	118.78	15	15	5.92E5	3	3	5	Y	22563	Uncharacterized protein OS=Ajellomyces capsulatus (strain H143) GN=HCDG_00304 PE=4 SV=1
64	195	tr|F0U851|F0U851_AJEC8	118.67	24	24	3.64E6	4	4	10	N	18361	Ribosomal protein Srp1 OS=Ajellomyces capsulatus (strain H88) GN=HCEG_01026 PE=4 SV=1
64	196	tr|C6H3X6|C6H3X6_AJECH	118.67	24	24	3.64E6	4	4	10	N	18361	Ribosomal protein Srp1 OS=Ajellomyces capsulatus (strain H143) GN=HCDG_01297 PE=4 SV=1
64	197	tr|C0NLR4|C0NLR4_AJECG	118.67	24	24	3.64E6	4	4	10	N	18347	Ribosomal protein Srp1 OS=Ajellomyces capsulatus (strain G186AR / H82 / ATCC MYA-2454 / RMSCC 2432) GN=HCBG_04444 PE=4 SV=1
37	275	tr|A6R1L6|A6R1L6_AJECN	116.42	37	37	1.03E7	4	4	9	N	14224	Histone H2A OS=Ajellomyces capsulatus (strain NAm1 / WU24) GN=HCAG_03524 PE=3 SV=1
37	276	tr|C6HP69|C6HP69_AJECH	116.42	37	37	1.03E7	4	4	9	N	14224	Histone H2A OS=Ajellomyces capsulatus (strain H143) GN=HCDG_08000 PE=3 SV=1
37	277	tr|F0UFW5|F0UFW5_AJEC8	116.42	37	37	1.03E7	4	4	9	N	14224	Histone H2A OS=Ajellomyces capsulatus (strain H88) GN=HCEG_04229 PE=3 SV=1
37	278	tr|C0NZ93|C0NZ93_AJECG	116.42	37	37	1.03E7	4	4	9	N	14224	Histone H2A OS=Ajellomyces capsulatus (strain G186AR / H82 / ATCC MYA-2454 / RMSCC 2432) GN=HCBG_08473 PE=3 SV=1
61	245	tr|A6R9B6|A6R9B6_AJECN	116.22	16	16	7.55E5	3	3	6	N	29589	Uncharacterized protein OS=Ajellomyces capsulatus (strain NAm1 / WU24) GN=HCAG_06907 PE=3 SV=1
61	181	tr|C6HGN9|C6HGN9_AJECH	116.22	16	16	7.55E5	3	3	6	N	29490	30S ribosomal protein S10 OS=Ajellomyces capsulatus (strain H143) GN=HCDG_05130 PE=3 SV=1
61	182	tr|F0UQV3|F0UQV3_AJEC8	116.22	16	16	7.55E5	3	3	6	N	29472	30S ribosomal protein S10 OS=Ajellomyces capsulatus (strain H88) GN=HCEG_07495 PE=3 SV=1
61	183	tr|C0P040|C0P040_AJECG	116.22	16	16	7.55E5	3	3	6	N	29492	30S ribosomal protein S10 OS=Ajellomyces capsulatus (strain G186AR / H82 / ATCC MYA-2454 / RMSCC 2432) GN=HCBG_08882 PE=3 SV=1
65	146	tr|C6HNS4|C6HNS4_AJECH	114.54	9	9	9.64E5	4	4	8	N	52956	Mitochondrial processing peptidase subunit OS=Ajellomyces capsulatus (strain H143) GN=HCDG_07855 PE=3 SV=1
65	147	tr|C0NEW1|C0NEW1_AJECG	114.54	9	9	9.64E5	4	4	8	N	52956	Mitochondrial processing peptidase subunit OS=Ajellomyces capsulatus (strain G186AR / H82 / ATCC MYA-2454 / RMSCC 2432) GN=HCBG_01427 PE=3 SV=1
65	148	tr|A6QY85|A6QY85_AJECN	114.54	9	9	9.64E5	4	4	8	N	52969	Mitochondrial processing peptidase beta subunit OS=Ajellomyces capsulatus (strain NAm1 / WU24) GN=HCAG_02342 PE=3 SV=1
65	149	tr|F0UG42|F0UG42_AJEC8	114.54	9	9	9.64E5	4	4	8	N	52956	Mitochondrial processing peptidase subunit OS=Ajellomyces capsulatus (strain H88) GN=HCEG_03463 PE=3 SV=1
87	130	tr|C0NIQ1|C0NIQ1_AJECG	113.98	14	14	1.9E6	4	4	10	Y	30243	Outer mitochondrial membrane protein porin OS=Ajellomyces capsulatus (strain G186AR / H82 / ATCC MYA-2454 / RMSCC 2432) GN=HCBG_02308 PE=4 SV=1
87	131	tr|C6H822|C6H822_AJECH	113.98	14	14	1.9E6	4	4	10	Y	30243	Outer mitochondrial membrane protein porin OS=Ajellomyces capsulatus (strain H143) GN=HCDG_01583 PE=4 SV=1
87	132	tr|F0U588|F0U588_AJEC8	113.98	14	14	1.9E6	4	4	10	Y	30243	Outer mitochondrial membrane porin protein OS=Ajellomyces capsulatus (strain H88) GN=HCEG_01441 PE=4 SV=1
176	41	tr|C0P086|C0P086_AJECG	112.58	11	11	6.5E5	3	3	6	N	48878	Uncharacterized protein OS=Ajellomyces capsulatus (strain G186AR / H82 / ATCC MYA-2454 / RMSCC 2432) GN=HCBG_08805 PE=4 SV=1
47	211	tr|F0UJ60|F0UJ60_AJEC8	112.38	28	28	6.36E6	4	4	9	N	12319	60S ribosomal protein OS=Ajellomyces capsulatus (strain H88) GN=HCEG_04924 PE=4 SV=1
47	213	tr|C6H4A4|C6H4A4_AJECH	112.38	23	23	6.36E6	4	4	9	N	14221	60S ribosomal protein L33 OS=Ajellomyces capsulatus (strain H143) GN=HCDG_00185 PE=4 SV=1
47	208	tr|C0NAQ6|C0NAQ6_AJECG	112.38	23	23	6.36E6	4	4	9	N	14113	60S ribosomal protein L33 OS=Ajellomyces capsulatus (strain G186AR / H82 / ATCC MYA-2454 / RMSCC 2432) GN=HCBG_00202 PE=4 SV=1
26	244	tr|A6R4K3|A6R4K3_AJECN	107.74	28	28	4.2E7	4	4	13	N	13574	Uncharacterized protein OS=Ajellomyces capsulatus (strain NAm1 / WU24) GN=HCAG_04561 PE=4 SV=1
26	254	tr|C0NBJ7|C0NBJ7_AJECG	107.74	28	28	4.2E7	4	4	13	N	13555	60S ribosomal protein L34B OS=Ajellomyces capsulatus (strain G186AR / H82 / ATCC MYA-2454 / RMSCC 2432) GN=HCBG_00493 PE=4 SV=1
26	255	tr|F0UKQ3|F0UKQ3_AJEC8	107.74	28	28	4.2E7	4	4	13	N	13555	60S ribosomal protein OS=Ajellomyces capsulatus (strain H88) GN=HCEG_05222 PE=4 SV=1
26	256	tr|C6H9U0|C6H9U0_AJECH	107.74	22	22	4.2E7	4	4	13	N	17249	Ribosomal protein L34 protein OS=Ajellomyces capsulatus (strain H143) GN=HCDG_02971 PE=4 SV=1
159	282	tr|C0NAG5|C0NAG5_AJECG	106.84	8	8	4.6E5	1	1	3	N	19772	60S ribosomal protein L11 OS=Ajellomyces capsulatus (strain G186AR / H82 / ATCC MYA-2454 / RMSCC 2432) GN=HCBG_00111 PE=3 SV=1
159	283	tr|F0UII8|F0UII8_AJEC8	106.84	8	8	4.6E5	1	1	3	N	19772	Uncharacterized protein OS=Ajellomyces capsulatus (strain H88) GN=HCEG_04808 PE=3 SV=1
90	200	tr|F0URH9|F0URH9_AJEC8	105.12	10	10	1.31E5	2	2	2	Y	46917	Uncharacterized protein OS=Ajellomyces capsulatus (strain H88) GN=HCEG_07721 PE=4 SV=1
90	201	tr|C0NVA1|C0NVA1_AJECG	105.12	10	10	1.31E5	2	2	2	Y	46906	Uncharacterized protein OS=Ajellomyces capsulatus (strain G186AR / H82 / ATCC MYA-2454 / RMSCC 2432) GN=HCBG_07081 PE=4 SV=1
90	273	tr|C6HHJ5|C6HHJ5_AJECH	105.12	10	10	1.31E5	2	2	2	Y	46926	Uncharacterized protein OS=Ajellomyces capsulatus (strain H143) GN=HCDG_05676 PE=4 SV=1
81	350	tr|F0UAL5|F0UAL5_AJEC8	100.65	16	16	1.64E6	3	3	6	N	22674	40S ribosomal protein S7 OS=Ajellomyces capsulatus (strain H88) GN=HCEG_02939 PE=3 SV=1
81	351	tr|A6R8H2|A6R8H2_AJECN	100.65	16	16	1.64E6	3	3	6	N	22660	40S ribosomal protein S7 OS=Ajellomyces capsulatus (strain NAm1 / WU24) GN=HCAG_06613 PE=3 SV=1
81	352	tr|C0NW29|C0NW29_AJECG	100.65	16	16	1.64E6	3	3	6	N	22674	40S ribosomal protein S7 OS=Ajellomyces capsulatus (strain G186AR / H82 / ATCC MYA-2454 / RMSCC 2432) GN=HCBG_07359 PE=3 SV=1
151	504	tr|C0NHN4|C0NHN4_AJECG	99.86	11	11	1.33E6	2	2	6	N	24707	Ribosomal protein L14 OS=Ajellomyces capsulatus (strain G186AR / H82 / ATCC MYA-2454 / RMSCC 2432) GN=HCBG_02856 PE=4 SV=1
177	374	tr|F0UAE5|F0UAE5_AJEC8	98.05	5	5	6.89E5	3	3	7	N	56786	DEAD-box protein OS=Ajellomyces capsulatus (strain H88) GN=HCEG_02079 PE=3 SV=1
177	375	tr|C6H907|C6H907_AJECH	98.05	5	5	6.89E5	3	3	7	N	56786	DEAD_2 protein OS=Ajellomyces capsulatus (strain H143) GN=HCDG_02688 PE=3 SV=1
177	397	tr|A6R1J7|A6R1J7_AJECN	98.05	18	18	6.89E5	3	3	7	N	16777	Ribosomal protein L22 OS=Ajellomyces capsulatus (strain NAm1 / WU24) GN=HCAG_03504 PE=3 SV=1
177	379	tr|C0NIZ0|C0NIZ0_AJECG	98.05	6	6	6.89E5	3	3	7	N	52833	DEAD_2 domain-containing protein OS=Ajellomyces capsulatus (strain G186AR / H82 / ATCC MYA-2454 / RMSCC 2432) GN=HCBG_03120 PE=3 SV=1
135	52	tr|C0P0E1|C0P0E1_AJECG	97.94	4	4	1.07E5	2	2	3	N	83356	NADH-ubiquinone oxidoreductase OS=Ajellomyces capsulatus (strain G186AR / H82 / ATCC MYA-2454 / RMSCC 2432) GN=HCBG_08860 PE=3 SV=1
79	157	tr|C6HJH5|C6HJH5_AJECH	97.42	8	8	3.73E6	2	2	4	Y	25785	Ribosomal L10 protein OS=Ajellomyces capsulatus (strain H143) GN=HCDG_06356 PE=4 SV=1
79	158	tr|C0NCP4|C0NCP4_AJECG	97.42	8	8	3.73E6	2	2	4	Y	25785	Ribosomal L10 protein OS=Ajellomyces capsulatus (strain G186AR / H82 / ATCC MYA-2454 / RMSCC 2432) GN=HCBG_00890 PE=4 SV=1
79	159	tr|F0UIM2|F0UIM2_AJEC8	97.42	8	8	3.73E6	2	2	4	Y	25785	Ribosomal L10 protein OS=Ajellomyces capsulatus (strain H88) GN=HCEG_05636 PE=4 SV=1
79	160	tr|A6R237|A6R237_AJECN	97.42	8	8	3.73E6	2	2	4	Y	25785	60S ribosomal protein L10-B OS=Ajellomyces capsulatus (strain NAm1 / WU24) GN=HCAG_03695 PE=4 SV=1
112	46341	tr|Q8J1T0|Q8J1T0_AJECA	97.17	21	21	5.44E5	3	3	6	Y	18791	Yeast phase specific protein (Fragment) OS=Ajellomyces capsulatus GN=yps-3 PE=2 SV=1
112	46342	tr|Q00950|Q00950_AJECA	97.17	20	20	5.44E5	3	3	6	Y	20477	Yps-3 protein OS=Ajellomyces capsulatus GN=yps-3 PE=4 SV=1
186	434	tr|F0UUV5|F0UUV5_AJEC8	96.17	5	5	7.95E5	2	1	5	N	45191	30S ribosomal protein S7 OS=Ajellomyces capsulatus (strain H88) GN=HCEG_08897 PE=4 SV=1
186	435	tr|C0NST3|C0NST3_AJECG	96.17	5	5	7.95E5	2	1	5	N	45319	Uncharacterized protein OS=Ajellomyces capsulatus (strain G186AR / H82 / ATCC MYA-2454 / RMSCC 2432) GN=HCBG_06213 PE=4 SV=1
186	386	tr|A6RAP7|A6RAP7_AJECN	96.17	5	5	7.95E5	2	1	5	N	45504	Uncharacterized protein OS=Ajellomyces capsulatus (strain NAm1 / WU24) GN=HCAG_06035 PE=4 SV=1
198	240	tr|A6RGN1|A6RGN1_AJECN	95.13	4	4	3.46E5	2	2	4	N	50198	Elongation factor 1-alpha OS=Ajellomyces capsulatus (strain NAm1 / WU24) GN=HCAG_08798 PE=3 SV=1
198	241	P40911|EF1A_AJECG	95.13	4	4	3.46E5	2	2	4	N	50212	Elongation factor 1-alpha OS=Ajellomyces capsulatus (strain G186AR / H82 / ATCC MYA-2454 / RMSCC 2432) GN=TEF PE=2 SV=1
198	239	tr|F0U7L9|F0U7L9_AJEC8	95.13	4	4	3.46E5	2	2	4	N	50172	Elongation factor 1-alpha OS=Ajellomyces capsulatus (strain H88) GN=HCEG_00158 PE=3 SV=1
198	233	tr|C6HRH1|C6HRH1_AJECH	95.13	5	5	3.46E5	2	2	4	N	45464	Elongation factor 1 alpha OS=Ajellomyces capsulatus (strain H143) GN=HCDG_08556 PE=4 SV=1
210	129	tr|A6QW28|A6QW28_AJECN	94.62	3	3	1.7E5	2	2	4	N	92736	V-type proton ATPase subunit a OS=Ajellomyces capsulatus (strain NAm1 / WU24) GN=HCAG_01585 PE=3 SV=1
210	124	tr|F0UC88|F0UC88_AJEC8	94.62	2	2	1.7E5	2	2	4	N	97733	V-type proton ATPase subunit a OS=Ajellomyces capsulatus (strain H88) GN=HCEG_02403 PE=3 SV=1
210	123	tr|C0NJV7|C0NJV7_AJECG	94.62	2	2	1.7E5	2	2	4	N	97724	V-type proton ATPase subunit a OS=Ajellomyces capsulatus (strain G186AR / H82 / ATCC MYA-2454 / RMSCC 2432) GN=HCBG_03437 PE=3 SV=1
240	813	tr|C6HPG4|C6HPG4_AJECH	89.86	7	7	1.97E5	2	2	3	N	42559	Mitochondrial large ribosomal subunit OS=Ajellomyces capsulatus (strain H143) GN=HCDG_08095 PE=3 SV=1
240	37027	tr|F0UGT7|F0UGT7_AJEC8	89.86	7	7	1.97E5	2	2	3	N	42577	Mitochondrial large ribosomal subunit OS=Ajellomyces capsulatus (strain H88) GN=HCEG_04391 PE=3 SV=1
308	603	tr|A6QYU6|A6QYU6_AJECN	89.44	19	19	3.45E5	2	2	5	Y	11710	Small nuclear ribonucleoprotein Sm D2 OS=Ajellomyces capsulatus (strain NAm1 / WU24) GN=HCAG_02553 PE=4 SV=1
308	604	tr|C6HKP1|C6HKP1_AJECH	89.44	18	18	3.45E5	2	2	5	Y	12968	Small nuclear ribonucleoprotein OS=Ajellomyces capsulatus (strain H143) GN=HCDG_06772 PE=4 SV=1
308	605	tr|C0NFG8|C0NFG8_AJECG	89.44	18	18	3.45E5	2	2	5	Y	12968	Small nuclear ribonucleoprotein Sm D2 OS=Ajellomyces capsulatus (strain G186AR / H82 / ATCC MYA-2454 / RMSCC 2432) GN=HCBG_01634 PE=4 SV=1
308	606	tr|F0UHB2|F0UHB2_AJEC8	89.44	11	11	3.45E5	2	2	5	Y	21284	Small nuclear ribonucleoprotein Sm D2 OS=Ajellomyces capsulatus (strain H88) GN=HCEG_03674 PE=4 SV=1
117	572	tr|A6QTM7|A6QTM7_AJECN	88.94	8	8	3.11E5	2	2	2	N	44668	Uncharacterized protein OS=Ajellomyces capsulatus (strain NAm1 / WU24) GN=HCAG_00733 PE=4 SV=1
117	573	tr|F0UME2|F0UME2_AJEC8	88.94	7	7	3.11E5	2	2	2	N	46636	Uncharacterized protein OS=Ajellomyces capsulatus (strain H88) GN=HCEG_06501 PE=4 SV=1
117	575	tr|C0NNH1|C0NNH1_AJECG	88.94	7	7	3.11E5	2	2	2	N	46636	Uncharacterized protein OS=Ajellomyces capsulatus (strain G186AR / H82 / ATCC MYA-2454 / RMSCC 2432) GN=HCBG_04701 PE=4 SV=1
93	103	tr|A6QTV7|A6QTV7_AJECN	88.82	3	3	5.95E5	2	2	5	N	100867	116 kDa U5 small nuclear ribonucleoprotein component OS=Ajellomyces capsulatus (strain NAm1 / WU24) GN=HCAG_00813 PE=4 SV=1
93	55	tr|C0NNR3|C0NNR3_AJECG	88.82	3	3	5.95E5	2	2	5	N	110955	U5 small nuclear ribonucleoprotein component OS=Ajellomyces capsulatus (strain G186AR / H82 / ATCC MYA-2454 / RMSCC 2432) GN=HCBG_04793 PE=4 SV=1
93	53	tr|C6HG01|C6HG01_AJECH	88.82	3	3	5.95E5	2	2	5	N	111026	U5 small nuclear ribonucleoprotein component OS=Ajellomyces capsulatus (strain H143) GN=HCDG_05341 PE=4 SV=1
93	54	tr|F0UMQ7|F0UMQ7_AJEC8	88.82	3	3	5.95E5	2	2	5	N	111026	U5 small nuclear ribonucleoprotein component OS=Ajellomyces capsulatus (strain H88) GN=HCEG_06589 PE=4 SV=1
289	773	tr|C6H4Q0|C6H4Q0_AJECH	87.32	8	8	2.82E5	2	2	5	N	34273	3-hydroxybutyryl CoA dehydrogenase OS=Ajellomyces capsulatus (strain H143) GN=HCDG_00251 PE=4 SV=1
289	721	tr|A6RDL7|A6RDL7_AJECN	87.32	8	8	2.82E5	2	2	5	N	34334	3-hydroxybutyryl-CoA dehydrogenase OS=Ajellomyces capsulatus (strain NAm1 / WU24) GN=HCAG_07725 PE=4 SV=1
289	774	tr|F0UIU0|F0UIU0_AJEC8	87.32	8	8	2.82E5	2	2	5	N	34273	3-hydroxybutyryl CoA dehydrogenase OS=Ajellomyces capsulatus (strain H88) GN=HCEG_04858 PE=4 SV=1
289	775	tr|C0NYP3|C0NYP3_AJECG	87.32	8	8	2.82E5	2	2	5	N	35773	3-hydroxybutyryl CoA dehydrogenase OS=Ajellomyces capsulatus (strain G186AR / H82 / ATCC MYA-2454 / RMSCC 2432) GN=HCBG_08273 PE=4 SV=1
245	1042	tr|A6QT91|A6QT91_AJECN	87.27	9	9	1.18E5	2	2	3	N	22582	Uncharacterized protein OS=Ajellomyces capsulatus (strain NAm1 / WU24) GN=HCAG_00597 PE=4 SV=1
245	1044	tr|C0NTU6|C0NTU6_AJECG	87.27	7	7	1.18E5	2	2	3	N	29486	RNase III domain-containing protein OS=Ajellomyces capsulatus (strain G186AR / H82 / ATCC MYA-2454 / RMSCC 2432) GN=HCBG_06576 PE=4 SV=1
245	1045	tr|C6HEK4|C6HEK4_AJECH	87.27	6	6	1.18E5	2	2	3	N	36474	RNase III domain-containing protein OS=Ajellomyces capsulatus (strain H143) GN=HCDG_04871 PE=4 SV=1
297	141	tr|F0UEK5|F0UEK5_AJEC8	86.26	6	6	8.49E4	1	1	1	N	26583	ATP synthase subunit 4 OS=Ajellomyces capsulatus (strain H88) GN=HCEG_03950 PE=4 SV=1
297	142	tr|C6HLH0|C6HLH0_AJECH	86.26	6	6	8.49E4	1	1	1	N	26583	ATP synthase subunit 4 OS=Ajellomyces capsulatus (strain H143) GN=HCDG_07051 PE=4 SV=1
297	143	tr|A6QZM1|A6QZM1_AJECN	86.26	6	6	8.49E4	1	1	1	N	26592	ATP synthase subunit 4 OS=Ajellomyces capsulatus (strain NAm1 / WU24) GN=HCAG_02828 PE=4 SV=1
82	356	tr|A6RCN9|A6RCN9_AJECN	84.88	7	7	2.21E6	2	2	5	N	14127	60S ribosomal protein L44 OS=Ajellomyces capsulatus (strain NAm1 / WU24) GN=HCAG_07397 PE=3 SV=1
82	357	tr|C6HTB5|C6HTB5_AJECH	84.88	7	7	2.21E6	2	2	5	N	15274	60S ribosomal protein L44 OS=Ajellomyces capsulatus (strain H143) GN=HCDG_09446 PE=3 SV=1
82	358	tr|F0U952|F0U952_AJEC8	84.88	7	7	2.21E6	2	2	5	N	15274	60S ribosomal protein OS=Ajellomyces capsulatus (strain H88) GN=HCEG_01208 PE=3 SV=1
82	364	tr|C0NM87|C0NM87_AJECG	84.88	5	5	2.21E6	2	2	5	N	19183	60S ribosomal protein L44 OS=Ajellomyces capsulatus (strain G186AR / H82 / ATCC MYA-2454 / RMSCC 2432) GN=HCBG_04617 PE=3 SV=1
122	173	tr|C0NBJ8|C0NBJ8_AJECG	83.50	1	1	6.79E4	2	2	2	N	332005	mRNA splicing protein PRP8 OS=Ajellomyces capsulatus (strain G186AR / H82 / ATCC MYA-2454 / RMSCC 2432) GN=HCBG_00494 PE=4 SV=1
122	174	tr|F0UKQ4|F0UKQ4_AJEC8	83.50	1	1	6.79E4	2	2	2	N	333324	mRNA splicing protein PRP8 OS=Ajellomyces capsulatus (strain H88) GN=HCEG_05223 PE=4 SV=1
133	257	tr|C0NWA6|C0NWA6_AJECG	83.35	24	24	5.03E6	3	3	8	Y	10194	60S ribosomal protein L37A OS=Ajellomyces capsulatus (strain G186AR / H82 / ATCC MYA-2454 / RMSCC 2432) GN=HCBG_07436 PE=3 SV=1
133	258	tr|F0UB50|F0UB50_AJEC8	83.35	24	24	5.03E6	3	3	8	Y	10194	Ribosomal protein L37a OS=Ajellomyces capsulatus (strain H88) GN=HCEG_03019 PE=3 SV=1
133	259	tr|C6HC02|C6HC02_AJECH	83.35	24	24	5.03E6	3	3	8	Y	10194	Ribosomal protein L37a OS=Ajellomyces capsulatus (strain H143) GN=HCDG_03551 PE=3 SV=1
133	260	tr|A6R893|A6R893_AJECN	83.35	24	24	5.03E6	3	3	8	Y	10194	60S ribosomal protein L43 OS=Ajellomyces capsulatus (strain NAm1 / WU24) GN=HCAG_06534 PE=3 SV=1
185	65	tr|F0U9H1|F0U9H1_AJEC8	82.80	6	6	1.44E5	2	2	2	N	33769	ADP,ATP carrier protein OS=Ajellomyces capsulatus (strain H88) GN=HCEG_00430 PE=3 SV=1
185	66	tr|A6RBE5|A6RBE5_AJECN	82.80	6	6	1.44E5	2	2	2	N	33755	Uncharacterized protein OS=Ajellomyces capsulatus (strain NAm1 / WU24) GN=HCAG_06283 PE=3 SV=1
185	90	tr|C0NUF9|C0NUF9_AJECG	82.80	6	6	1.44E5	2	2	2	N	33721	ADP,ATP carrier protein OS=Ajellomyces capsulatus (strain G186AR / H82 / ATCC MYA-2454 / RMSCC 2432) GN=HCBG_06990 PE=3 SV=1
287	510	tr|A6R3Q7|A6R3Q7_AJECN	82.78	8	8	2.81E5	2	2	3	N	28009	Uncharacterized protein OS=Ajellomyces capsulatus (strain NAm1 / WU24) GN=HCAG_04265 PE=4 SV=1
287	508	tr|C6H4P0|C6H4P0_AJECH	82.78	8	8	2.81E5	2	2	3	N	27609	Aconitate hydratase OS=Ajellomyces capsulatus (strain H143) GN=HCDG_00241 PE=4 SV=1
287	509	tr|F0UIV0|F0UIV0_AJEC8	82.78	8	8	2.81E5	2	2	3	N	27609	Aconitate hydratase OS=Ajellomyces capsulatus (strain H88) GN=HCEG_04868 PE=4 SV=1
287	511	tr|C0NAP0|C0NAP0_AJECG	82.78	8	8	2.81E5	2	2	3	N	28026	Uncharacterized protein OS=Ajellomyces capsulatus (strain G186AR / H82 / ATCC MYA-2454 / RMSCC 2432) GN=HCBG_00186 PE=4 SV=1
152	295	tr|C0NF40|C0NF40_AJECG	82.12	4	4	1.91E5	2	2	2	Y	23832	40S ribosomal protein S5A OS=Ajellomyces capsulatus (strain G186AR / H82 / ATCC MYA-2454 / RMSCC 2432) GN=HCBG_01506 PE=3 SV=1
152	296	tr|A6QYH3|A6QYH3_AJECN	82.12	4	4	1.91E5	2	2	2	Y	23832	40S ribosomal protein S5 OS=Ajellomyces capsulatus (strain NAm1 / WU24) GN=HCAG_02430 PE=3 SV=1
152	297	tr|F0UGN1|F0UGN1_AJEC8	82.12	4	4	1.91E5	2	2	2	Y	23832	40S ribosomal protein S5 OS=Ajellomyces capsulatus (strain H88) GN=HCEG_03546 PE=3 SV=1
152	298	tr|C6HP04|C6HP04_AJECH	82.12	4	4	1.91E5	2	2	2	Y	23832	40S ribosomal protein S5 OS=Ajellomyces capsulatus (strain H143) GN=HCDG_07935 PE=3 SV=1
288	1048	tr|A6QYP7|A6QYP7_AJECN	80.82	20	20	3.66E5	2	2	4	N	15311	Uncharacterized protein OS=Ajellomyces capsulatus (strain NAm1 / WU24) GN=HCAG_02504 PE=4 SV=1
288	1049	tr|F0UH16|F0UH16_AJEC8	80.82	20	20	3.66E5	2	2	4	N	15311	Mitochondrial ribosomal protein subunit L51 OS=Ajellomyces capsulatus (strain H88) GN=HCEG_03630 PE=4 SV=1
466	714	tr|F0UMV1|F0UMV1_AJEC8	80.62	25	25	3.51E5	2	2	2	N	11734	Mitochondrial ribosome small subunit component S19 OS=Ajellomyces capsulatus (strain H88) GN=HCEG_06633 PE=3 SV=1
466	715	tr|C0NNV4|C0NNV4_AJECG	80.62	25	25	3.51E5	2	2	2	N	11702	Mitochondrial ribosome small subunit component S19 OS=Ajellomyces capsulatus (strain G186AR / H82 / ATCC MYA-2454 / RMSCC 2432) GN=HCBG_04834 PE=3 SV=1
466	716	tr|C6HM23|C6HM23_AJECH	80.62	25	25	3.51E5	2	2	2	N	11734	Mitochondrial ribosome small subunit component S19 OS=Ajellomyces capsulatus (strain H143) GN=HCDG_07139 PE=3 SV=1
466	617	tr|A6QU02|A6QU02_AJECN	80.62	18	18	3.51E5	2	2	2	N	16241	Uncharacterized protein OS=Ajellomyces capsulatus (strain NAm1 / WU24) GN=HCAG_00858 PE=3 SV=1
134	464	tr|C0NT52|C0NT52_AJECG	80.08	12	12	3.17E5	2	2	4	Y	23999	NADH-ubiquinone oxidoreductase OS=Ajellomyces capsulatus (strain G186AR / H82 / ATCC MYA-2454 / RMSCC 2432) GN=HCBG_06332 PE=4 SV=1
174	601	tr|A6R4L7|A6R4L7_AJECN	79.62	11	11	1.05E5	2	2	4	N	16409	Ribosomal protein S16 OS=Ajellomyces capsulatus (strain NAm1 / WU24) GN=HCAG_04575 PE=4 SV=1
174	607	tr|F0UKS1|F0UKS1_AJEC8	79.62	11	11	1.05E5	2	2	4	N	16439	Ribosomal protein S16 OS=Ajellomyces capsulatus (strain H88) GN=HCEG_05240 PE=4 SV=1
174	608	tr|C0NBL2|C0NBL2_AJECG	79.62	11	11	1.05E5	2	2	4	N	16568	Ribosomal protein S16 OS=Ajellomyces capsulatus (strain G186AR / H82 / ATCC MYA-2454 / RMSCC 2432) GN=HCBG_00508 PE=4 SV=1
154	474	tr|A6R4V4|A6R4V4_AJECN	79.04	13	13	4.54E5	2	2	2	N	16840	Ribosomal protein S13 OS=Ajellomyces capsulatus (strain NAm1 / WU24) GN=HCAG_04662 PE=3 SV=1
154	475	tr|C0NBT1|C0NBT1_AJECG	79.04	13	13	4.54E5	2	2	2	N	16840	40S ribosomal protein S13 OS=Ajellomyces capsulatus (strain G186AR / H82 / ATCC MYA-2454 / RMSCC 2432) GN=HCBG_00577 PE=3 SV=1
154	476	tr|F0UKZ6|F0UKZ6_AJEC8	79.04	13	13	4.54E5	2	2	2	N	16840	40S ribosomal protein S13 OS=Ajellomyces capsulatus (strain H88) GN=HCEG_05315 PE=3 SV=1
154	477	tr|C6HA29|C6HA29_AJECH	79.04	13	13	4.54E5	2	2	2	N	16840	40S ribosomal protein S13 OS=Ajellomyces capsulatus (strain H143) GN=HCDG_03060 PE=3 SV=1
549	563	tr|A6QUB7|A6QUB7_AJECN	78.50	15	15	2.64E5	1	1	2	N	11274	Mitochondrial F1F0 ATP synthase subunit F OS=Ajellomyces capsulatus (strain NAm1 / WU24) GN=HCAG_00973 PE=4 SV=1
549	564	tr|C6HMG1|C6HMG1_AJECH	78.50	15	15	2.64E5	1	1	2	N	11240	Mitochondrial F1F0 ATP synthase subunit F Atp17 OS=Ajellomyces capsulatus (strain H143) GN=HCDG_07277 PE=4 SV=1
549	565	tr|F0UN96|F0UN96_AJEC8	78.50	15	15	2.64E5	1	1	2	N	11240	Mitochondrial F1F0 ATP synthase subunit F Atp17 OS=Ajellomyces capsulatus (strain H88) GN=HCEG_06769 PE=4 SV=1
549	566	tr|C0NP84|C0NP84_AJECG	78.50	15	15	2.64E5	1	1	2	N	11240	Mitochondrial ATP synthase subunit F OS=Ajellomyces capsulatus (strain G186AR / H82 / ATCC MYA-2454 / RMSCC 2432) GN=HCBG_04964 PE=4 SV=1
136	545	tr|F0U7R8|F0U7R8_AJEC8	77.88	13	13	1.32E6	1	1	7	Y	10585	Ribosomal protein L37 OS=Ajellomyces capsulatus (strain H88) GN=HCEG_00999 PE=3 SV=1
136	546	tr|C6H3L8|C6H3L8_AJECH	77.88	13	13	1.32E6	1	1	7	Y	10585	Ribosomal protein L37 OS=Ajellomyces capsulatus (strain H143) GN=HCDG_01271 PE=3 SV=1
367	206	tr|C6HRC8|C6HRC8_AJECH	76.64	2	2	3.48E4	1	1	1	N	68926	Succinate dehydrogenase [ubiquinone] flavoprotein subunit, mitochondrial OS=Ajellomyces capsulatus (strain H143) GN=HCDG_08513 PE=3 SV=1
367	193	tr|A6RBH9|A6RBH9_AJECN	76.64	2	2	3.48E4	1	1	1	N	70187	Succinate dehydrogenase [ubiquinone] flavoprotein subunit, mitochondrial OS=Ajellomyces capsulatus (strain NAm1 / WU24) GN=HCAG_06317 PE=3 SV=1
367	152	tr|C0NUQ9|C0NUQ9_AJECG	76.64	2	2	3.48E4	1	1	1	N	71193	Succinate dehydrogenase [ubiquinone] flavoprotein subunit, mitochondrial OS=Ajellomyces capsulatus (strain G186AR / H82 / ATCC MYA-2454 / RMSCC 2432) GN=HCBG_06673 PE=3 SV=1
367	194	tr|F0U7H8|F0U7H8_AJEC8	76.64	2	2	3.48E4	1	1	1	N	71168	Succinate dehydrogenase [ubiquinone] flavoprotein subunit, mitochondrial OS=Ajellomyces capsulatus (strain H88) GN=HCEG_00117 PE=3 SV=1
438	703	tr|C6HFR6|C6HFR6_AJECH	76.37	10	10	3.71E5	1	1	2	N	12685	37S ribosomal protein S16 OS=Ajellomyces capsulatus (strain H143) GN=HCDG_05256 PE=3 SV=1
438	704	tr|C0NNH6|C0NNH6_AJECG	76.37	10	10	3.71E5	1	1	2	N	12685	37S ribosomal protein S16 OS=Ajellomyces capsulatus (strain G186AR / H82 / ATCC MYA-2454 / RMSCC 2432) GN=HCBG_04706 PE=3 SV=1
438	705	tr|A6QTN0|A6QTN0_AJECN	76.37	10	10	3.71E5	1	1	2	N	12671	Uncharacterized protein OS=Ajellomyces capsulatus (strain NAm1 / WU24) GN=HCAG_00736 PE=3 SV=1
438	706	tr|F0UME7|F0UME7_AJEC8	76.37	10	10	3.71E5	1	1	2	N	12685	37S ribosomal protein S16 OS=Ajellomyces capsulatus (strain H88) GN=HCEG_06506 PE=3 SV=1
298	743	tr|C0NZA6|C0NZA6_AJECG	74.36	6	6	1.42E5	1	1	2	N	23065	Uncharacterized protein OS=Ajellomyces capsulatus (strain G186AR / H82 / ATCC MYA-2454 / RMSCC 2432) GN=HCBG_08486 PE=4 SV=1
298	745	tr|A6R1N4|A6R1N4_AJECN	74.36	5	5	1.42E5	1	1	2	N	24067	Uncharacterized protein OS=Ajellomyces capsulatus (strain NAm1 / WU24) GN=HCAG_03542 PE=4 SV=1
298	746	tr|C6HP82|C6HP82_AJECH	74.36	5	5	1.42E5	1	1	2	N	24051	Ribosomal protein YmL20 OS=Ajellomyces capsulatus (strain H143) GN=HCDG_08013 PE=4 SV=1
298	747	tr|F0UFP9|F0UFP9_AJEC8	74.36	5	5	1.42E5	1	1	2	N	24051	Ribosomal protein YmL20 OS=Ajellomyces capsulatus (strain H88) GN=HCEG_04216 PE=4 SV=1
383	15321	tr|A6QTR8|A6QTR8_AJECN	73.71	4	4	4.06E4	1	1	1	N	40691	Uncharacterized protein OS=Ajellomyces capsulatus (strain NAm1 / WU24) GN=HCAG_00774 PE=4 SV=1
383	15322	tr|C6HFV1|C6HFV1_AJECH	73.71	3	3	4.06E4	1	1	1	N	43584	60S ribosomal protein L3 OS=Ajellomyces capsulatus (strain H143) GN=HCDG_05291 PE=4 SV=1
383	15323	tr|C0NNL2|C0NNL2_AJECG	73.71	3	3	4.06E4	1	1	1	N	43556	60S ribosomal protein L3 OS=Ajellomyces capsulatus (strain G186AR / H82 / ATCC MYA-2454 / RMSCC 2432) GN=HCBG_04742 PE=4 SV=1
383	15324	tr|F0UMH9|F0UMH9_AJEC8	73.71	3	3	4.06E4	1	1	1	N	43584	60S ribosomal protein OS=Ajellomyces capsulatus (strain H88) GN=HCEG_06538 PE=4 SV=1
253	380	tr|C6HTK7|C6HTK7_AJECH	72.33	9	9	1.58E5	2	2	4	N	25766	Cytochrome c oxidase subunit 2 OS=Ajellomyces capsulatus (strain H143) GN=HCDG_12005 PE=3 SV=1
253	381	tr|C0P1G5|C0P1G5_AJECG	72.33	7	7	1.58E5	2	2	4	N	31916	Cytochrome c oxidase subunit 2 OS=Ajellomyces capsulatus (strain G186AR / H82 / ATCC MYA-2454 / RMSCC 2432) GN=HCBG_12011 PE=3 SV=1
253	382	tr|C0P1H3|C0P1H3_AJECG	72.33	7	7	1.58E5	2	2	4	N	31920	Cytochrome c oxidase subunit 2 OS=Ajellomyces capsulatus (strain G186AR / H82 / ATCC MYA-2454 / RMSCC 2432) GN=HCBG_12019 PE=3 SV=1
253	383	tr|F0UWE3|F0UWE3_AJEC8	72.33	7	7	1.58E5	2	2	4	N	31916	Cytochrome c oxidase subunit 2 OS=Ajellomyces capsulatus (strain H88) GN=HCEG_12006 PE=3 SV=1
215	629	tr|F0UT14|F0UT14_AJEC8	71.61	10	10	7.99E5	2	2	6	N	18112	60S ribosomal protein OS=Ajellomyces capsulatus (strain H88) GN=HCEG_08256 PE=4 SV=1
215	630	tr|A6R0L0|A6R0L0_AJECN	71.61	10	10	7.99E5	2	2	6	N	18112	Uncharacterized protein OS=Ajellomyces capsulatus (strain NAm1 / WU24) GN=HCAG_03167 PE=4 SV=1
215	631	tr|C0NRH5|C0NRH5_AJECG	71.61	10	10	7.99E5	2	2	6	N	18112	60S ribosomal protein L24 OS=Ajellomyces capsulatus (strain G186AR / H82 / ATCC MYA-2454 / RMSCC 2432) GN=HCBG_05605 PE=4 SV=1
215	632	tr|C6HRV5|C6HRV5_AJECH	71.61	10	10	7.99E5	2	2	6	N	18112	60S ribosomal protein L24 OS=Ajellomyces capsulatus (strain H143) GN=HCDG_08936 PE=4 SV=1
247	407	tr|A6R1A8|A6R1A8_AJECN	70.99	8	8	6.49E5	1	1	4	N	14493	Uncharacterized protein OS=Ajellomyces capsulatus (strain NAm1 / WU24) GN=HCAG_03415 PE=3 SV=1
247	408	tr|F0UB05|F0UB05_AJEC8	70.99	8	8	6.49E5	1	1	4	N	14493	60S ribosomal protein OS=Ajellomyces capsulatus (strain H88) GN=HCEG_02183 PE=3 SV=1
247	409	tr|C6H9B4|C6H9B4_AJECH	70.99	8	8	6.49E5	1	1	4	N	14493	60S ribosomal protein L35 OS=Ajellomyces capsulatus (strain H143) GN=HCDG_02795 PE=3 SV=1
247	410	tr|C0NJ90|C0NJ90_AJECG	70.99	8	8	6.49E5	1	1	4	N	14493	60S ribosomal protein L35 OS=Ajellomyces capsulatus (strain G186AR / H82 / ATCC MYA-2454 / RMSCC 2432) GN=HCBG_03220 PE=3 SV=1
299	859	tr|C6HDR2|C6HDR2_AJECH	69.51	2	2	2.72E5	1	1	3	N	55452	Beta-hexosaminidase OS=Ajellomyces capsulatus (strain H143) GN=HCDG_04343 PE=3 SV=1
299	860	tr|C0NSG3|C0NSG3_AJECG	69.51	2	2	2.72E5	1	1	3	N	67899	Beta-hexosaminidase OS=Ajellomyces capsulatus (strain G186AR / H82 / ATCC MYA-2454 / RMSCC 2432) GN=HCBG_06093 PE=3 SV=1
299	861	tr|F0UUI3|F0UUI3_AJEC8	69.51	2	2	2.72E5	1	1	3	N	67893	Beta-hexosaminidase OS=Ajellomyces capsulatus (strain H88) GN=HCEG_08775 PE=3 SV=1
181	430	tr|C0NY06|C0NY06_AJECG	69.24	9	9	2.84E4	1	1	1	N	12922	Small nuclear ribonucleoprotein Sm D3 OS=Ajellomyces capsulatus (strain G186AR / H82 / ATCC MYA-2454 / RMSCC 2432) GN=HCBG_07800 PE=4 SV=1
181	431	tr|F0ULQ8|F0ULQ8_AJEC8	69.24	9	9	2.84E4	1	1	1	N	12922	Small nuclear ribonucleoprotein Sm D3 OS=Ajellomyces capsulatus (strain H88) GN=HCEG_07221 PE=4 SV=1
181	432	tr|C6HQC2|C6HQC2_AJECH	69.24	9	9	2.84E4	1	1	1	N	12922	Small nuclear ribonucleoprotein OS=Ajellomyces capsulatus (strain H143) GN=HCDG_08840 PE=4 SV=1
181	433	tr|A6QVA4|A6QVA4_AJECN	69.24	9	9	2.84E4	1	1	1	N	12922	Uncharacterized protein OS=Ajellomyces capsulatus (strain NAm1 / WU24) GN=HCAG_01311 PE=4 SV=1
155	513	tr|C0NEU1|C0NEU1_AJECG	68.86	2	2	3.2E5	1	1	3	N	46279	60S ribosomal protein L17 OS=Ajellomyces capsulatus (strain G186AR / H82 / ATCC MYA-2454 / RMSCC 2432) GN=HCBG_01407 PE=3 SV=1
439	481	tr|Q1HRW7|Q1HRW7_AJECA	67.84	9	9	2.45E5	1	1	3	N	22648	Putative high affinity copper transporter OS=Ajellomyces capsulatus GN=CTR3 PE=2 SV=1
698	440	tr|F0UR92|F0UR92_AJEC8	67.33	3	3	7.04E4	1	1	1	N	41609	Actin OS=Ajellomyces capsulatus (strain H88) GN=HCEG_07634 PE=3 SV=1
698	441	P53455|ACT_AJECG	67.33	3	3	7.04E4	1	1	1	N	41609	Actin OS=Ajellomyces capsulatus (strain G186AR / H82 / ATCC MYA-2454 / RMSCC 2432) GN=HCBG_08711 PE=2 SV=2
698	442	tr|A6REZ5|A6REZ5_AJECN	67.33	3	3	7.04E4	1	1	1	N	41609	Actin OS=Ajellomyces capsulatus (strain NAm1 / WU24) GN=HCAG_08210 PE=3 SV=1
698	443	tr|C6HHS9|C6HHS9_AJECH	67.33	3	3	7.04E4	1	1	1	N	41609	Actin OS=Ajellomyces capsulatus (strain H143) GN=HCDG_05760 PE=3 SV=1
66	532	tr|C0NL60|C0NL60_AJECG	65.56	12	12	7.45E6	2	2	6	N	15361	Histone H3 OS=Ajellomyces capsulatus (strain G186AR / H82 / ATCC MYA-2454 / RMSCC 2432) GN=HCBG_03890 PE=3 SV=1
66	533	tr|A6R8R0|A6R8R0_AJECN	65.56	12	12	7.45E6	2	2	6	N	15361	Histone H3 OS=Ajellomyces capsulatus (strain NAm1 / WU24) GN=HCAG_06701 PE=3 SV=1
382	345	tr|C0NB88|C0NB88_AJECG	65.55	4	4	4.47E4	2	2	2	N	64857	Amidase OS=Ajellomyces capsulatus (strain G186AR / H82 / ATCC MYA-2454 / RMSCC 2432) GN=HCBG_00384 PE=4 SV=1
382	342	tr|A6R4A3|A6R4A3_AJECN	65.55	3	3	4.47E4	2	2	2	N	66150	Uncharacterized protein OS=Ajellomyces capsulatus (strain NAm1 / WU24) GN=HCAG_04461 PE=4 SV=1
382	335	tr|C6H9H9|C6H9H9_AJECH	65.55	3	3	4.47E4	2	2	2	N	65930	Amidase OS=Ajellomyces capsulatus (strain H143) GN=HCDG_02860 PE=4 SV=1
382	333	tr|F0UKA9|F0UKA9_AJEC8	65.55	3	3	4.47E4	2	2	2	N	65881	Amidase OS=Ajellomyces capsulatus (strain H88) GN=HCEG_05111 PE=4 SV=1
234	392	tr|C0NEQ9|C0NEQ9_AJECG	64.74	3	3	7.3E4	1	1	2	N	33992	Mitochondrial phosphate carrier protein OS=Ajellomyces capsulatus (strain G186AR / H82 / ATCC MYA-2454 / RMSCC 2432) GN=HCBG_01375 PE=3 SV=1
234	393	tr|A6QY41|A6QY41_AJECN	64.74	3	3	7.3E4	1	1	2	N	33992	Mitochondrial phosphate carrier protein OS=Ajellomyces capsulatus (strain NAm1 / WU24) GN=HCAG_02298 PE=3 SV=1
234	394	tr|F0UFU4|F0UFU4_AJEC8	64.74	3	3	7.3E4	1	1	2	N	33992	Mitochondrial phosphate carrier protein OS=Ajellomyces capsulatus (strain H88) GN=HCEG_03416 PE=3 SV=1
182	528	tr|A6QZH3|A6QZH3_AJECN	63.03	9	9	3.4E5	1	1	3	N	8895	Small nuclear ribonucleoprotein SmG OS=Ajellomyces capsulatus (strain NAm1 / WU24) GN=HCAG_02780 PE=4 SV=1
182	529	tr|C6HLC9|C6HLC9_AJECH	63.03	9	9	3.4E5	1	1	3	N	8895	Uncharacterized protein OS=Ajellomyces capsulatus (strain H143) GN=HCDG_07010 PE=4 SV=1
182	530	tr|C0NG47|C0NG47_AJECG	63.03	9	9	3.4E5	1	1	3	N	8895	Uncharacterized protein OS=Ajellomyces capsulatus (strain G186AR / H82 / ATCC MYA-2454 / RMSCC 2432) GN=HCBG_01863 PE=4 SV=1
182	531	tr|F0UEG3|F0UEG3_AJEC8	63.03	9	9	3.4E5	1	1	3	N	8895	Uncharacterized protein OS=Ajellomyces capsulatus (strain H88) GN=HCEG_03908 PE=4 SV=1
113	1036	tr|A6QTC0|A6QTC0_AJECN	59.36	4	4	2.72E7	1	1	6	Y	31642	Sorbitol utilization protein SOU1 OS=Ajellomyces capsulatus (strain NAm1 / WU24) GN=HCAG_00626 PE=4 SV=1
113	1035	tr|C0NTX9|C0NTX9_AJECG	59.36	4	4	2.72E7	1	1	6	Y	31681	L-xylulose reductase OS=Ajellomyces capsulatus (strain G186AR / H82 / ATCC MYA-2454 / RMSCC 2432) GN=HCBG_06609 PE=4 SV=1
113	1037	tr|C6HEP0|C6HEP0_AJECH	59.36	4	4	2.72E7	1	1	6	Y	31680	L-xylulose reductase OS=Ajellomyces capsulatus (strain H143) GN=HCDG_04907 PE=4 SV=1
113	1038	tr|F0ULJ1|F0ULJ1_AJEC8	59.36	4	4	2.72E7	1	1	6	Y	31680	L-xylulose reductase OS=Ajellomyces capsulatus (strain H88) GN=HCEG_06360 PE=4 SV=1
405	339	tr|F0UCG4|F0UCG4_AJEC8	58.73	3	3	3.04E4	1	1	1	N	35025	Ribose-phosphate pyrophosphokinase OS=Ajellomyces capsulatus (strain H88) GN=HCEG_02455 PE=4 SV=1
766	46386	#CONTAM#AMYS_HUMAN|	58.43	3	3	1.03E5	1	1	2	N	57768	sp|#CONTAM#AMYS_HUMAN|
268	652	tr|C6HFF1|C6HFF1_AJECH	58.19	1	1	9.3E6	1	1	3	N	121311	ATP-dependent DNA ligase domain-containing protein OS=Ajellomyces capsulatus (strain H143) GN=HCDG_04674 PE=4 SV=1
268	653	tr|F0UP51|F0UP51_AJEC8	58.19	1	1	9.3E6	1	1	3	N	121436	ATP-dependent DNA ligase OS=Ajellomyces capsulatus (strain H88) GN=HCEG_06125 PE=4 SV=1
300	618	tr|F0UB57|F0UB57_AJEC8	57.83	2	2	1.19E5	1	1	2	Y	44612	Curved DNA-binding protein OS=Ajellomyces capsulatus (strain H88) GN=HCEG_03026 PE=4 SV=1
300	619	tr|C0NWB4|C0NWB4_AJECG	57.83	2	2	1.19E5	1	1	2	Y	44598	Curved DNA-binding protein OS=Ajellomyces capsulatus (strain G186AR / H82 / ATCC MYA-2454 / RMSCC 2432) GN=HCBG_07444 PE=4 SV=1
300	624	tr|A6R882|A6R882_AJECN	57.83	2	2	1.19E5	1	1	2	Y	49933	Curved DNA-binding protein 42 kDa protein OS=Ajellomyces capsulatus (strain NAm1 / WU24) GN=HCAG_06523 PE=4 SV=1
296	411	tr|F0UFW6|F0UFW6_AJEC8	57.66	5	5	4.28E4	1	1	1	N	16514	LYR family protein OS=Ajellomyces capsulatus (strain H88) GN=HCEG_04230 PE=3 SV=1
296	412	tr|A6R1L5|A6R1L5_AJECN	57.66	5	5	4.28E4	1	1	1	N	16514	Uncharacterized protein OS=Ajellomyces capsulatus (strain NAm1 / WU24) GN=HCAG_03523 PE=3 SV=1
296	406	tr|C0NZ92|C0NZ92_AJECG	57.66	5	5	4.28E4	1	1	1	N	16102	LYR family protein OS=Ajellomyces capsulatus (strain G186AR / H82 / ATCC MYA-2454 / RMSCC 2432) GN=HCBG_08472 PE=3 SV=1
163	678	tr|C6HTC3|C6HTC3_AJECH	57.62	0	0	3.93E4	1	1	1	N	639263	Uncharacterized protein OS=Ajellomyces capsulatus (strain H143) GN=HCDG_09454 PE=4 SV=1
163	676	tr|F0U960|F0U960_AJEC8	57.62	0	0	3.93E4	1	1	1	N	623440	Uncharacterized protein OS=Ajellomyces capsulatus (strain H88) GN=HCEG_01216 PE=4 SV=1
163	659	tr|C0NM92|C0NM92_AJECG	57.62	0	0	3.93E4	1	1	1	N	642304	Uncharacterized protein OS=Ajellomyces capsulatus (strain G186AR / H82 / ATCC MYA-2454 / RMSCC 2432) GN=HCBG_04622 PE=4 SV=1
322	268	tr|C0NYL0|C0NYL0_AJECG	56.32	6	6	1.02E5	1	1	1	N	18719	40S ribosomal protein S8 OS=Ajellomyces capsulatus (strain G186AR / H82 / ATCC MYA-2454 / RMSCC 2432) GN=HCBG_08240 PE=4 SV=1
728	584	tr|A6QU87|A6QU87_AJECN	53.98	5	5	1.62E5	1	1	2	N	26189	Cytochrome b-c1 complex subunit Rieske, mitochondrial OS=Ajellomyces capsulatus (strain NAm1 / WU24) GN=HCAG_00943 PE=4 SV=1
728	585	tr|C6HMC9|C6HMC9_AJECH	53.98	5	5	1.62E5	1	1	2	N	26428	Cytochrome b-c1 complex subunit Rieske, mitochondrial OS=Ajellomyces capsulatus (strain H143) GN=HCDG_07245 PE=4 SV=1
728	579	tr|C0NP52|C0NP52_AJECG	53.98	5	5	1.62E5	1	1	2	N	26458	Cytochrome b-c1 complex subunit Rieske, mitochondrial OS=Ajellomyces capsulatus (strain G186AR / H82 / ATCC MYA-2454 / RMSCC 2432) GN=HCBG_04932 PE=4 SV=1
728	586	tr|F0UN56|F0UN56_AJEC8	53.98	5	5	1.62E5	1	1	2	N	26458	Cytochrome b-c1 complex subunit Rieske, mitochondrial OS=Ajellomyces capsulatus (strain H88) GN=HCEG_06738 PE=4 SV=1
127	425	tr|C0P0F3|C0P0F3_AJECG	53.53	7	7	3.95E5	1	1	1	N	12423	Uncharacterized protein OS=Ajellomyces capsulatus (strain G186AR / H82 / ATCC MYA-2454 / RMSCC 2432) GN=HCBG_08872 PE=4 SV=1
406	913	tr|C0NHE0|C0NHE0_AJECG	50.67	6	6	2.06E5	1	1	2	N	18372	60S ribosomal protein L31E OS=Ajellomyces capsulatus (strain G186AR / H82 / ATCC MYA-2454 / RMSCC 2432) GN=HCBG_02762 PE=4 SV=1
406	911	tr|A6R6D4|A6R6D4_AJECN	50.67	7	7	2.06E5	1	1	2	N	13803	Ribosomal protein L31e OS=Ajellomyces capsulatus (strain NAm1 / WU24) GN=HCAG_05192 PE=4 SV=1
730	388	Q9Y711|AOX_AJECA	49.12	3	3	8.25E4	1	1	2	N	40840	Alternative oxidase, mitochondrial OS=Ajellomyces capsulatus GN=AOX1 PE=2 SV=1
730	389	tr|C0NCS0|C0NCS0_AJECG	49.12	3	3	8.25E4	1	1	2	N	40952	Alternative oxidase OS=Ajellomyces capsulatus (strain G186AR / H82 / ATCC MYA-2454 / RMSCC 2432) GN=HCBG_00916 PE=3 SV=1
730	390	tr|A6R263|A6R263_AJECN	49.12	3	3	8.25E4	1	1	2	N	40901	Alternative oxidase OS=Ajellomyces capsulatus (strain NAm1 / WU24) GN=HCAG_03721 PE=3 SV=1
730	391	tr|F0UIP1|F0UIP1_AJEC8	49.12	3	3	8.25E4	1	1	2	N	40924	Alternative oxidase OS=Ajellomyces capsulatus (strain H88) GN=HCEG_05655 PE=3 SV=1
730	1040	tr|C6HJJ6|C6HJJ6_AJECH	49.12	10	10	8.25E4	1	1	2	N	11724	Alternative oxidase OS=Ajellomyces capsulatus (strain H143) GN=HCDG_06377 PE=3 SV=1
338	685	tr|C6HMI5|C6HMI5_AJECH	48.33	1	1	2.55E5	1	1	1	N	112447	RNA binding protein Jsn1 OS=Ajellomyces capsulatus (strain H143) GN=HCDG_07301 PE=4 SV=1
338	643	tr|F0UNC3|F0UNC3_AJEC8	48.33	1	1	2.55E5	1	1	1	N	129982	Pumilio domain-containing protein c OS=Ajellomyces capsulatus (strain H88) GN=HCEG_06796 PE=4 SV=1
338	633	tr|C0NPA5|C0NPA5_AJECG	48.33	1	1	2.55E5	1	1	1	N	130637	Pumilio domain-containing protein c OS=Ajellomyces capsulatus (strain G186AR / H82 / ATCC MYA-2454 / RMSCC 2432) GN=HCBG_04985 PE=4 SV=1
603	436	tr|C0NRN1|C0NRN1_AJECG	48.14	3	3	5.29E4	1	1	1	N	36164	Glyceraldehyde-3-phosphate dehydrogenase OS=Ajellomyces capsulatus (strain G186AR / H82 / ATCC MYA-2454 / RMSCC 2432) GN=HCBG_05811 PE=3 SV=1
603	437	tr|F0UVW6|F0UVW6_AJEC8	48.14	3	3	5.29E4	1	1	1	N	36178	Glyceraldehyde-3-phosphate dehydrogenase OS=Ajellomyces capsulatus (strain H88) GN=HCEG_09258 PE=3 SV=1
603	438	tr|A6R5K2|A6R5K2_AJECN	48.14	3	3	5.29E4	1	1	1	N	36122	Glyceraldehyde-3-phosphate dehydrogenase OS=Ajellomyces capsulatus (strain NAm1 / WU24) GN=HCAG_04910 PE=3 SV=1
603	439	Q9HFX1|G3P_AJECA	48.14	3	3	5.29E4	1	1	1	N	36122	Glyceraldehyde-3-phosphate dehydrogenase OS=Ajellomyces capsulatus GN=GPD PE=2 SV=1
1158	274	tr|A6R6J0|A6R6J0_AJECN	46.07	3	3	1.71E4	1	1	1	N	39949	NADH-ubiquinone oxidoreductase 40 kDa subunit, mitochondrial OS=Ajellomyces capsulatus (strain NAm1 / WU24) GN=HCAG_05248 PE=4 SV=1
1158	237	tr|F0U7W6|F0U7W6_AJEC8	46.07	1	1	1.71E4	1	1	1	N	87631	NADH-ubiquinone oxidoreductase OS=Ajellomyces capsulatus (strain H88) GN=HCEG_01840 PE=4 SV=1
700	883	tr|A6REK7|A6REK7_AJECN	44.48	5	5	2.74E5	1	1	2	N	20118	Ribosomal protein L13 OS=Ajellomyces capsulatus (strain NAm1 / WU24) GN=HCAG_08072 PE=3 SV=1
700	884	tr|C0NVE7|C0NVE7_AJECG	44.48	5	5	2.74E5	1	1	2	N	20134	50S ribosomal protein L13 OS=Ajellomyces capsulatus (strain G186AR / H82 / ATCC MYA-2454 / RMSCC 2432) GN=HCBG_07127 PE=3 SV=1
700	885	tr|F0URM9|F0URM9_AJEC8	44.48	5	5	2.74E5	1	1	2	N	20195	50S ribosomal protein OS=Ajellomyces capsulatus (strain H88) GN=HCEG_07771 PE=3 SV=1
765	680	tr|A6QRM9|A6QRM9_AJECN	43.77	3	3	2.95E4	1	1	1	N	35840	Arginase OS=Ajellomyces capsulatus (strain NAm1 / WU24) GN=HCAG_00035 PE=3 SV=1
765	872	tr|F0U897|F0U897_AJEC8	43.77	3	3	2.95E4	1	1	1	N	35739	Arginase OS=Ajellomyces capsulatus (strain H88) GN=HCEG_00217 PE=3 SV=1
765	873	tr|C0NV10|C0NV10_AJECG	43.77	3	3	2.95E4	1	1	1	N	35868	Arginase OS=Ajellomyces capsulatus (strain G186AR / H82 / ATCC MYA-2454 / RMSCC 2432) GN=HCBG_06774 PE=3 SV=1
408	46365	#DECOY#tr|A6QRM4|A6QRM4_AJECN	40.18	1	1	3.91E6	1	1	2	N	124356	Uncharacterized protein OS=Ajellomyces capsulatus (strain NAm1 / WU24) GN=HCAG_00030 PE=4 SV=1
605	2291	#CONTAM#TRY1_BOVIN|	39.55	9	9	2.64E5	1	1	1	Y	25425	sp|#CONTAM#TRY1_BOVIN|
120	46348	tr|C0NT81|C0NT81_AJECG	37.64	1	1	3.54E5	1	1	1	N	132092	Condensin subunit OS=Ajellomyces capsulatus (strain G186AR / H82 / ATCC MYA-2454 / RMSCC 2432) GN=HCBG_06361 PE=4 SV=1
120	37100	tr|F0UP30|F0UP30_AJEC8	37.64	1	1	3.54E5	1	1	1	N	132284	Nuclear condensin complex subunit 3 OS=Ajellomyces capsulatus (strain H88) GN=HCEG_06104 PE=4 SV=1
120	9668	tr|C6HFD0|C6HFD0_AJECH	37.64	1	1	3.54E5	1	1	1	N	133949	Condensin subunit Cnd3 OS=Ajellomyces capsulatus (strain H143) GN=HCDG_04653 PE=4 SV=1
699	7118	tr|C6HMR0|C6HMR0_AJECH	37.63	2	2	2.24E5	1	1	1	N	58145	Uncharacterized protein OS=Ajellomyces capsulatus (strain H143) GN=HCDG_07376 PE=4 SV=1
699	9845	tr|A6QUI7|A6QUI7_AJECN	37.63	1	1	2.24E5	1	1	1	N	123195	Uncharacterized protein OS=Ajellomyces capsulatus (strain NAm1 / WU24) GN=HCAG_01043 PE=4 SV=1
211	46389	#DECOY#tr|C0NJU3|C0NJU3_AJECG	37.30	1	1	2.23E6	1	1	1	N	83369	Glycerol-3-phosphate O-acyltransferase OS=Ajellomyces capsulatus (strain G186AR / H82 / ATCC MYA-2454 / RMSCC 2432) GN=HCBG_03423 PE=4 SV=1
606	291	tr|C0NKS4|C0NKS4_AJECG	36.98	1	1	1.13E5	1	1	3	N	98477	Glutaminase OS=Ajellomyces capsulatus (strain G186AR / H82 / ATCC MYA-2454 / RMSCC 2432) GN=HCBG_03754 PE=4 SV=1
535	1606	tr|C0NIU3|C0NIU3_AJECG	36.12	1	1	2.1E5	1	1	1	N	93204	Uncharacterized protein OS=Ajellomyces capsulatus (strain G186AR / H82 / ATCC MYA-2454 / RMSCC 2432) GN=HCBG_02350 PE=4 SV=1
535	1607	tr|C6H866|C6H866_AJECH	36.12	1	1	2.1E5	1	1	1	N	93233	Uncharacterized protein OS=Ajellomyces capsulatus (strain H143) GN=HCDG_01627 PE=4 SV=1
576	1140	tr|F0UC16|F0UC16_AJEC8	35.16	2	2	1.15E6	1	1	1	N	55733	Cytochrome P450 monooxygenase OS=Ajellomyces capsulatus (strain H88) GN=HCEG_03177 PE=3 SV=1

## Sheet: Histoplasma run 2
Protein list of the second biological replicate between the Histoplasma yeast-cell extract and the pool of sera from patients with histoplasmosis
Protein Group	Protein ID	Accession	-10lgP	Coverage (%)	Coverage (%) Sample 5	Area Sample 5	#Peptides	#Unique	#Spec Sample 5	PTM	Avg. Mass	Description
5	26	#CONTAM#K1C10_HUMAN|	361.53	57	57	1.6E8	36	31	136	Y	59519	sp|#CONTAM#K1C10_HUMAN|
2	19	#CONTAM#K2C1_HUMAN|	359.70	55	55	2.54E8	35	30	156	Y	65886	sp|#CONTAM#K2C1_HUMAN|
3	5	tr|A6RFF1|A6RFF1_AJECN	349.46	52	52	3.88E7	30	4	137	Y	52770	Aldehyde dehydrogenase OS=Ajellomyces capsulatus (strain NAm1 / WU24) GN=HCAG_08367 PE=3 SV=1
1	9	#CONTAM#ALBU_HUMAN|	344.55	72	72	1.24E8	43	38	154	Y	69367	sp|#CONTAM#ALBU_HUMAN|
7	40	#CONTAM#K1C9_HUMAN|	335.54	61	61	1.22E8	27	26	89	Y	62129	sp|#CONTAM#K1C9_HUMAN|
8	18	#CONTAM#K22E_HUMAN|	325.76	49	49	6.19E7	29	24	99	Y	65865	sp|#CONTAM#K22E_HUMAN|
9	43	tr|C6H6L8|C6H6L8_AJECH	273.51	22	22	1.86E8	12	12	57	Y	44442	Cytosolic large ribosomal subunit protein L7A OS=Ajellomyces capsulatus (strain H143) GN=HCDG_02069 PE=4 SV=1
9	46	tr|F0UUX8|F0UUX8_AJEC8	273.51	18	18	1.86E8	12	12	57	Y	52591	60S ribosomal protein OS=Ajellomyces capsulatus (strain H88) GN=HCEG_08920 PE=4 SV=1
9	47	tr|C0NHA4|C0NHA4_AJECG	273.51	18	18	1.86E8	12	12	57	Y	52527	60S ribosomal protein L7A OS=Ajellomyces capsulatus (strain G186AR / H82 / ATCC MYA-2454 / RMSCC 2432) GN=HCBG_02726 PE=4 SV=1
10	101	#CONTAM#TRYP_PIG|	270.96	43	43	9.76E8	14	14	49	Y	24409	sp|#CONTAM#TRYP_PIG|
11	109	tr|C0NQR6|C0NQR6_AJECG	235.84	49	49	1.42E8	12	12	42	Y	21701	60S ribosomal protein L9B OS=Ajellomyces capsulatus (strain G186AR / H82 / ATCC MYA-2454 / RMSCC 2432) GN=HCBG_05346 PE=4 SV=1
14	58	tr|C6HP67|C6HP67_AJECH	229.61	19	19	3.54E7	9	9	32	Y	50979	Dihydrolipoamide S-succinyltransferase OS=Ajellomyces capsulatus (strain H143) GN=HCDG_07998 PE=4 SV=1
14	60	tr|F0UFW7|F0UFW7_AJEC8	229.61	19	19	3.54E7	9	9	32	Y	50979	Dihydrolipoamide S-succinyltransferase OS=Ajellomyces capsulatus (strain H88) GN=HCEG_04231 PE=4 SV=1
14	59	tr|C0NZ91|C0NZ91_AJECG	229.61	19	19	3.54E7	9	9	32	Y	50980	Dihydrolipoamide succinyltransferase OS=Ajellomyces capsulatus (strain G186AR / H82 / ATCC MYA-2454 / RMSCC 2432) GN=HCBG_08471 PE=4 SV=1
14	57	tr|A6R1L4|A6R1L4_AJECN	229.61	19	19	3.54E7	9	9	32	Y	49337	Dihydrolipoyllysine-residue succinyltransferase component of 2-oxoglutarate dehydrogenase complex, mitochondrial OS=Ajellomyces capsulatus (strain NAm1 / WU24) GN=HCAG_03522 PE=4 SV=1
25	99	tr|F0USJ3|F0USJ3_AJEC8	224.58	30	30	30000000	8	8	27	Y	37491	60S ribosomal protein OS=Ajellomyces capsulatus (strain H88) GN=HCEG_08085 PE=4 SV=1
25	96	tr|C6HPV9|C6HPV9_AJECH	224.58	41	41	30000000	8	8	27	Y	27488	60S ribosomal protein L2 OS=Ajellomyces capsulatus (strain H143) GN=HCDG_08240 PE=4 SV=1
25	97	tr|C0NR03|C0NR03_AJECG	224.58	41	41	30000000	8	8	27	Y	27488	60S ribosomal protein L2 OS=Ajellomyces capsulatus (strain G186AR / H82 / ATCC MYA-2454 / RMSCC 2432) GN=HCBG_05433 PE=4 SV=1
25	98	tr|A6RFU9|A6RFU9_AJECN	224.58	41	41	30000000	8	8	27	Y	27488	60S ribosomal protein L2 OS=Ajellomyces capsulatus (strain NAm1 / WU24) GN=HCAG_08515 PE=4 SV=1
12	71	tr|A6R1T5|A6R1T5_AJECN	224.54	47	47	7.51E7	10	10	40	N	20565	60S ribosomal protein L20 OS=Ajellomyces capsulatus (strain NAm1 / WU24) GN=HCAG_03593 PE=3 SV=1
12	72	tr|C6HAP4|C6HAP4_AJECH	224.54	47	47	7.51E7	10	10	40	N	20565	60S ribosomal protein L20 OS=Ajellomyces capsulatus (strain H143) GN=HCDG_03275 PE=3 SV=1
12	73	tr|F0UI08|F0UI08_AJEC8	224.54	47	47	7.51E7	10	10	40	N	20565	60S ribosomal protein L20 OS=Ajellomyces capsulatus (strain H88) GN=HCEG_05528 PE=3 SV=1
12	74	tr|C0NCE3|C0NCE3_AJECG	224.54	35	35	7.51E7	10	10	40	N	27100	60S ribosomal protein L20 OS=Ajellomyces capsulatus (strain G186AR / H82 / ATCC MYA-2454 / RMSCC 2432) GN=HCBG_00789 PE=3 SV=1
15	104	tr|A6R1V3|A6R1V3_AJECN	218.15	33	33	5.83E7	8	8	30	N	24117	Ribosomal protein L15 OS=Ajellomyces capsulatus (strain NAm1 / WU24) GN=HCAG_03611 PE=3 SV=1
15	105	tr|C0NCG1|C0NCG1_AJECG	218.15	33	33	5.83E7	8	8	30	N	24117	Ribosomal protein L15 OS=Ajellomyces capsulatus (strain G186AR / H82 / ATCC MYA-2454 / RMSCC 2432) GN=HCBG_00807 PE=3 SV=1
15	106	tr|F0UI31|F0UI31_AJEC8	218.15	33	33	5.83E7	8	8	30	N	24117	Ribosomal protein L15 OS=Ajellomyces capsulatus (strain H88) GN=HCEG_05551 PE=3 SV=1
15	107	tr|C6HAR9|C6HAR9_AJECH	218.15	33	33	5.83E7	8	8	30	N	24117	Ribosomal protein L15 OS=Ajellomyces capsulatus (strain H143) GN=HCDG_03300 PE=3 SV=1
19	69	tr|C6HK74|C6HK74_AJECH	217.40	15	15	1.03E7	7	6	23	Y	49843	Large subunit ribosomal protein L3 OS=Ajellomyces capsulatus (strain H143) GN=HCDG_06605 PE=3 SV=1
19	70	tr|F0UJX0|F0UJX0_AJEC8	217.40	15	15	1.03E7	7	6	23	Y	49843	Large subunit ribosomal protein L3 OS=Ajellomyces capsulatus (strain H88) GN=HCEG_05873 PE=3 SV=1
19	75	tr|C0NDC6|C0NDC6_AJECG	217.40	12	12	1.03E7	7	6	23	Y	62480	Large subunit ribosomal protein L3 OS=Ajellomyces capsulatus (strain G186AR / H82 / ATCC MYA-2454 / RMSCC 2432) GN=HCBG_01122 PE=3 SV=1
17	92	tr|F0U9M8|F0U9M8_AJEC8	216.60	40	40	3.35E7	7	7	28	N	21179	60S ribosomal protein OS=Ajellomyces capsulatus (strain H88) GN=HCEG_01279 PE=4 SV=1
17	93	tr|C0NMF6|C0NMF6_AJECG	216.60	40	40	3.35E7	7	7	28	N	21179	60S ribosomal protein L18 OS=Ajellomyces capsulatus (strain G186AR / H82 / ATCC MYA-2454 / RMSCC 2432) GN=HCBG_04686 PE=4 SV=1
17	94	tr|C6HT13|C6HT13_AJECH	216.60	40	40	3.35E7	7	7	28	N	21179	60S ribosomal protein L18 OS=Ajellomyces capsulatus (strain H143) GN=HCDG_09344 PE=4 SV=1
17	95	tr|A6RCV5|A6RCV5_AJECN	216.60	40	40	3.35E7	7	7	28	N	21179	60S ribosomal protein L18-B OS=Ajellomyces capsulatus (strain NAm1 / WU24) GN=HCAG_07463 PE=4 SV=1
23	48	tr|A6RGE0|A6RGE0_AJECN	214.94	35	35	1.86E7	7	7	17	Y	28608	60S ribosomal protein L7 OS=Ajellomyces capsulatus (strain NAm1 / WU24) GN=HCAG_08706 PE=4 SV=1
23	49	tr|C6HI85|C6HI85_AJECH	214.94	31	31	1.86E7	7	7	17	Y	32443	60S ribosomal protein L7 OS=Ajellomyces capsulatus (strain H143) GN=HCDG_06235 PE=4 SV=1
23	50	tr|F0UHH0|F0UHH0_AJEC8	214.94	31	31	1.86E7	7	7	17	Y	32443	60S ribosomal protein OS=Ajellomyces capsulatus (strain H88) GN=HCEG_04519 PE=4 SV=1
23	51	tr|C0NXA5|C0NXA5_AJECG	214.94	31	31	1.86E7	7	7	17	Y	32443	60S ribosomal protein L7 OS=Ajellomyces capsulatus (strain G186AR / H82 / ATCC MYA-2454 / RMSCC 2432) GN=HCBG_08097 PE=4 SV=1
16	126	tr|C0NYP9|C0NYP9_AJECG	214.57	27	27	5.08E7	8	8	25	N	27379	60S ribosomal protein L13 OS=Ajellomyces capsulatus (strain G186AR / H82 / ATCC MYA-2454 / RMSCC 2432) GN=HCBG_08279 PE=3 SV=1
16	127	tr|C6H520|C6H520_AJECH	214.57	27	27	5.08E7	8	8	25	N	27379	60S ribosomal protein L13 OS=Ajellomyces capsulatus (strain H143) GN=HCDG_00341 PE=3 SV=1
16	128	tr|F0UIF5|F0UIF5_AJEC8	214.57	27	27	5.08E7	8	8	25	N	27379	60S ribosomal protein L13 OS=Ajellomyces capsulatus (strain H88) GN=HCEG_04775 PE=3 SV=1
16	125	tr|A6RDK0|A6RDK0_AJECN	214.57	30	30	5.08E7	8	8	25	N	24395	60S ribosomal protein L13 OS=Ajellomyces capsulatus (strain NAm1 / WU24) GN=HCAG_07708 PE=3 SV=1
22	242	tr|A6R236|A6R236_AJECN	211.10	39	39	6.23E7	6	6	28	Y	11607	Cytosolic large ribosomal subunit protein L30 OS=Ajellomyces capsulatus (strain NAm1 / WU24) GN=HCAG_03694 PE=3 SV=1
34	36	tr|C6H1S8|C6H1S8_AJECH	201.68	8	8	4.22E6	7	7	19	Y	117672	40S ribosomal protein S3 OS=Ajellomyces capsulatus (strain H143) GN=HCDG_00660 PE=3 SV=1
31	77	tr|A6RE96|A6RE96_AJECN	201.65	25	25	3.79E6	5	5	9	N	28166	Ribosomal protein S5 OS=Ajellomyces capsulatus (strain NAm1 / WU24) GN=HCAG_07961 PE=3 SV=1
31	78	tr|C6HH16|C6HH16_AJECH	201.65	25	25	3.79E6	5	5	9	N	28166	Ribosomal protein S5 OS=Ajellomyces capsulatus (strain H143) GN=HCDG_05497 PE=3 SV=1
31	79	tr|C0NVX9|C0NVX9_AJECG	201.65	25	25	3.79E6	5	5	9	N	28166	Ribosomal protein S5 OS=Ajellomyces capsulatus (strain G186AR / H82 / ATCC MYA-2454 / RMSCC 2432) GN=HCBG_07309 PE=3 SV=1
31	80	tr|F0URZ8|F0URZ8_AJEC8	201.65	25	25	3.79E6	5	5	9	N	28166	Ribosomal protein S2 OS=Ajellomyces capsulatus (strain H88) GN=HCEG_07890 PE=3 SV=1
13	122	tr|C0NU76|C0NU76_AJECG	190.76	10	10	5.32E7	11	11	24	Y	82140	AMP dependent synthetase and ligase OS=Ajellomyces capsulatus (strain G186AR / H82 / ATCC MYA-2454 / RMSCC 2432) GN=HCBG_06907 PE=3 SV=1
51	178	tr|F0UPN0|F0UPN0_AJEC8	189.90	20	20	1.1E7	6	6	16	Y	40178	60S ribosomal protein OS=Ajellomyces capsulatus (strain H88) GN=HCEG_06198 PE=4 SV=1
51	176	tr|A6QSW2|A6QSW2_AJECN	189.90	20	20	1.1E7	6	6	16	Y	40206	60S ribosomal protein L4-A OS=Ajellomyces capsulatus (strain NAm1 / WU24) GN=HCAG_00468 PE=4 SV=1
24	111	tr|F0U9T5|F0U9T5_AJEC8	189.43	37	37	1.43E7	7	7	21	Y	18494	40S ribosomal protein S11 OS=Ajellomyces capsulatus (strain H88) GN=HCEG_01972 PE=3 SV=1
24	112	tr|C0NYM4|C0NYM4_AJECG	189.43	37	37	1.43E7	7	7	21	Y	18494	40S ribosomal protein S11 OS=Ajellomyces capsulatus (strain G186AR / H82 / ATCC MYA-2454 / RMSCC 2432) GN=HCBG_08254 PE=3 SV=1
24	113	tr|A6RDR5|A6RDR5_AJECN	189.43	37	37	1.43E7	7	7	21	Y	18494	40S ribosomal protein S11 OS=Ajellomyces capsulatus (strain NAm1 / WU24) GN=HCAG_07773 PE=3 SV=1
53	29	tr|C0NG75|C0NG75_AJECG	186.08	15	15	3.73E6	7	7	15	N	59950	ATP synthase subunit alpha OS=Ajellomyces capsulatus (strain G186AR / H82 / ATCC MYA-2454 / RMSCC 2432) GN=HCBG_01891 PE=3 SV=1
20	82	tr|C0NLP3|C0NLP3_AJECG	184.68	22	22	3.62E6	6	6	12	Y	29347	40S ribosomal protein S4 OS=Ajellomyces capsulatus (strain G186AR / H82 / ATCC MYA-2454 / RMSCC 2432) GN=HCBG_04423 PE=3 SV=1
20	83	tr|F0U7S3|F0U7S3_AJEC8	184.68	22	22	3.62E6	6	6	12	Y	29347	40S ribosomal protein S4 OS=Ajellomyces capsulatus (strain H88) GN=HCEG_01004 PE=3 SV=1
20	84	tr|C6H3V7|C6H3V7_AJECH	184.68	22	22	3.62E6	6	6	12	Y	29347	40S ribosomal protein S4 OS=Ajellomyces capsulatus (strain H143) GN=HCDG_01278 PE=3 SV=1
20	85	tr|A6RC79|A6RC79_AJECN	184.68	22	22	3.62E6	6	6	12	Y	29317	40S ribosomal protein S4 OS=Ajellomyces capsulatus (strain NAm1 / WU24) GN=HCAG_07237 PE=3 SV=1
39	116	tr|C0NNQ6|C0NNQ6_AJECG	180.09	25	25	4.34E6	8	8	16	N	43642	Uncharacterized protein OS=Ajellomyces capsulatus (strain G186AR / H82 / ATCC MYA-2454 / RMSCC 2432) GN=HCBG_04786 PE=4 SV=1
29	102	#CONTAM#TRFE_HUMAN|	178.81	17	17	2.05E6	10	10	19	Y	77050	sp|#CONTAM#TRFE_HUMAN|
18	133	tr|C6HRQ5|C6HRQ5_AJECH	178.21	47	47	8.92E7	8	8	27	N	15571	60S ribosomal protein L27 OS=Ajellomyces capsulatus (strain H143) GN=HCDG_08640 PE=3 SV=1
18	134	tr|F0U8B8|F0U8B8_AJEC8	178.21	47	47	8.92E7	8	8	27	N	15571	60S ribosomal protein L27 OS=Ajellomyces capsulatus (strain H88) GN=HCEG_00238 PE=3 SV=1
18	135	tr|C0NV31|C0NV31_AJECG	178.21	47	47	8.92E7	8	8	27	N	15571	60S ribosomal protein L27 OS=Ajellomyces capsulatus (strain G186AR / H82 / ATCC MYA-2454 / RMSCC 2432) GN=HCBG_06795 PE=3 SV=1
21	628	#CONTAM#K1C15_SHEEP|	171.60	9	9	3.1E6	6	1	20	N	48770	sp|#CONTAM#K1C15_SHEEP|
37	261	tr|F0UG71|F0UG71_AJEC8	171.27	25	25	9.62E6	3	3	12	Y	16996	60S ribosomal protein OS=Ajellomyces capsulatus (strain H88) GN=HCEG_04281 PE=3 SV=1
37	262	tr|C6HG84|C6HG84_AJECH	171.27	25	25	9.62E6	3	3	12	Y	16996	60S ribosomal protein L23 OS=Ajellomyces capsulatus (strain H143) GN=HCDG_05424 PE=3 SV=1
37	263	tr|C0NE75|C0NE75_AJECG	171.27	25	25	9.62E6	3	3	12	Y	17010	60S ribosomal protein L23 OS=Ajellomyces capsulatus (strain G186AR / H82 / ATCC MYA-2454 / RMSCC 2432) GN=HCBG_02168 PE=3 SV=1
43	110	tr|C0NWU8|C0NWU8_AJECG	170.59	20	20	1.55E5	9	1	18	N	55476	Uncharacterized protein OS=Ajellomyces capsulatus (strain G186AR / H82 / ATCC MYA-2454 / RMSCC 2432) GN=HCBG_07628 PE=4 SV=1
43	76	tr|F0UC56|F0UC56_AJEC8	170.59	20	20	1.55E5	9	1	18	N	55412	Mitochondrial ribosomal protein DAP3 OS=Ajellomyces capsulatus (strain H88) GN=HCEG_03217 PE=4 SV=1
35	20	tr|C0P0C5|C0P0C5_AJECG	170.13	16	16	2.92E6	6	6	13	N	56003	ATP synthase subunit beta OS=Ajellomyces capsulatus (strain G186AR / H82 / ATCC MYA-2454 / RMSCC 2432) GN=HCBG_08844 PE=3 SV=1
35	21	tr|C6HGJ7|C6HGJ7_AJECH	170.13	16	16	2.92E6	6	6	13	N	56003	ATP synthase subunit beta OS=Ajellomyces capsulatus (strain H143) GN=HCDG_05088 PE=3 SV=1
35	22	tr|F0UQR0|F0UQR0_AJEC8	170.13	16	16	2.92E6	6	6	13	N	56003	ATP synthase subunit beta OS=Ajellomyces capsulatus (strain H88) GN=HCEG_07452 PE=3 SV=1
60	41	tr|C0P086|C0P086_AJECG	169.33	20	20	2.02E6	6	6	15	N	48878	Uncharacterized protein OS=Ajellomyces capsulatus (strain G186AR / H82 / ATCC MYA-2454 / RMSCC 2432) GN=HCBG_08805 PE=4 SV=1
40	55	tr|C0NNR3|C0NNR3_AJECG	169.22	8	8	1.13E6	5	5	9	N	110955	U5 small nuclear ribonucleoprotein component OS=Ajellomyces capsulatus (strain G186AR / H82 / ATCC MYA-2454 / RMSCC 2432) GN=HCBG_04793 PE=4 SV=1
40	53	tr|C6HG01|C6HG01_AJECH	169.22	8	8	1.13E6	5	5	9	N	111026	U5 small nuclear ribonucleoprotein component OS=Ajellomyces capsulatus (strain H143) GN=HCDG_05341 PE=4 SV=1
40	54	tr|F0UMQ7|F0UMQ7_AJEC8	169.22	8	8	1.13E6	5	5	9	N	111026	U5 small nuclear ribonucleoprotein component OS=Ajellomyces capsulatus (strain H88) GN=HCEG_06589 PE=4 SV=1
28	327	tr|C0NAB7|C0NAB7_AJECG	169.04	23	23	2.63E7	3	3	11	N	11577	60S ribosomal protein L36 OS=Ajellomyces capsulatus (strain G186AR / H82 / ATCC MYA-2454 / RMSCC 2432) GN=HCBG_00063 PE=3 SV=1
28	328	tr|A6R3H7|A6R3H7_AJECN	169.04	23	23	2.63E7	3	3	11	N	11589	60S ribosomal protein L36 OS=Ajellomyces capsulatus (strain NAm1 / WU24) GN=HCAG_04185 PE=3 SV=1
28	334	tr|F0UA40|F0UA40_AJEC8	169.04	13	13	2.63E7	3	3	11	N	20587	60S ribosomal protein L36 OS=Ajellomyces capsulatus (strain H88) GN=HCEG_02027 PE=3 SV=1
28	320	tr|C6H8T6|C6H8T6_AJECH	169.04	11	11	2.63E7	3	3	11	N	24479	60S ribosomal protein L36 OS=Ajellomyces capsulatus (strain H143) GN=HCDG_02617 PE=3 SV=1
61	52	tr|C0P0E1|C0P0E1_AJECG	168.29	6	6	3.67E5	3	3	7	N	83356	NADH-ubiquinone oxidoreductase OS=Ajellomyces capsulatus (strain G186AR / H82 / ATCC MYA-2454 / RMSCC 2432) GN=HCBG_08860 PE=3 SV=1
77	63	tr|A6R9I6|A6R9I6_AJECN	166.62	4	4	8.8E5	4	4	9	N	98097	Plasma membrane ATPase OS=Ajellomyces capsulatus (strain NAm1 / WU24) GN=HCAG_06977 PE=3 SV=1
41	205	tr|F0UR67|F0UR67_AJEC8	160.28	21	21	3.38E6	6	6	12	Y	35020	37S ribosomal protein S9 OS=Ajellomyces capsulatus (strain H88) GN=HCEG_07609 PE=3 SV=1
41	209	tr|C0NZV6|C0NZV6_AJECG	160.28	21	21	3.38E6	6	6	12	Y	35027	37S ribosomal protein S9 OS=Ajellomyces capsulatus (strain G186AR / H82 / ATCC MYA-2454 / RMSCC 2432) GN=HCBG_08686 PE=3 SV=1
106	299	tr|F0UII7|F0UII7_AJEC8	160.18	18	18	1.19E6	3	3	7	Y	22563	Uncharacterized protein OS=Ajellomyces capsulatus (strain H88) GN=HCEG_04807 PE=4 SV=1
106	300	tr|C6H4Y3|C6H4Y3_AJECH	160.18	18	18	1.19E6	3	3	7	Y	22563	Uncharacterized protein OS=Ajellomyces capsulatus (strain H143) GN=HCDG_00304 PE=4 SV=1
44	247	tr|C6HCH0|C6HCH0_AJECH	158.12	50	50	5.76E6	5	1	20	Y	11356	Histone H4 OS=Ajellomyces capsulatus (strain H143) GN=HCDG_03720 PE=3 SV=1
44	248	tr|C0NL59|C0NL59_AJECG	158.12	50	50	5.76E6	5	1	20	Y	11356	Histone H4 OS=Ajellomyces capsulatus (strain G186AR / H82 / ATCC MYA-2454 / RMSCC 2432) GN=HCBG_03889 PE=3 SV=1
44	249	tr|F0UA83|F0UA83_AJEC8	158.12	50	50	5.76E6	5	1	20	Y	11356	Histone H4 OS=Ajellomyces capsulatus (strain H88) GN=HCEG_02860 PE=3 SV=1
113	540	tr|F0UMU4|F0UMU4_AJEC8	153.93	11	11	1.36E6	3	3	5	N	47758	37S ribosomal protein S5 OS=Ajellomyces capsulatus (strain H88) GN=HCEG_06626 PE=3 SV=1
113	395	tr|C0NNU6|C0NNU6_AJECG	153.93	11	11	1.36E6	3	3	5	N	47759	37S ribosomal protein S5 OS=Ajellomyces capsulatus (strain G186AR / H82 / ATCC MYA-2454 / RMSCC 2432) GN=HCBG_04826 PE=3 SV=1
113	396	tr|A6QTZ4|A6QTZ4_AJECN	153.93	11	11	1.36E6	3	3	5	N	47740	Uncharacterized protein OS=Ajellomyces capsulatus (strain NAm1 / WU24) GN=HCAG_00850 PE=3 SV=1
113	541	tr|C6HM16|C6HM16_AJECH	153.93	10	10	1.36E6	3	3	5	N	48845	37S ribosomal protein S5 OS=Ajellomyces capsulatus (strain H143) GN=HCDG_07132 PE=3 SV=1
86	202	tr|A6RGA1|A6RGA1_AJECN	153.67	26	26	2.81E6	4	4	9	N	17952	40S ribosomal protein S18 OS=Ajellomyces capsulatus (strain NAm1 / WU24) GN=HCAG_08667 PE=3 SV=1
86	203	tr|C0NX47|C0NX47_AJECG	153.67	26	26	2.81E6	4	4	9	N	17952	40S ribosomal protein S18 OS=Ajellomyces capsulatus (strain G186AR / H82 / ATCC MYA-2454 / RMSCC 2432) GN=HCBG_08039 PE=3 SV=1
86	204	tr|F0UH62|F0UH62_AJEC8	153.67	26	26	2.81E6	4	4	9	N	17952	40S ribosomal protein S18 OS=Ajellomyces capsulatus (strain H88) GN=HCEG_04464 PE=3 SV=1
58	161	tr|C6HT53|C6HT53_AJECH	152.05	5	5	4.75E5	3	1	7	N	64021	Serine hydroxymethyltransferase OS=Ajellomyces capsulatus (strain H143) GN=HCDG_09384 PE=3 SV=1
58	162	tr|F0U9D2|F0U9D2_AJEC8	152.05	5	5	4.75E5	3	1	7	N	57579	Serine hydroxymethyltransferase OS=Ajellomyces capsulatus (strain H88) GN=HCEG_01236 PE=3 SV=1
58	163	tr|C0NMB4|C0NMB4_AJECG	152.05	5	5	4.75E5	3	1	7	N	57566	Serine hydroxymethyltransferase OS=Ajellomyces capsulatus (strain G186AR / H82 / ATCC MYA-2454 / RMSCC 2432) GN=HCBG_04644 PE=3 SV=1
33	225	tr|C0NKC3|C0NKC3_AJECG	152.03	35	35	1.24E7	7	7	16	Y	22938	60S ribosomal protein L6 OS=Ajellomyces capsulatus (strain G186AR / H82 / ATCC MYA-2454 / RMSCC 2432) GN=HCBG_03603 PE=3 SV=1
33	226	tr|F0UCS0|F0UCS0_AJEC8	152.03	35	35	1.24E7	7	7	16	Y	22938	60S ribosomal protein L6 OS=Ajellomyces capsulatus (strain H88) GN=HCEG_02561 PE=3 SV=1
33	212	tr|A6QWN6|A6QWN6_AJECN	152.03	35	35	1.24E7	7	7	16	Y	22924	60S ribosomal protein L6 OS=Ajellomyces capsulatus (strain NAm1 / WU24) GN=HCAG_01793 PE=3 SV=1
33	227	tr|C6HIE9|C6HIE9_AJECH	152.03	35	35	1.24E7	7	7	16	Y	22938	60S ribosomal protein L6 OS=Ajellomyces capsulatus (strain H143) GN=HCDG_05833 PE=3 SV=1
82	184	tr|C6H687|C6H687_AJECH	151.92	8	8	1.12E7	3	3	7	N	38065	ATP synthase subunit D OS=Ajellomyces capsulatus (strain H143) GN=HCDG_01938 PE=4 SV=1
82	185	tr|F0UVB2|F0UVB2_AJEC8	151.92	8	8	1.12E7	3	3	7	N	38065	ATP synthase subunit D OS=Ajellomyces capsulatus (strain H88) GN=HCEG_09054 PE=4 SV=1
89	150	tr|F0UWE8|F0UWE8_AJEC8	148.94	13	13	4.54E5	4	4	5	N	45666	Ribosomal protein S5 OS=Ajellomyces capsulatus (strain H88) GN=HCEG_12011 PE=4 SV=1
89	151	tr|C6HTL1|C6HTL1_AJECH	148.94	13	13	4.54E5	4	4	5	N	45666	Ribosomal protein S5 OS=Ajellomyces capsulatus (strain H143) GN=HCDG_12009 PE=4 SV=1
62	114	tr|A6RC91|A6RC91_AJECN	146.92	36	36	6.99E6	6	6	13	N	20931	40S ribosomal protein S9 OS=Ajellomyces capsulatus (strain NAm1 / WU24) GN=HCAG_07249 PE=4 SV=1
62	115	tr|C0NLR5|C0NLR5_AJECG	146.92	34	34	6.99E6	6	6	13	N	22357	40S ribosomal protein S9 OS=Ajellomyces capsulatus (strain G186AR / H82 / ATCC MYA-2454 / RMSCC 2432) GN=HCBG_04445 PE=4 SV=1
79	46336	tr|C0NVF6|C0NVF6_AJECG	145.55	5	5	5.33E5	2	2	5	Y	57304	Catalase OS=Ajellomyces capsulatus (strain G186AR / H82 / ATCC MYA-2454 / RMSCC 2432) GN=HCBG_07136 PE=3 SV=1
122	37113	tr|C0NDW9|C0NDW9_AJECG	142.28	24	24	1.41E6	3	3	8	N	15390	Uncharacterized protein OS=Ajellomyces capsulatus (strain G186AR / H82 / ATCC MYA-2454 / RMSCC 2432) GN=HCBG_02062 PE=4 SV=1
122	37114	tr|C6HSV8|C6HSV8_AJECH	142.28	24	24	1.41E6	3	3	8	N	15453	SsDNA binding protein OS=Ajellomyces capsulatus (strain H143) GN=HCDG_09289 PE=4 SV=1
122	37115	tr|A6R018|A6R018_AJECN	142.28	24	24	1.41E6	3	3	8	N	15425	Uncharacterized protein OS=Ajellomyces capsulatus (strain NAm1 / WU24) GN=HCAG_02975 PE=4 SV=1
122	37116	tr|F0UF36|F0UF36_AJEC8	142.28	24	24	1.41E6	3	3	8	N	15453	SsDNA binding protein OS=Ajellomyces capsulatus (strain H88) GN=HCEG_04108 PE=4 SV=1
73	130	tr|C0NIQ1|C0NIQ1_AJECG	138.31	19	19	3.54E6	5	5	13	Y	30243	Outer mitochondrial membrane protein porin OS=Ajellomyces capsulatus (strain G186AR / H82 / ATCC MYA-2454 / RMSCC 2432) GN=HCBG_02308 PE=4 SV=1
73	131	tr|C6H822|C6H822_AJECH	138.31	19	19	3.54E6	5	5	13	Y	30243	Outer mitochondrial membrane protein porin OS=Ajellomyces capsulatus (strain H143) GN=HCDG_01583 PE=4 SV=1
73	132	tr|F0U588|F0U588_AJEC8	138.31	19	19	3.54E6	5	5	13	Y	30243	Outer mitochondrial membrane porin protein OS=Ajellomyces capsulatus (strain H88) GN=HCEG_01441 PE=4 SV=1
75	214	tr|C0NWM3|C0NWM3_AJECG	137.73	25	25	1.1E6	3	3	8	N	14856	60S ribosomal protein L32 OS=Ajellomyces capsulatus (strain G186AR / H82 / ATCC MYA-2454 / RMSCC 2432) GN=HCBG_07553 PE=4 SV=1
81	65	tr|F0U9H1|F0U9H1_AJEC8	136.25	15	15	8.64E5	5	5	9	N	33769	ADP,ATP carrier protein OS=Ajellomyces capsulatus (strain H88) GN=HCEG_00430 PE=3 SV=1
81	66	tr|A6RBE5|A6RBE5_AJECN	136.25	15	15	8.64E5	5	5	9	N	33755	Uncharacterized protein OS=Ajellomyces capsulatus (strain NAm1 / WU24) GN=HCAG_06283 PE=3 SV=1
81	90	tr|C0NUF9|C0NUF9_AJECG	136.25	15	15	8.64E5	5	5	9	N	33721	ADP,ATP carrier protein OS=Ajellomyces capsulatus (strain G186AR / H82 / ATCC MYA-2454 / RMSCC 2432) GN=HCBG_06990 PE=3 SV=1
56	219	tr|C0NZ94|C0NZ94_AJECG	134.00	26	26	2.12E7	3	3	14	Y	14035	Histone H2B OS=Ajellomyces capsulatus (strain G186AR / H82 / ATCC MYA-2454 / RMSCC 2432) GN=HCBG_08474 PE=3 SV=1
56	216	tr|F0UFW4|F0UFW4_AJEC8	134.00	24	24	2.12E7	3	3	14	Y	14870	Histone H2B OS=Ajellomyces capsulatus (strain H88) GN=HCEG_04228 PE=3 SV=1
56	217	tr|A6R1L7|A6R1L7_AJECN	134.00	24	24	2.12E7	3	3	14	Y	14870	Histone H2B OS=Ajellomyces capsulatus (strain NAm1 / WU24) GN=HCAG_03525 PE=3 SV=1
56	218	Q7Z9J4|H2B_AJECA	134.00	24	24	2.12E7	3	3	14	Y	14870	Histone H2B OS=Ajellomyces capsulatus GN=HTB1 PE=3 SV=3
88	188	tr|F0URM8|F0URM8_AJEC8	132.82	29	29	4.69E6	4	4	9	N	15897	40S ribosomal protein S9 OS=Ajellomyces capsulatus (strain H88) GN=HCEG_07770 PE=3 SV=1
88	189	tr|C0NVE6|C0NVE6_AJECG	132.82	29	29	4.69E6	4	4	9	N	15897	40S ribosomal protein S16 OS=Ajellomyces capsulatus (strain G186AR / H82 / ATCC MYA-2454 / RMSCC 2432) GN=HCBG_07126 PE=3 SV=1
88	190	tr|A6REK8|A6REK8_AJECN	132.82	29	29	4.69E6	4	4	9	N	15911	Ribosomal protein S9 OS=Ajellomyces capsulatus (strain NAm1 / WU24) GN=HCAG_08073 PE=3 SV=1
88	191	tr|C6HHE9|C6HHE9_AJECH	132.82	29	29	4.69E6	4	4	9	N	15897	40S ribosomal protein S16 OS=Ajellomyces capsulatus (strain H143) GN=HCDG_05630 PE=3 SV=1
48	173	tr|C0NBJ8|C0NBJ8_AJECG	131.17	1	1	2.3E4	3	1	4	N	332005	mRNA splicing protein PRP8 OS=Ajellomyces capsulatus (strain G186AR / H82 / ATCC MYA-2454 / RMSCC 2432) GN=HCBG_00494 PE=4 SV=1
48	174	tr|F0UKQ4|F0UKQ4_AJEC8	131.17	1	1	2.3E4	3	1	4	N	333324	mRNA splicing protein PRP8 OS=Ajellomyces capsulatus (strain H88) GN=HCEG_05223 PE=4 SV=1
66	146	tr|C6HNS4|C6HNS4_AJECH	131.12	9	9	1.79E6	4	4	10	N	52956	Mitochondrial processing peptidase subunit OS=Ajellomyces capsulatus (strain H143) GN=HCDG_07855 PE=3 SV=1
66	147	tr|C0NEW1|C0NEW1_AJECG	131.12	9	9	1.79E6	4	4	10	N	52956	Mitochondrial processing peptidase subunit OS=Ajellomyces capsulatus (strain G186AR / H82 / ATCC MYA-2454 / RMSCC 2432) GN=HCBG_01427 PE=3 SV=1
66	149	tr|F0UG42|F0UG42_AJEC8	131.12	9	9	1.79E6	4	4	10	N	52956	Mitochondrial processing peptidase subunit OS=Ajellomyces capsulatus (strain H88) GN=HCEG_03463 PE=3 SV=1
66	148	tr|A6QY85|A6QY85_AJECN	131.12	9	9	1.79E6	4	4	10	N	52969	Mitochondrial processing peptidase beta subunit OS=Ajellomyces capsulatus (strain NAm1 / WU24) GN=HCAG_02342 PE=3 SV=1
57	213	tr|C6H4A4|C6H4A4_AJECH	130.46	30	30	8000000	5	5	10	N	14221	60S ribosomal protein L33 OS=Ajellomyces capsulatus (strain H143) GN=HCDG_00185 PE=4 SV=1
57	211	tr|F0UJ60|F0UJ60_AJEC8	130.46	35	35	8000000	5	5	10	N	12319	60S ribosomal protein OS=Ajellomyces capsulatus (strain H88) GN=HCEG_04924 PE=4 SV=1
57	208	tr|C0NAQ6|C0NAQ6_AJECG	130.46	30	30	8000000	5	5	10	N	14113	60S ribosomal protein L33 OS=Ajellomyces capsulatus (strain G186AR / H82 / ATCC MYA-2454 / RMSCC 2432) GN=HCBG_00202 PE=4 SV=1
74	181	tr|C6HGN9|C6HGN9_AJECH	130.13	14	14	1.38E6	3	3	7	N	29490	30S ribosomal protein S10 OS=Ajellomyces capsulatus (strain H143) GN=HCDG_05130 PE=3 SV=1
74	182	tr|F0UQV3|F0UQV3_AJEC8	130.13	14	14	1.38E6	3	3	7	N	29472	30S ribosomal protein S10 OS=Ajellomyces capsulatus (strain H88) GN=HCEG_07495 PE=3 SV=1
74	245	tr|A6R9B6|A6R9B6_AJECN	130.13	14	14	1.38E6	3	3	7	N	29589	Uncharacterized protein OS=Ajellomyces capsulatus (strain NAm1 / WU24) GN=HCAG_06907 PE=3 SV=1
74	183	tr|C0P040|C0P040_AJECG	130.13	14	14	1.38E6	3	3	7	N	29492	30S ribosomal protein S10 OS=Ajellomyces capsulatus (strain G186AR / H82 / ATCC MYA-2454 / RMSCC 2432) GN=HCBG_08882 PE=3 SV=1
71	157	tr|C6HJH5|C6HJH5_AJECH	125.76	16	16	3.74E6	3	3	5	Y	25785	Ribosomal L10 protein OS=Ajellomyces capsulatus (strain H143) GN=HCDG_06356 PE=4 SV=1
71	158	tr|C0NCP4|C0NCP4_AJECG	125.76	16	16	3.74E6	3	3	5	Y	25785	Ribosomal L10 protein OS=Ajellomyces capsulatus (strain G186AR / H82 / ATCC MYA-2454 / RMSCC 2432) GN=HCBG_00890 PE=4 SV=1
71	159	tr|F0UIM2|F0UIM2_AJEC8	125.76	16	16	3.74E6	3	3	5	Y	25785	Ribosomal L10 protein OS=Ajellomyces capsulatus (strain H88) GN=HCEG_05636 PE=4 SV=1
71	160	tr|A6R237|A6R237_AJECN	125.76	16	16	3.74E6	3	3	5	Y	25785	60S ribosomal protein L10-B OS=Ajellomyces capsulatus (strain NAm1 / WU24) GN=HCAG_03695 PE=4 SV=1
72	195	tr|F0U851|F0U851_AJEC8	124.88	18	18	3.83E6	3	3	6	N	18361	Ribosomal protein Srp1 OS=Ajellomyces capsulatus (strain H88) GN=HCEG_01026 PE=4 SV=1
72	196	tr|C6H3X6|C6H3X6_AJECH	124.88	18	18	3.83E6	3	3	6	N	18361	Ribosomal protein Srp1 OS=Ajellomyces capsulatus (strain H143) GN=HCDG_01297 PE=4 SV=1
72	197	tr|C0NLR4|C0NLR4_AJECG	124.88	18	18	3.83E6	3	3	6	N	18347	Ribosomal protein Srp1 OS=Ajellomyces capsulatus (strain G186AR / H82 / ATCC MYA-2454 / RMSCC 2432) GN=HCBG_04444 PE=4 SV=1
32	275	tr|A6R1L6|A6R1L6_AJECN	123.54	37	37	1.62E7	4	4	8	N	14224	Histone H2A OS=Ajellomyces capsulatus (strain NAm1 / WU24) GN=HCAG_03524 PE=3 SV=1
32	276	tr|C6HP69|C6HP69_AJECH	123.54	37	37	1.62E7	4	4	8	N	14224	Histone H2A OS=Ajellomyces capsulatus (strain H143) GN=HCDG_08000 PE=3 SV=1
32	277	tr|F0UFW5|F0UFW5_AJEC8	123.54	37	37	1.62E7	4	4	8	N	14224	Histone H2A OS=Ajellomyces capsulatus (strain H88) GN=HCEG_04229 PE=3 SV=1
32	278	tr|C0NZ93|C0NZ93_AJECG	123.54	37	37	1.62E7	4	4	8	N	14224	Histone H2A OS=Ajellomyces capsulatus (strain G186AR / H82 / ATCC MYA-2454 / RMSCC 2432) GN=HCBG_08473 PE=3 SV=1
96	200	tr|F0URH9|F0URH9_AJEC8	122.12	13	13	4.93E5	3	3	5	Y	46917	Uncharacterized protein OS=Ajellomyces capsulatus (strain H88) GN=HCEG_07721 PE=4 SV=1
96	201	tr|C0NVA1|C0NVA1_AJECG	122.12	13	13	4.93E5	3	3	5	Y	46906	Uncharacterized protein OS=Ajellomyces capsulatus (strain G186AR / H82 / ATCC MYA-2454 / RMSCC 2432) GN=HCBG_07081 PE=4 SV=1
96	273	tr|C6HHJ5|C6HHJ5_AJECH	122.12	13	13	4.93E5	3	3	5	Y	46926	Uncharacterized protein OS=Ajellomyces capsulatus (strain H143) GN=HCDG_05676 PE=4 SV=1
59	304	A6R9C3|RS3A_AJECN	120.26	9	9	5.36E6	2	2	9	N	29060	40S ribosomal protein S1 OS=Ajellomyces capsulatus (strain NAm1 / WU24) GN=RPS1 PE=3 SV=1
181	141	tr|F0UEK5|F0UEK5_AJEC8	120.23	6	6	2.52E5	1	1	2	N	26583	ATP synthase subunit 4 OS=Ajellomyces capsulatus (strain H88) GN=HCEG_03950 PE=4 SV=1
181	142	tr|C6HLH0|C6HLH0_AJECH	120.23	6	6	2.52E5	1	1	2	N	26583	ATP synthase subunit 4 OS=Ajellomyces capsulatus (strain H143) GN=HCDG_07051 PE=4 SV=1
181	143	tr|A6QZM1|A6QZM1_AJECN	120.23	6	6	2.52E5	1	1	2	N	26592	ATP synthase subunit 4 OS=Ajellomyces capsulatus (strain NAm1 / WU24) GN=HCAG_02828 PE=4 SV=1
46	539	#CONTAM#KRHB4_HUMAN|	120.23	3	3	3.04E6	3	1	11	Y	64895	sp|#CONTAM#KRHB4_HUMAN|
100	6244	Q9Y7C2|CATB_AJECA	118.89	3	3	6.91E5	2	2	5	N	80818	Catalase B OS=Ajellomyces capsulatus GN=CATB PE=2 SV=1
100	46332	tr|O13373|O13373_AJECA	118.89	3	3	6.91E5	2	2	5	N	78274	M antigen OS=Ajellomyces capsulatus PE=4 SV=2
214	606	tr|F0UHB2|F0UHB2_AJEC8	116.29	11	11	7.48E5	2	2	6	Y	21284	Small nuclear ribonucleoprotein Sm D2 OS=Ajellomyces capsulatus (strain H88) GN=HCEG_03674 PE=4 SV=1
214	603	tr|A6QYU6|A6QYU6_AJECN	116.29	19	19	7.48E5	2	2	6	Y	11710	Small nuclear ribonucleoprotein Sm D2 OS=Ajellomyces capsulatus (strain NAm1 / WU24) GN=HCAG_02553 PE=4 SV=1
214	604	tr|C6HKP1|C6HKP1_AJECH	116.29	18	18	7.48E5	2	2	6	Y	12968	Small nuclear ribonucleoprotein OS=Ajellomyces capsulatus (strain H143) GN=HCDG_06772 PE=4 SV=1
214	605	tr|C0NFG8|C0NFG8_AJECG	116.29	18	18	7.48E5	2	2	6	Y	12968	Small nuclear ribonucleoprotein Sm D2 OS=Ajellomyces capsulatus (strain G186AR / H82 / ATCC MYA-2454 / RMSCC 2432) GN=HCBG_01634 PE=4 SV=1
139	386	tr|A6RAP7|A6RAP7_AJECN	112.15	5	5	3.1E6	2	2	6	N	45504	Uncharacterized protein OS=Ajellomyces capsulatus (strain NAm1 / WU24) GN=HCAG_06035 PE=4 SV=1
139	434	tr|F0UUV5|F0UUV5_AJEC8	112.15	5	5	3.1E6	2	2	6	N	45191	30S ribosomal protein S7 OS=Ajellomyces capsulatus (strain H88) GN=HCEG_08897 PE=4 SV=1
139	435	tr|C0NST3|C0NST3_AJECG	112.15	5	5	3.1E6	2	2	6	N	45319	Uncharacterized protein OS=Ajellomyces capsulatus (strain G186AR / H82 / ATCC MYA-2454 / RMSCC 2432) GN=HCBG_06213 PE=4 SV=1
275	617	tr|A6QU02|A6QU02_AJECN	109.82	10	10	7.01E5	1	1	3	N	16241	Uncharacterized protein OS=Ajellomyces capsulatus (strain NAm1 / WU24) GN=HCAG_00858 PE=3 SV=1
277	282	tr|C0NAG5|C0NAG5_AJECG	108.27	8	8	4.86E5	1	1	3	N	19772	60S ribosomal protein L11 OS=Ajellomyces capsulatus (strain G186AR / H82 / ATCC MYA-2454 / RMSCC 2432) GN=HCBG_00111 PE=3 SV=1
277	283	tr|F0UII8|F0UII8_AJEC8	108.27	8	8	4.86E5	1	1	3	N	19772	Uncharacterized protein OS=Ajellomyces capsulatus (strain H88) GN=HCEG_04808 PE=3 SV=1
277	484	tr|A6R3M3|A6R3M3_AJECN	108.27	7	7	4.86E5	1	1	3	N	23809	60S ribosomal protein L11-1 OS=Ajellomyces capsulatus (strain NAm1 / WU24) GN=HCAG_04231 PE=3 SV=1
196	453	tr|C0NVC6|C0NVC6_AJECG	107.73	8	8	3.01E5	1	1	1	Y	16240	40S ribosomal protein S17 OS=Ajellomyces capsulatus (strain G186AR / H82 / ATCC MYA-2454 / RMSCC 2432) GN=HCBG_07106 PE=3 SV=1
196	454	tr|A6REM7|A6REM7_AJECN	107.73	8	8	3.01E5	1	1	1	Y	16240	40S ribosomal protein S17 OS=Ajellomyces capsulatus (strain NAm1 / WU24) GN=HCAG_08092 PE=3 SV=1
196	455	tr|F0URK5|F0URK5_AJEC8	107.73	8	8	3.01E5	1	1	1	Y	16240	40S ribosomal protein S17 OS=Ajellomyces capsulatus (strain H88) GN=HCEG_07747 PE=3 SV=1
145	9562	tr|F0UVP8|F0UVP8_AJEC8	107.51	34	34	5.66E5	3	3	5	Y	13923	60S ribosomal protein OS=Ajellomyces capsulatus (strain H88) GN=HCEG_09190 PE=4 SV=1
145	37021	tr|C0NI22|C0NI22_AJECG	107.51	34	34	5.66E5	3	3	5	Y	14061	60S ribosomal protein L22 OS=Ajellomyces capsulatus (strain G186AR / H82 / ATCC MYA-2454 / RMSCC 2432) GN=HCBG_02994 PE=4 SV=1
145	37022	tr|C6H5S5|C6H5S5_AJECH	107.51	34	34	5.66E5	3	3	5	Y	14061	60S ribosomal protein L22 OS=Ajellomyces capsulatus (strain H143) GN=HCDG_01776 PE=4 SV=1
27	244	tr|A6R4K3|A6R4K3_AJECN	104.93	20	20	2.01E7	3	3	4	N	13574	Uncharacterized protein OS=Ajellomyces capsulatus (strain NAm1 / WU24) GN=HCAG_04561 PE=4 SV=1
27	254	tr|C0NBJ7|C0NBJ7_AJECG	104.93	20	20	2.01E7	3	3	4	N	13555	60S ribosomal protein L34B OS=Ajellomyces capsulatus (strain G186AR / H82 / ATCC MYA-2454 / RMSCC 2432) GN=HCBG_00493 PE=4 SV=1
27	255	tr|F0UKQ3|F0UKQ3_AJEC8	104.93	20	20	2.01E7	3	3	4	N	13555	60S ribosomal protein OS=Ajellomyces capsulatus (strain H88) GN=HCEG_05222 PE=4 SV=1
27	256	tr|C6H9U0|C6H9U0_AJECH	104.93	16	16	2.01E7	3	3	4	N	17249	Ribosomal protein L34 protein OS=Ajellomyces capsulatus (strain H143) GN=HCDG_02971 PE=4 SV=1
137	123	tr|C0NJV7|C0NJV7_AJECG	103.08	3	3	2.89E5	2	2	4	N	97724	V-type proton ATPase subunit a OS=Ajellomyces capsulatus (strain G186AR / H82 / ATCC MYA-2454 / RMSCC 2432) GN=HCBG_03437 PE=3 SV=1
137	124	tr|F0UC88|F0UC88_AJEC8	103.08	3	3	2.89E5	2	2	4	N	97733	V-type proton ATPase subunit a OS=Ajellomyces capsulatus (strain H88) GN=HCEG_02403 PE=3 SV=1
205	233	tr|C6HRH1|C6HRH1_AJECH	98.71	5	5	6.16E5	2	2	5	N	45464	Elongation factor 1 alpha OS=Ajellomyces capsulatus (strain H143) GN=HCDG_08556 PE=4 SV=1
205	239	tr|F0U7L9|F0U7L9_AJEC8	98.71	4	4	6.16E5	2	2	5	N	50172	Elongation factor 1-alpha OS=Ajellomyces capsulatus (strain H88) GN=HCEG_00158 PE=3 SV=1
205	240	tr|A6RGN1|A6RGN1_AJECN	98.71	4	4	6.16E5	2	2	5	N	50198	Elongation factor 1-alpha OS=Ajellomyces capsulatus (strain NAm1 / WU24) GN=HCAG_08798 PE=3 SV=1
205	241	P40911|EF1A_AJECG	98.71	4	4	6.16E5	2	2	5	N	50212	Elongation factor 1-alpha OS=Ajellomyces capsulatus (strain G186AR / H82 / ATCC MYA-2454 / RMSCC 2432) GN=TEF PE=2 SV=1
465	504	tr|C0NHN4|C0NHN4_AJECG	97.63	11	11	7.93E5	2	2	3	N	24707	Ribosomal protein L14 OS=Ajellomyces capsulatus (strain G186AR / H82 / ATCC MYA-2454 / RMSCC 2432) GN=HCBG_02856 PE=4 SV=1
109	356	tr|A6RCN9|A6RCN9_AJECN	94.85	7	7	1.3E6	1	1	2	N	14127	60S ribosomal protein L44 OS=Ajellomyces capsulatus (strain NAm1 / WU24) GN=HCAG_07397 PE=3 SV=1
109	357	tr|C6HTB5|C6HTB5_AJECH	94.85	7	7	1.3E6	1	1	2	N	15274	60S ribosomal protein L44 OS=Ajellomyces capsulatus (strain H143) GN=HCDG_09446 PE=3 SV=1
109	358	tr|F0U952|F0U952_AJEC8	94.85	7	7	1.3E6	1	1	2	N	15274	60S ribosomal protein OS=Ajellomyces capsulatus (strain H88) GN=HCEG_01208 PE=3 SV=1
109	364	tr|C0NM87|C0NM87_AJECG	94.85	5	5	1.3E6	1	1	2	N	19183	60S ribosomal protein L44 OS=Ajellomyces capsulatus (strain G186AR / H82 / ATCC MYA-2454 / RMSCC 2432) GN=HCBG_04617 PE=3 SV=1
244	15323	tr|C0NNL2|C0NNL2_AJECG	93.75	3	3	9.65E4	1	1	2	N	43556	60S ribosomal protein L3 OS=Ajellomyces capsulatus (strain G186AR / H82 / ATCC MYA-2454 / RMSCC 2432) GN=HCBG_04742 PE=4 SV=1
135	545	tr|F0U7R8|F0U7R8_AJEC8	93.07	13	13	1.13E6	1	1	4	Y	10585	Ribosomal protein L37 OS=Ajellomyces capsulatus (strain H88) GN=HCEG_00999 PE=3 SV=1
135	546	tr|C6H3L8|C6H3L8_AJECH	93.07	13	13	1.13E6	1	1	4	Y	10585	Ribosomal protein L37 OS=Ajellomyces capsulatus (strain H143) GN=HCDG_01271 PE=3 SV=1
94	474	tr|A6R4V4|A6R4V4_AJECN	92.43	6	6	2.48E5	1	1	3	N	16840	Ribosomal protein S13 OS=Ajellomyces capsulatus (strain NAm1 / WU24) GN=HCAG_04662 PE=3 SV=1
94	475	tr|C0NBT1|C0NBT1_AJECG	92.43	6	6	2.48E5	1	1	3	N	16840	40S ribosomal protein S13 OS=Ajellomyces capsulatus (strain G186AR / H82 / ATCC MYA-2454 / RMSCC 2432) GN=HCBG_00577 PE=3 SV=1
94	476	tr|F0UKZ6|F0UKZ6_AJEC8	92.43	6	6	2.48E5	1	1	3	N	16840	40S ribosomal protein S13 OS=Ajellomyces capsulatus (strain H88) GN=HCEG_05315 PE=3 SV=1
94	477	tr|C6HA29|C6HA29_AJECH	92.43	6	6	2.48E5	1	1	3	N	16840	40S ribosomal protein S13 OS=Ajellomyces capsulatus (strain H143) GN=HCDG_03060 PE=3 SV=1
103	505	tr|F0UVH4|F0UVH4_AJEC8	89.26	12	12	6.81E5	2	2	4	N	17277	Nascent polypeptide-associated complex subunit beta OS=Ajellomyces capsulatus (strain H88) GN=HCEG_09116 PE=3 SV=1
103	506	tr|C0NHU7|C0NHU7_AJECG	89.26	12	12	6.81E5	2	2	4	N	17277	Nascent polypeptide-associated complex subunit beta OS=Ajellomyces capsulatus (strain G186AR / H82 / ATCC MYA-2454 / RMSCC 2432) GN=HCBG_02919 PE=3 SV=1
103	507	A6R5Z3|NACB_AJECN	89.26	12	12	6.81E5	2	2	4	N	17391	Nascent polypeptide-associated complex subunit beta OS=Ajellomyces capsulatus (strain NAm1 / WU24) GN=EGD1 PE=3 SV=1
95	257	tr|C0NWA6|C0NWA6_AJECG	88.64	17	17	3.67E6	2	2	4	Y	10194	60S ribosomal protein L37A OS=Ajellomyces capsulatus (strain G186AR / H82 / ATCC MYA-2454 / RMSCC 2432) GN=HCBG_07436 PE=3 SV=1
95	258	tr|F0UB50|F0UB50_AJEC8	88.64	17	17	3.67E6	2	2	4	Y	10194	Ribosomal protein L37a OS=Ajellomyces capsulatus (strain H88) GN=HCEG_03019 PE=3 SV=1
95	259	tr|C6HC02|C6HC02_AJECH	88.64	17	17	3.67E6	2	2	4	Y	10194	Ribosomal protein L37a OS=Ajellomyces capsulatus (strain H143) GN=HCDG_03551 PE=3 SV=1
95	260	tr|A6R893|A6R893_AJECN	88.64	17	17	3.67E6	2	2	4	Y	10194	60S ribosomal protein L43 OS=Ajellomyces capsulatus (strain NAm1 / WU24) GN=HCAG_06534 PE=3 SV=1
274	380	tr|C6HTK7|C6HTK7_AJECH	88.43	4	4	1.62E5	1	1	3	N	25766	Cytochrome c oxidase subunit 2 OS=Ajellomyces capsulatus (strain H143) GN=HCDG_12005 PE=3 SV=1
274	381	tr|C0P1G5|C0P1G5_AJECG	88.43	4	4	1.62E5	1	1	3	N	31916	Cytochrome c oxidase subunit 2 OS=Ajellomyces capsulatus (strain G186AR / H82 / ATCC MYA-2454 / RMSCC 2432) GN=HCBG_12011 PE=3 SV=1
274	382	tr|C0P1H3|C0P1H3_AJECG	88.43	4	4	1.62E5	1	1	3	N	31920	Cytochrome c oxidase subunit 2 OS=Ajellomyces capsulatus (strain G186AR / H82 / ATCC MYA-2454 / RMSCC 2432) GN=HCBG_12019 PE=3 SV=1
274	383	tr|F0UWE3|F0UWE3_AJEC8	88.43	4	4	1.62E5	1	1	3	N	31916	Cytochrome c oxidase subunit 2 OS=Ajellomyces capsulatus (strain H88) GN=HCEG_12006 PE=3 SV=1
169	601	tr|A6R4L7|A6R4L7_AJECN	88.01	11	11	2.57E5	2	2	6	N	16409	Ribosomal protein S16 OS=Ajellomyces capsulatus (strain NAm1 / WU24) GN=HCAG_04575 PE=4 SV=1
169	607	tr|F0UKS1|F0UKS1_AJEC8	88.01	11	11	2.57E5	2	2	6	N	16439	Ribosomal protein S16 OS=Ajellomyces capsulatus (strain H88) GN=HCEG_05240 PE=4 SV=1
169	608	tr|C0NBL2|C0NBL2_AJECG	88.01	11	11	2.57E5	2	2	6	N	16568	Ribosomal protein S16 OS=Ajellomyces capsulatus (strain G186AR / H82 / ATCC MYA-2454 / RMSCC 2432) GN=HCBG_00508 PE=4 SV=1
223	508	tr|C6H4P0|C6H4P0_AJECH	87.80	4	4	2.9E5	1	1	2	N	27609	Aconitate hydratase OS=Ajellomyces capsulatus (strain H143) GN=HCDG_00241 PE=4 SV=1
223	509	tr|F0UIV0|F0UIV0_AJEC8	87.80	4	4	2.9E5	1	1	2	N	27609	Aconitate hydratase OS=Ajellomyces capsulatus (strain H88) GN=HCEG_04868 PE=4 SV=1
223	510	tr|A6R3Q7|A6R3Q7_AJECN	87.80	4	4	2.9E5	1	1	2	N	28009	Uncharacterized protein OS=Ajellomyces capsulatus (strain NAm1 / WU24) GN=HCAG_04265 PE=4 SV=1
223	511	tr|C0NAP0|C0NAP0_AJECG	87.80	4	4	2.9E5	1	1	2	N	28026	Uncharacterized protein OS=Ajellomyces capsulatus (strain G186AR / H82 / ATCC MYA-2454 / RMSCC 2432) GN=HCBG_00186 PE=4 SV=1
231	1045	tr|C6HEK4|C6HEK4_AJECH	87.38	6	6	1.69E5	2	2	3	N	36474	RNase III domain-containing protein OS=Ajellomyces capsulatus (strain H143) GN=HCDG_04871 PE=4 SV=1
211	46341	tr|Q8J1T0|Q8J1T0_AJECA	87.01	15	15	8.19E5	2	2	6	Y	18791	Yeast phase specific protein (Fragment) OS=Ajellomyces capsulatus GN=yps-3 PE=2 SV=1
211	46342	tr|Q00950|Q00950_AJECA	87.01	14	14	8.19E5	2	2	6	Y	20477	Yps-3 protein OS=Ajellomyces capsulatus GN=yps-3 PE=4 SV=1
679	563	tr|A6QUB7|A6QUB7_AJECN	85.87	15	15	6.1E5	1	1	3	N	11274	Mitochondrial F1F0 ATP synthase subunit F OS=Ajellomyces capsulatus (strain NAm1 / WU24) GN=HCAG_00973 PE=4 SV=1
679	564	tr|C6HMG1|C6HMG1_AJECH	85.87	15	15	6.1E5	1	1	3	N	11240	Mitochondrial F1F0 ATP synthase subunit F Atp17 OS=Ajellomyces capsulatus (strain H143) GN=HCDG_07277 PE=4 SV=1
679	565	tr|F0UN96|F0UN96_AJEC8	85.87	15	15	6.1E5	1	1	3	N	11240	Mitochondrial F1F0 ATP synthase subunit F Atp17 OS=Ajellomyces capsulatus (strain H88) GN=HCEG_06769 PE=4 SV=1
679	566	tr|C0NP84|C0NP84_AJECG	85.87	15	15	6.1E5	1	1	3	N	11240	Mitochondrial ATP synthase subunit F OS=Ajellomyces capsulatus (strain G186AR / H82 / ATCC MYA-2454 / RMSCC 2432) GN=HCBG_04964 PE=4 SV=1
221	379	tr|C0NIZ0|C0NIZ0_AJECG	84.34	4	4	8.64E5	2	2	4	N	52833	DEAD_2 domain-containing protein OS=Ajellomyces capsulatus (strain G186AR / H82 / ATCC MYA-2454 / RMSCC 2432) GN=HCBG_03120 PE=3 SV=1
221	374	tr|F0UAE5|F0UAE5_AJEC8	84.34	4	4	8.64E5	2	2	4	N	56786	DEAD-box protein OS=Ajellomyces capsulatus (strain H88) GN=HCEG_02079 PE=3 SV=1
221	375	tr|C6H907|C6H907_AJECH	84.34	4	4	8.64E5	2	2	4	N	56786	DEAD_2 protein OS=Ajellomyces capsulatus (strain H143) GN=HCDG_02688 PE=3 SV=1
221	397	tr|A6R1J7|A6R1J7_AJECN	84.34	12	12	8.64E5	2	2	4	N	16777	Ribosomal protein L22 OS=Ajellomyces capsulatus (strain NAm1 / WU24) GN=HCAG_03504 PE=3 SV=1
222	625	tr|F0UQQ0|F0UQQ0_AJEC8	83.11	11	11	4.03E5	2	2	4	N	23374	Cytochrome c oxidase subunit V OS=Ajellomyces capsulatus (strain H88) GN=HCEG_07442 PE=4 SV=1
222	626	tr|C6HGI7|C6HGI7_AJECH	83.11	11	11	4.03E5	2	2	4	N	23374	Cytochrome c oxidase subunit V OS=Ajellomyces capsulatus (strain H143) GN=HCDG_05078 PE=4 SV=1
222	627	tr|C0P0B5|C0P0B5_AJECG	83.11	11	11	4.03E5	2	2	4	N	23254	Cytochrome c oxidase subunit V OS=Ajellomyces capsulatus (strain G186AR / H82 / ATCC MYA-2454 / RMSCC 2432) GN=HCBG_08834 PE=4 SV=1
107	350	tr|F0UAL5|F0UAL5_AJEC8	81.50	4	4	3.25E4	1	1	1	N	22674	40S ribosomal protein S7 OS=Ajellomyces capsulatus (strain H88) GN=HCEG_02939 PE=3 SV=1
107	351	tr|A6R8H2|A6R8H2_AJECN	81.50	4	4	3.25E4	1	1	1	N	22660	40S ribosomal protein S7 OS=Ajellomyces capsulatus (strain NAm1 / WU24) GN=HCAG_06613 PE=3 SV=1
107	352	tr|C0NW29|C0NW29_AJECG	81.50	4	4	3.25E4	1	1	1	N	22674	40S ribosomal protein S7 OS=Ajellomyces capsulatus (strain G186AR / H82 / ATCC MYA-2454 / RMSCC 2432) GN=HCBG_07359 PE=3 SV=1
64	37024	tr|A6R9C6|A6R9C6_AJECN	81.06	11	11	1.48E6	1	1	2	N	12280	Uncharacterized protein OS=Ajellomyces capsulatus (strain NAm1 / WU24) GN=HCAG_06917 PE=4 SV=1
178	325	tr|C6HE75|C6HE75_AJECH	79.81	5	5	2.26E6	1	1	3	N	33403	40S ribosomal protein S8 OS=Ajellomyces capsulatus (strain H143) GN=HCDG_04506 PE=3 SV=1
178	326	tr|F0UUW0|F0UUW0_AJEC8	79.81	5	5	2.26E6	1	1	3	N	33403	40S ribosomal protein S8 OS=Ajellomyces capsulatus (strain H88) GN=HCEG_08902 PE=3 SV=1
178	332	tr|C0NST9|C0NST9_AJECG	79.81	5	5	2.26E6	1	1	3	N	33319	40S ribosomal protein S8 OS=Ajellomyces capsulatus (strain G186AR / H82 / ATCC MYA-2454 / RMSCC 2432) GN=HCBG_06219 PE=3 SV=1
369	690	tr|C6H812|C6H812_AJECH	78.69	23	23	4.44E5	2	2	3	N	14421	Cytochrome b-c1 complex subunit 7 OS=Ajellomyces capsulatus (strain H143) GN=HCDG_01573 PE=3 SV=1
369	691	tr|F0U578|F0U578_AJEC8	78.69	23	23	4.44E5	2	2	3	N	14421	Cytochrome b-c1 complex subunit 7 OS=Ajellomyces capsulatus (strain H88) GN=HCEG_01431 PE=3 SV=1
369	692	tr|A6R7L8|A6R7L8_AJECN	78.69	23	23	4.44E5	2	2	3	N	14462	Cytochrome b-c1 complex subunit 7 OS=Ajellomyces capsulatus (strain NAm1 / WU24) GN=HCAG_05626 PE=3 SV=1
160	224	tr|F0U636|F0U636_AJEC8	77.85	3	3	2.97E5	1	1	1	N	43979	37S ribosomal protein Rsm24 OS=Ajellomyces capsulatus (strain H88) GN=HCEG_00789 PE=4 SV=1
160	221	tr|C6H2X8|C6H2X8_AJECH	77.85	3	3	2.97E5	1	1	1	N	44007	37S ribosomal protein Rsm24 OS=Ajellomyces capsulatus (strain H143) GN=HCDG_01060 PE=4 SV=1
160	223	tr|C0NN89|C0NN89_AJECG	77.85	3	3	2.97E5	1	1	1	N	43937	Uncharacterized protein OS=Ajellomyces capsulatus (strain G186AR / H82 / ATCC MYA-2454 / RMSCC 2432) GN=HCBG_04216 PE=4 SV=1
175	943	tr|A6R6X5|A6R6X5_AJECN	77.39	1	1	3.95E4	1	1	1	N	126589	Uncharacterized protein OS=Ajellomyces capsulatus (strain NAm1 / WU24) GN=HCAG_05383 PE=4 SV=1
370	911	tr|A6R6D4|A6R6D4_AJECN	76.15	16	16	4.93E5	2	2	5	N	13803	Ribosomal protein L31e OS=Ajellomyces capsulatus (strain NAm1 / WU24) GN=HCAG_05192 PE=4 SV=1
370	913	tr|C0NHE0|C0NHE0_AJECG	76.15	12	12	4.93E5	2	2	5	N	18372	60S ribosomal protein L31E OS=Ajellomyces capsulatus (strain G186AR / H82 / ATCC MYA-2454 / RMSCC 2432) GN=HCBG_02762 PE=4 SV=1
443	398	tr|A6QWA9|A6QWA9_AJECN	74.92	7	7	1.73E5	1	1	3	N	27240	40S ribosomal protein S6 OS=Ajellomyces capsulatus (strain NAm1 / WU24) GN=HCAG_01666 PE=3 SV=1
443	399	tr|F0UCG3|F0UCG3_AJEC8	74.92	7	7	1.73E5	1	1	3	N	27228	40S ribosomal protein S6 OS=Ajellomyces capsulatus (strain H88) GN=HCEG_02454 PE=3 SV=1
443	400	tr|C0NJY5|C0NJY5_AJECG	74.92	7	7	1.73E5	1	1	3	N	27228	40S ribosomal protein S6 OS=Ajellomyces capsulatus (strain G186AR / H82 / ATCC MYA-2454 / RMSCC 2432) GN=HCBG_03465 PE=3 SV=1
443	401	tr|C6HIQ6|C6HIQ6_AJECH	74.92	7	7	1.73E5	1	1	3	N	27228	40S ribosomal protein S6 OS=Ajellomyces capsulatus (strain H143) GN=HCDG_05940 PE=3 SV=1
351	407	tr|A6R1A8|A6R1A8_AJECN	74.72	8	8	7.64E5	1	1	3	N	14493	Uncharacterized protein OS=Ajellomyces capsulatus (strain NAm1 / WU24) GN=HCAG_03415 PE=3 SV=1
351	408	tr|F0UB05|F0UB05_AJEC8	74.72	8	8	7.64E5	1	1	3	N	14493	60S ribosomal protein OS=Ajellomyces capsulatus (strain H88) GN=HCEG_02183 PE=3 SV=1
351	409	tr|C6H9B4|C6H9B4_AJECH	74.72	8	8	7.64E5	1	1	3	N	14493	60S ribosomal protein L35 OS=Ajellomyces capsulatus (strain H143) GN=HCDG_02795 PE=3 SV=1
351	410	tr|C0NJ90|C0NJ90_AJECG	74.72	8	8	7.64E5	1	1	3	N	14493	60S ribosomal protein L35 OS=Ajellomyces capsulatus (strain G186AR / H82 / ATCC MYA-2454 / RMSCC 2432) GN=HCBG_03220 PE=3 SV=1
187	430	tr|C0NY06|C0NY06_AJECG	73.89	9	9	2.42E5	1	1	1	N	12922	Small nuclear ribonucleoprotein Sm D3 OS=Ajellomyces capsulatus (strain G186AR / H82 / ATCC MYA-2454 / RMSCC 2432) GN=HCBG_07800 PE=4 SV=1
187	431	tr|F0ULQ8|F0ULQ8_AJEC8	73.89	9	9	2.42E5	1	1	1	N	12922	Small nuclear ribonucleoprotein Sm D3 OS=Ajellomyces capsulatus (strain H88) GN=HCEG_07221 PE=4 SV=1
187	432	tr|C6HQC2|C6HQC2_AJECH	73.89	9	9	2.42E5	1	1	1	N	12922	Small nuclear ribonucleoprotein OS=Ajellomyces capsulatus (strain H143) GN=HCDG_08840 PE=4 SV=1
187	433	tr|A6QVA4|A6QVA4_AJECN	73.89	9	9	2.42E5	1	1	1	N	12922	Uncharacterized protein OS=Ajellomyces capsulatus (strain NAm1 / WU24) GN=HCAG_01311 PE=4 SV=1
607	473	tr|A6QUJ3|A6QUJ3_AJECN	73.09	14	14	2.62E5	1	1	1	N	8903	Uncharacterized protein OS=Ajellomyces capsulatus (strain NAm1 / WU24) GN=HCAG_01049 PE=3 SV=1
607	470	tr|C6HMS2|C6HMS2_AJECH	73.09	12	12	2.62E5	1	1	1	N	10085	Uncharacterized protein OS=Ajellomyces capsulatus (strain H143) GN=HCDG_07388 PE=3 SV=1
607	471	tr|F0UNV5|F0UNV5_AJEC8	73.09	12	12	2.62E5	1	1	1	N	10085	Uncharacterized protein OS=Ajellomyces capsulatus (strain H88) GN=HCEG_06874 PE=3 SV=1
607	472	tr|C0NPI9|C0NPI9_AJECG	73.09	12	12	2.62E5	1	1	1	N	10085	Uncharacterized protein OS=Ajellomyces capsulatus (strain G186AR / H82 / ATCC MYA-2454 / RMSCC 2432) GN=HCBG_05069 PE=3 SV=1
192	411	tr|F0UFW6|F0UFW6_AJEC8	72.44	5	5	9.08E4	1	1	1	N	16514	LYR family protein OS=Ajellomyces capsulatus (strain H88) GN=HCEG_04230 PE=3 SV=1
192	412	tr|A6R1L5|A6R1L5_AJECN	72.44	5	5	9.08E4	1	1	1	N	16514	Uncharacterized protein OS=Ajellomyces capsulatus (strain NAm1 / WU24) GN=HCAG_03523 PE=3 SV=1
197	537	tr|C6HFA5|C6HFA5_AJECH	71.93	5	5	1.74E5	1	1	2	N	22667	NADH-ubiquinone oxidoreductase OS=Ajellomyces capsulatus (strain H143) GN=HCDG_04628 PE=4 SV=1
197	464	tr|C0NT52|C0NT52_AJECG	71.93	5	5	1.74E5	1	1	2	N	23999	NADH-ubiquinone oxidoreductase OS=Ajellomyces capsulatus (strain G186AR / H82 / ATCC MYA-2454 / RMSCC 2432) GN=HCBG_06332 PE=4 SV=1
197	538	tr|F0UNV0|F0UNV0_AJEC8	71.93	5	5	1.74E5	1	1	2	N	24009	NADH-ubiquinone oxidoreductase OS=Ajellomyces capsulatus (strain H88) GN=HCEG_06077 PE=4 SV=1
372	743	tr|C0NZA6|C0NZA6_AJECG	71.15	6	6	2.17E5	1	1	2	N	23065	Uncharacterized protein OS=Ajellomyces capsulatus (strain G186AR / H82 / ATCC MYA-2454 / RMSCC 2432) GN=HCBG_08486 PE=4 SV=1
372	745	tr|A6R1N4|A6R1N4_AJECN	71.15	5	5	2.17E5	1	1	2	N	24067	Uncharacterized protein OS=Ajellomyces capsulatus (strain NAm1 / WU24) GN=HCAG_03542 PE=4 SV=1
372	746	tr|C6HP82|C6HP82_AJECH	71.15	5	5	2.17E5	1	1	2	N	24051	Ribosomal protein YmL20 OS=Ajellomyces capsulatus (strain H143) GN=HCDG_08013 PE=4 SV=1
372	747	tr|F0UFP9|F0UFP9_AJEC8	71.15	5	5	2.17E5	1	1	2	N	24051	Ribosomal protein YmL20 OS=Ajellomyces capsulatus (strain H88) GN=HCEG_04216 PE=4 SV=1
232	629	tr|F0UT14|F0UT14_AJEC8	70.34	5	5	8.82E4	1	1	1	N	18112	60S ribosomal protein OS=Ajellomyces capsulatus (strain H88) GN=HCEG_08256 PE=4 SV=1
232	630	tr|A6R0L0|A6R0L0_AJECN	70.34	5	5	8.82E4	1	1	1	N	18112	Uncharacterized protein OS=Ajellomyces capsulatus (strain NAm1 / WU24) GN=HCAG_03167 PE=4 SV=1
232	631	tr|C0NRH5|C0NRH5_AJECG	70.34	5	5	8.82E4	1	1	1	N	18112	60S ribosomal protein L24 OS=Ajellomyces capsulatus (strain G186AR / H82 / ATCC MYA-2454 / RMSCC 2432) GN=HCBG_05605 PE=4 SV=1
232	632	tr|C6HRV5|C6HRV5_AJECH	70.34	5	5	8.82E4	1	1	1	N	18112	60S ribosomal protein L24 OS=Ajellomyces capsulatus (strain H143) GN=HCDG_08936 PE=4 SV=1
67	457	tr|A6QYH7|A6QYH7_AJECN	69.73	2	2	9.17E4	1	1	1	N	40299	V-type proton ATPase subunit OS=Ajellomyces capsulatus (strain NAm1 / WU24) GN=HCAG_02434 PE=3 SV=1
67	456	tr|C6HP08|C6HP08_AJECH	69.73	2	2	9.17E4	1	1	1	N	39507	V-type proton ATPase subunit OS=Ajellomyces capsulatus (strain H143) GN=HCDG_07939 PE=3 SV=1
67	458	tr|F0UGN5|F0UGN5_AJEC8	69.73	2	2	9.17E4	1	1	1	N	40261	V-type proton ATPase subunit OS=Ajellomyces capsulatus (strain H88) GN=HCEG_03550 PE=3 SV=1
225	482	tr|A6QYR8|A6QYR8_AJECN	69.68	7	7	2.22E4	1	1	1	N	16510	Uncharacterized protein OS=Ajellomyces capsulatus (strain NAm1 / WU24) GN=HCAG_02525 PE=4 SV=1
225	426	tr|C0NFE6|C0NFE6_AJECG	69.68	3	3	2.22E4	1	1	1	N	32457	50S ribosomal protein L4 OS=Ajellomyces capsulatus (strain G186AR / H82 / ATCC MYA-2454 / RMSCC 2432) GN=HCBG_01612 PE=4 SV=1
225	427	tr|C6HKL8|C6HKL8_AJECH	69.68	3	3	2.22E4	1	1	1	N	32467	50S ribosomal protein L4 OS=Ajellomyces capsulatus (strain H143) GN=HCDG_06749 PE=4 SV=1
225	428	tr|F0UH89|F0UH89_AJEC8	69.68	3	3	2.22E4	1	1	1	N	32467	50S ribosomal protein OS=Ajellomyces capsulatus (strain H88) GN=HCEG_03651 PE=4 SV=1
184	295	tr|C0NF40|C0NF40_AJECG	69.67	4	4	5.29E4	1	1	1	Y	23832	40S ribosomal protein S5A OS=Ajellomyces capsulatus (strain G186AR / H82 / ATCC MYA-2454 / RMSCC 2432) GN=HCBG_01506 PE=3 SV=1
184	296	tr|A6QYH3|A6QYH3_AJECN	69.67	4	4	5.29E4	1	1	1	Y	23832	40S ribosomal protein S5 OS=Ajellomyces capsulatus (strain NAm1 / WU24) GN=HCAG_02430 PE=3 SV=1
184	297	tr|F0UGN1|F0UGN1_AJEC8	69.67	4	4	5.29E4	1	1	1	Y	23832	40S ribosomal protein S5 OS=Ajellomyces capsulatus (strain H88) GN=HCEG_03546 PE=3 SV=1
184	298	tr|C6HP04|C6HP04_AJECH	69.67	4	4	5.29E4	1	1	1	Y	23832	40S ribosomal protein S5 OS=Ajellomyces capsulatus (strain H143) GN=HCDG_07935 PE=3 SV=1
487	339	tr|F0UCG4|F0UCG4_AJEC8	69.47	4	4	1.04E5	1	1	1	N	35025	Ribose-phosphate pyrophosphokinase OS=Ajellomyces capsulatus (strain H88) GN=HCEG_02455 PE=4 SV=1
126	1035	tr|C0NTX9|C0NTX9_AJECG	68.20	4	4	3.82E7	1	1	5	Y	31681	L-xylulose reductase OS=Ajellomyces capsulatus (strain G186AR / H82 / ATCC MYA-2454 / RMSCC 2432) GN=HCBG_06609 PE=4 SV=1
126	1036	tr|A6QTC0|A6QTC0_AJECN	68.20	4	4	3.82E7	1	1	5	Y	31642	Sorbitol utilization protein SOU1 OS=Ajellomyces capsulatus (strain NAm1 / WU24) GN=HCAG_00626 PE=4 SV=1
126	1037	tr|C6HEP0|C6HEP0_AJECH	68.20	4	4	3.82E7	1	1	5	Y	31680	L-xylulose reductase OS=Ajellomyces capsulatus (strain H143) GN=HCDG_04907 PE=4 SV=1
126	1038	tr|F0ULJ1|F0ULJ1_AJEC8	68.20	4	4	3.82E7	1	1	5	Y	31680	L-xylulose reductase OS=Ajellomyces capsulatus (strain H88) GN=HCEG_06360 PE=4 SV=1
642	584	tr|A6QU87|A6QU87_AJECN	67.88	5	5	3.95E5	1	1	3	N	26189	Cytochrome b-c1 complex subunit Rieske, mitochondrial OS=Ajellomyces capsulatus (strain NAm1 / WU24) GN=HCAG_00943 PE=4 SV=1
642	585	tr|C6HMC9|C6HMC9_AJECH	67.88	5	5	3.95E5	1	1	3	N	26428	Cytochrome b-c1 complex subunit Rieske, mitochondrial OS=Ajellomyces capsulatus (strain H143) GN=HCDG_07245 PE=4 SV=1
642	579	tr|C0NP52|C0NP52_AJECG	67.88	5	5	3.95E5	1	1	3	N	26458	Cytochrome b-c1 complex subunit Rieske, mitochondrial OS=Ajellomyces capsulatus (strain G186AR / H82 / ATCC MYA-2454 / RMSCC 2432) GN=HCBG_04932 PE=4 SV=1
642	586	tr|F0UN56|F0UN56_AJEC8	67.88	5	5	3.95E5	1	1	3	N	26458	Cytochrome b-c1 complex subunit Rieske, mitochondrial OS=Ajellomyces capsulatus (strain H88) GN=HCEG_06738 PE=4 SV=1
264	513	tr|C0NEU1|C0NEU1_AJECG	65.99	2	2	5.08E5	1	1	3	N	46279	60S ribosomal protein L17 OS=Ajellomyces capsulatus (strain G186AR / H82 / ATCC MYA-2454 / RMSCC 2432) GN=HCBG_01407 PE=3 SV=1
307	388	Q9Y711|AOX_AJECA	64.79	3	3	3.07E5	1	1	3	N	40840	Alternative oxidase, mitochondrial OS=Ajellomyces capsulatus GN=AOX1 PE=2 SV=1
307	389	tr|C0NCS0|C0NCS0_AJECG	64.79	3	3	3.07E5	1	1	3	N	40952	Alternative oxidase OS=Ajellomyces capsulatus (strain G186AR / H82 / ATCC MYA-2454 / RMSCC 2432) GN=HCBG_00916 PE=3 SV=1
307	390	tr|A6R263|A6R263_AJECN	64.79	3	3	3.07E5	1	1	3	N	40901	Alternative oxidase OS=Ajellomyces capsulatus (strain NAm1 / WU24) GN=HCAG_03721 PE=3 SV=1
307	391	tr|F0UIP1|F0UIP1_AJEC8	64.79	3	3	3.07E5	1	1	3	N	40924	Alternative oxidase OS=Ajellomyces capsulatus (strain H88) GN=HCEG_05655 PE=3 SV=1
843	703	tr|C6HFR6|C6HFR6_AJECH	63.75	10	10	2.2E5	1	1	1	N	12685	37S ribosomal protein S16 OS=Ajellomyces capsulatus (strain H143) GN=HCDG_05256 PE=3 SV=1
843	704	tr|C0NNH6|C0NNH6_AJECG	63.75	10	10	2.2E5	1	1	1	N	12685	37S ribosomal protein S16 OS=Ajellomyces capsulatus (strain G186AR / H82 / ATCC MYA-2454 / RMSCC 2432) GN=HCBG_04706 PE=3 SV=1
843	705	tr|A6QTN0|A6QTN0_AJECN	63.75	10	10	2.2E5	1	1	1	N	12671	Uncharacterized protein OS=Ajellomyces capsulatus (strain NAm1 / WU24) GN=HCAG_00736 PE=3 SV=1
843	706	tr|F0UME7|F0UME7_AJEC8	63.75	10	10	2.2E5	1	1	1	N	12685	37S ribosomal protein S16 OS=Ajellomyces capsulatus (strain H88) GN=HCEG_06506 PE=3 SV=1
163	651	tr|A6R4X8|A6R4X8_AJECN	61.35	2	2	4.42E4	1	1	1	N	79994	ATP-dependent molecular chaperone HSC82 OS=Ajellomyces capsulatus (strain NAm1 / WU24) GN=HCAG_04686 PE=3 SV=1
163	9542	P33125|HSP82_AJECA	61.35	2	2	4.42E4	1	1	1	N	77417	Heat shock protein 82 OS=Ajellomyces capsulatus GN=HSP82 PE=3 SV=1
163	806	tr|C0NBV8|C0NBV8_AJECG	61.35	1	1	4.42E4	1	1	1	N	165002	Heat shock protein OS=Ajellomyces capsulatus (strain G186AR / H82 / ATCC MYA-2454 / RMSCC 2432) GN=HCBG_00604 PE=3 SV=1
163	808	tr|F0UL21|F0UL21_AJEC8	61.35	1	1	4.42E4	1	1	1	N	168836	Uncharacterized protein OS=Ajellomyces capsulatus (strain H88) GN=HCEG_05340 PE=3 SV=1
163	845	tr|C6HA52|C6HA52_AJECH	61.35	0	0	4.42E4	1	1	1	N	273494	ATP-dependent molecular chaperone HSC82 OS=Ajellomyces capsulatus (strain H143) GN=HCDG_03083 PE=3 SV=1
313	652	tr|C6HFF1|C6HFF1_AJECH	61.04	1	1	7.56E6	1	1	2	N	121311	ATP-dependent DNA ligase domain-containing protein OS=Ajellomyces capsulatus (strain H143) GN=HCDG_04674 PE=4 SV=1
313	653	tr|F0UP51|F0UP51_AJEC8	61.04	1	1	7.56E6	1	1	2	N	121436	ATP-dependent DNA ligase OS=Ajellomyces capsulatus (strain H88) GN=HCEG_06125 PE=4 SV=1
313	660	tr|C0NTA1|C0NTA1_AJECG	61.04	1	1	7.56E6	1	1	2	N	121627	ATP-dependent DNA ligase domain-containing protein OS=Ajellomyces capsulatus (strain G186AR / H82 / ATCC MYA-2454 / RMSCC 2432) GN=HCBG_06381 PE=4 SV=1
313	649	tr|A6QSQ2|A6QSQ2_AJECN	61.04	1	1	7.56E6	1	1	2	N	111142	Uncharacterized protein OS=Ajellomyces capsulatus (strain NAm1 / WU24) GN=HCAG_00408 PE=4 SV=1
1105	37068	tr|C0NMM6|C0NMM6_AJECG	59.84	5	5	2.53E4	1	1	1	N	27984	Short-chain dehydrogenase/reductase OS=Ajellomyces capsulatus (strain G186AR / H82 / ATCC MYA-2454 / RMSCC 2432) GN=HCBG_04003 PE=4 SV=1
1105	37149	tr|F0U4W5|F0U4W5_AJEC8	59.84	5	5	2.53E4	1	1	1	N	27970	Short chain dehydrogenase/reductase OS=Ajellomyces capsulatus (strain H88) GN=HCEG_00581 PE=4 SV=1
1105	37195	tr|C6H2B4|C6H2B4_AJECH	59.84	7	7	2.53E4	1	1	1	N	22834	Short chain dehydrogenase/reductase OS=Ajellomyces capsulatus (strain H143) GN=HCDG_00846 PE=3 SV=1
779	64094	tr|C0NC90|C0NC90_AJECG	58.44	9	9	3.74E4	1	1	1	N	12855	60S acidic ribosomal protein P0 OS=Ajellomyces capsulatus (strain G186AR / H82 / ATCC MYA-2454 / RMSCC 2432) GN=HCBG_00736 PE=4 SV=1
779	37232	tr|A6R5E8|A6R5E8_AJECN	58.44	4	4	3.74E4	1	1	1	N	33669	60S acidic ribosomal protein P0 OS=Ajellomyces capsulatus (strain NAm1 / WU24) GN=HCAG_04856 PE=3 SV=1
779	64097	tr|C6HAJ2|C6HAJ2_AJECH	58.44	3	3	3.74E4	1	1	1	N	34427	60S acidic ribosomal protein P0 OS=Ajellomyces capsulatus (strain H143) GN=HCDG_03223 PE=3 SV=1
779	64098	tr|F0UHQ1|F0UHQ1_AJEC8	58.44	4	4	3.74E4	1	1	1	N	33570	60S acidic ribosomal protein P0 OS=Ajellomyces capsulatus (strain H88) GN=HCEG_05475 PE=3 SV=1
608	193	tr|A6RBH9|A6RBH9_AJECN	58.13	3	3	3.14E4	1	1	1	N	70187	Succinate dehydrogenase [ubiquinone] flavoprotein subunit, mitochondrial OS=Ajellomyces capsulatus (strain NAm1 / WU24) GN=HCAG_06317 PE=3 SV=1
608	152	tr|C0NUQ9|C0NUQ9_AJECG	58.13	2	2	3.14E4	1	1	1	N	71193	Succinate dehydrogenase [ubiquinone] flavoprotein subunit, mitochondrial OS=Ajellomyces capsulatus (strain G186AR / H82 / ATCC MYA-2454 / RMSCC 2432) GN=HCBG_06673 PE=3 SV=1
893	770	tr|F0UN95|F0UN95_AJEC8	57.73	5	5	4.13E4	1	1	1	N	24997	NADH-ubiquinone oxidoreductase OS=Ajellomyces capsulatus (strain H88) GN=HCEG_06768 PE=4 SV=1
893	771	tr|C0NP83|C0NP83_AJECG	57.73	5	5	4.13E4	1	1	1	N	24997	NADH-ubiquinone oxidoreductase OS=Ajellomyces capsulatus (strain G186AR / H82 / ATCC MYA-2454 / RMSCC 2432) GN=HCBG_04963 PE=4 SV=1
893	772	tr|C6HMG0|C6HMG0_AJECH	57.73	5	5	4.13E4	1	1	1	N	24997	NADH-ubiquinone oxidoreductase 21 kDa subunit OS=Ajellomyces capsulatus (strain H143) GN=HCDG_07276 PE=4 SV=1
893	786	tr|A6QUB6|A6QUB6_AJECN	57.73	5	5	4.13E4	1	1	1	N	25176	NADH-ubiquinone oxidoreductase 21 kDa subunit, mitochondrial OS=Ajellomyces capsulatus (strain NAm1 / WU24) GN=HCAG_00972 PE=4 SV=1
278	1500	tr|C0NIU8|C0NIU8_AJECG	57.58	4	4	1.45E4	1	1	1	Y	31671	37S ribosomal protein S25, mitochondrial OS=Ajellomyces capsulatus (strain G186AR / H82 / ATCC MYA-2454 / RMSCC 2432) GN=HCBG_02355 PE=4 SV=1
278	37107	tr|C6H873|C6H873_AJECH	57.58	4	4	1.45E4	1	1	1	Y	31641	37S ribosomal protein S25, mitochondrial OS=Ajellomyces capsulatus (strain H143) GN=HCDG_01634 PE=4 SV=1
278	64092	tr|F0U5J3|F0U5J3_AJEC8	57.58	4	4	1.45E4	1	1	1	Y	31641	37S ribosomal protein S25, mitochondrial OS=Ajellomyces capsulatus (strain H88) GN=HCEG_01492 PE=4 SV=1
278	64105	A6R7H2|RT25_AJECN	57.58	4	4	1.45E4	1	1	1	Y	31613	37S ribosomal protein S25, mitochondrial OS=Ajellomyces capsulatus (strain NAm1 / WU24) GN=RSM25 PE=3 SV=1
371	722	tr|A6QXR4|A6QXR4_AJECN	57.53	5	5	4.9E4	1	1	1	N	21313	Uncharacterized protein OS=Ajellomyces capsulatus (strain NAm1 / WU24) GN=HCAG_02171 PE=4 SV=1
677	64107	tr|F0UV82|F0UV82_AJEC8	57.52	2	2	3.24E4	1	1	1	N	37570	Protein MAK16 OS=Ajellomyces capsulatus (strain H88) GN=HCEG_09024 PE=3 SV=1
677	64108	tr|C0NHK6|C0NHK6_AJECG	57.52	2	2	3.24E4	1	1	1	N	38282	Protein MAK16 OS=Ajellomyces capsulatus (strain G186AR / H82 / ATCC MYA-2454 / RMSCC 2432) GN=HCBG_02828 PE=3 SV=1
677	64109	tr|A6R664|A6R664_AJECN	57.52	2	2	3.24E4	1	1	1	N	39120	Protein MAK16 OS=Ajellomyces capsulatus (strain NAm1 / WU24) GN=HCAG_05122 PE=3 SV=1
489	289	tr|C6HB15|C6HB15_AJECH	57.33	1	1	1.17E5	1	1	2	N	96947	Glutaminase A OS=Ajellomyces capsulatus (strain H143) GN=HCDG_03897 PE=4 SV=1
489	291	tr|C0NKS4|C0NKS4_AJECG	57.33	1	1	1.17E5	1	1	2	N	98477	Glutaminase OS=Ajellomyces capsulatus (strain G186AR / H82 / ATCC MYA-2454 / RMSCC 2432) GN=HCBG_03754 PE=4 SV=1
489	290	tr|F0UDB8|F0UDB8_AJEC8	57.33	1	1	1.17E5	1	1	2	N	98847	Glutaminase A OS=Ajellomyces capsulatus (strain H88) GN=HCEG_02717 PE=4 SV=1
641	680	tr|A6QRM9|A6QRM9_AJECN	56.33	3	3	1.35E5	1	1	3	N	35840	Arginase OS=Ajellomyces capsulatus (strain NAm1 / WU24) GN=HCAG_00035 PE=3 SV=1
641	872	tr|F0U897|F0U897_AJEC8	56.33	3	3	1.35E5	1	1	3	N	35739	Arginase OS=Ajellomyces capsulatus (strain H88) GN=HCEG_00217 PE=3 SV=1
641	873	tr|C0NV10|C0NV10_AJECG	56.33	3	3	1.35E5	1	1	3	N	35868	Arginase OS=Ajellomyces capsulatus (strain G186AR / H82 / ATCC MYA-2454 / RMSCC 2432) GN=HCBG_06774 PE=3 SV=1
680	285	tr|C0NZX6|C0NZX6_AJECG	55.39	4	4	1.28E5	1	1	3	N	28863	Proteasome subunit alpha type OS=Ajellomyces capsulatus (strain G186AR / H82 / ATCC MYA-2454 / RMSCC 2432) GN=HCBG_08706 PE=3 SV=1
680	286	tr|A6RF00|A6RF00_AJECN	55.39	4	4	1.28E5	1	1	3	N	28877	Proteasome subunit alpha type OS=Ajellomyces capsulatus (strain NAm1 / WU24) GN=HCAG_08215 PE=3 SV=1
680	287	tr|F0UR87|F0UR87_AJEC8	55.39	4	4	1.28E5	1	1	3	N	28877	Proteasome subunit alpha type OS=Ajellomyces capsulatus (strain H88) GN=HCEG_07629 PE=3 SV=1
680	288	tr|C6HHT3|C6HHT3_AJECH	55.39	4	4	1.28E5	1	1	3	N	28877	Proteasome subunit alpha type OS=Ajellomyces capsulatus (strain H143) GN=HCDG_05764 PE=3 SV=1
762	440	tr|F0UR92|F0UR92_AJEC8	54.93	3	3	3.87E4	1	1	1	N	41609	Actin OS=Ajellomyces capsulatus (strain H88) GN=HCEG_07634 PE=3 SV=1
762	441	P53455|ACT_AJECG	54.93	3	3	3.87E4	1	1	1	N	41609	Actin OS=Ajellomyces capsulatus (strain G186AR / H82 / ATCC MYA-2454 / RMSCC 2432) GN=HCBG_08711 PE=2 SV=2
762	442	tr|A6REZ5|A6REZ5_AJECN	54.93	3	3	3.87E4	1	1	1	N	41609	Actin OS=Ajellomyces capsulatus (strain NAm1 / WU24) GN=HCAG_08210 PE=3 SV=1
762	443	tr|C6HHS9|C6HHS9_AJECH	54.93	3	3	3.87E4	1	1	1	N	41609	Actin OS=Ajellomyces capsulatus (strain H143) GN=HCDG_05760 PE=3 SV=1
336	526	tr|A6R0M9|A6R0M9_AJECN	54.47	2	2	3.77E5	1	1	2	N	51828	Uncharacterized protein OS=Ajellomyces capsulatus (strain NAm1 / WU24) GN=HCAG_03186 PE=4 SV=1
336	527	tr|C6HRX5|C6HRX5_AJECH	54.47	2	2	3.77E5	1	1	2	N	49546	Fasciclin domain family OS=Ajellomyces capsulatus (strain H143) GN=HCDG_08956 PE=4 SV=1
336	518	tr|F0UT37|F0UT37_AJEC8	54.47	2	2	3.77E5	1	1	2	N	51463	Fasciclin domain family OS=Ajellomyces capsulatus (strain H88) GN=HCEG_08279 PE=4 SV=1
336	519	tr|C0NRJ7|C0NRJ7_AJECG	54.47	2	2	3.77E5	1	1	2	N	51533	Fasciclin domain family OS=Ajellomyces capsulatus (strain G186AR / H82 / ATCC MYA-2454 / RMSCC 2432) GN=HCBG_05627 PE=4 SV=1
555	773	tr|C6H4Q0|C6H4Q0_AJECH	52.98	3	3	1.52E5	1	1	3	N	34273	3-hydroxybutyryl CoA dehydrogenase OS=Ajellomyces capsulatus (strain H143) GN=HCDG_00251 PE=4 SV=1
555	774	tr|F0UIU0|F0UIU0_AJEC8	52.98	3	3	1.52E5	1	1	3	N	34273	3-hydroxybutyryl CoA dehydrogenase OS=Ajellomyces capsulatus (strain H88) GN=HCEG_04858 PE=4 SV=1
555	775	tr|C0NYP3|C0NYP3_AJECG	52.98	3	3	1.52E5	1	1	3	N	35773	3-hydroxybutyryl CoA dehydrogenase OS=Ajellomyces capsulatus (strain G186AR / H82 / ATCC MYA-2454 / RMSCC 2432) GN=HCBG_08273 PE=4 SV=1
555	721	tr|A6RDL7|A6RDL7_AJECN	52.98	3	3	1.52E5	1	1	3	N	34334	3-hydroxybutyryl-CoA dehydrogenase OS=Ajellomyces capsulatus (strain NAm1 / WU24) GN=HCAG_07725 PE=4 SV=1
417	335	tr|C6H9H9|C6H9H9_AJECH	51.18	2	2	1.46E5	1	1	3	N	65930	Amidase OS=Ajellomyces capsulatus (strain H143) GN=HCDG_02860 PE=4 SV=1
417	345	tr|C0NB88|C0NB88_AJECG	51.18	2	2	1.46E5	1	1	3	N	64857	Amidase OS=Ajellomyces capsulatus (strain G186AR / H82 / ATCC MYA-2454 / RMSCC 2432) GN=HCBG_00384 PE=4 SV=1
417	342	tr|A6R4A3|A6R4A3_AJECN	51.18	2	2	1.46E5	1	1	3	N	66150	Uncharacterized protein OS=Ajellomyces capsulatus (strain NAm1 / WU24) GN=HCAG_04461 PE=4 SV=1
417	333	tr|F0UKA9|F0UKA9_AJEC8	51.18	2	2	1.46E5	1	1	3	N	65881	Amidase OS=Ajellomyces capsulatus (strain H88) GN=HCEG_05111 PE=4 SV=1
200	659	tr|C0NM92|C0NM92_AJECG	50.33	0	0	4.28E4	1	1	1	N	642304	Uncharacterized protein OS=Ajellomyces capsulatus (strain G186AR / H82 / ATCC MYA-2454 / RMSCC 2432) GN=HCBG_04622 PE=4 SV=1
200	676	tr|F0U960|F0U960_AJEC8	50.33	0	0	4.28E4	1	1	1	N	623440	Uncharacterized protein OS=Ajellomyces capsulatus (strain H88) GN=HCEG_01216 PE=4 SV=1
200	678	tr|C6HTC3|C6HTC3_AJECH	50.33	0	0	4.28E4	1	1	1	N	639263	Uncharacterized protein OS=Ajellomyces capsulatus (strain H143) GN=HCDG_09454 PE=4 SV=1
612	883	tr|A6REK7|A6REK7_AJECN	49.87	5	5	3.54E5	1	1	2	N	20118	Ribosomal protein L13 OS=Ajellomyces capsulatus (strain NAm1 / WU24) GN=HCAG_08072 PE=3 SV=1
612	884	tr|C0NVE7|C0NVE7_AJECG	49.87	5	5	3.54E5	1	1	2	N	20134	50S ribosomal protein L13 OS=Ajellomyces capsulatus (strain G186AR / H82 / ATCC MYA-2454 / RMSCC 2432) GN=HCBG_07127 PE=3 SV=1
612	885	tr|F0URM9|F0URM9_AJEC8	49.87	5	5	3.54E5	1	1	2	N	20195	50S ribosomal protein OS=Ajellomyces capsulatus (strain H88) GN=HCEG_07771 PE=3 SV=1
894	37154	tr|C0NRC2|C0NRC2_AJECG	49.69	3	3	1.93E4	1	1	1	Y	30885	Uncharacterized protein OS=Ajellomyces capsulatus (strain G186AR / H82 / ATCC MYA-2454 / RMSCC 2432) GN=HCBG_05552 PE=4 SV=1
894	37155	tr|F0USW1|F0USW1_AJEC8	49.69	3	3	1.93E4	1	1	1	Y	30862	Uncharacterized protein OS=Ajellomyces capsulatus (strain H88) GN=HCEG_08203 PE=4 SV=1
894	37156	tr|C6HTF1|C6HTF1_AJECH	49.69	3	3	1.93E4	1	1	1	Y	31989	Uncharacterized protein OS=Ajellomyces capsulatus (strain H143) GN=HCDG_09482 PE=4 SV=1
681	9700	tr|C0NJT9|C0NJT9_AJECG	49.05	7	7	5.5E5	1	1	2	Y	14190	Uncharacterized protein OS=Ajellomyces capsulatus (strain G186AR / H82 / ATCC MYA-2454 / RMSCC 2432) GN=HCBG_03419 PE=4 SV=1
681	9701	tr|F0UC72|F0UC72_AJEC8	49.05	7	7	5.5E5	1	1	2	Y	14190	Uncharacterized protein OS=Ajellomyces capsulatus (strain H88) GN=HCEG_02387 PE=4 SV=1
681	9702	tr|C6HIX8|C6HIX8_AJECH	49.05	4	4	5.5E5	1	1	2	Y	24194	Uncharacterized protein OS=Ajellomyces capsulatus (strain H143) GN=HCDG_06012 PE=4 SV=1
895	499	tr|A6QVP9|A6QVP9_AJECN	47.21	3	3	4.75E4	1	1	1	N	50238	Uncharacterized protein OS=Ajellomyces capsulatus (strain NAm1 / WU24) GN=HCAG_01456 PE=4 SV=1
895	500	tr|F0UBE5|F0UBE5_AJEC8	47.21	3	3	4.75E4	1	1	1	N	50064	Stomatin family protein OS=Ajellomyces capsulatus (strain H88) GN=HCEG_02269 PE=4 SV=1
895	501	tr|C0NJH7|C0NJH7_AJECG	47.21	3	3	4.75E4	1	1	1	N	50051	Stomatin family protein OS=Ajellomyces capsulatus (strain G186AR / H82 / ATCC MYA-2454 / RMSCC 2432) GN=HCBG_03307 PE=4 SV=1
895	502	tr|C6HJ96|C6HJ96_AJECH	47.21	3	3	4.75E4	1	1	1	N	50064	Stomatin family protein OS=Ajellomyces capsulatus (strain H143) GN=HCDG_06130 PE=4 SV=1
609	1050	tr|C0NFC5|C0NFC5_AJECG	44.48	8	8	3.5E5	1	1	3	N	15338	Mitochondrial ribosomal protein subunit L51 OS=Ajellomyces capsulatus (strain G186AR / H82 / ATCC MYA-2454 / RMSCC 2432) GN=HCBG_01591 PE=4 SV=1
609	1048	tr|A6QYP7|A6QYP7_AJECN	44.48	8	8	3.5E5	1	1	3	N	15311	Uncharacterized protein OS=Ajellomyces capsulatus (strain NAm1 / WU24) GN=HCAG_02504 PE=4 SV=1
609	1049	tr|F0UH16|F0UH16_AJEC8	44.48	8	8	3.5E5	1	1	3	N	15311	Mitochondrial ribosomal protein subunit L51 OS=Ajellomyces capsulatus (strain H88) GN=HCEG_03630 PE=4 SV=1
129	64179	#DECOY#tr|F0US72|F0US72_AJEC8	40.99	1	1	5.48E6	1	1	2	N	87791	Uncharacterized protein OS=Ajellomyces capsulatus (strain H88) GN=HCEG_07964 PE=4 SV=1
1471	37223	tr|C6HG95|C6HG95_AJECH	40.73	18	18	3.54E4	1	1	1	N	5982	Uncharacterized protein OS=Ajellomyces capsulatus (strain H143) GN=HCDG_05435 PE=4 SV=1
1471	37224	tr|C0NE88|C0NE88_AJECG	40.73	18	18	3.54E4	1	1	1	N	5982	Uncharacterized protein OS=Ajellomyces capsulatus (strain G186AR / H82 / ATCC MYA-2454 / RMSCC 2432) GN=HCBG_02181 PE=4 SV=1
1471	37225	tr|A6R0F1|A6R0F1_AJECN	40.73	18	18	3.54E4	1	1	1	N	5982	Uncharacterized protein OS=Ajellomyces capsulatus (strain NAm1 / WU24) GN=HCAG_03108 PE=4 SV=1
1471	37226	tr|F0UG05|F0UG05_AJEC8	40.73	18	18	3.54E4	1	1	1	N	5982	Uncharacterized protein OS=Ajellomyces capsulatus (strain H88) GN=HCEG_04269 PE=4 SV=1

## Sheet: Histoplasma run 3
Protein list of the third biological replicate between the Histoplasma yeast-cell extract and the pool of sera from patients with histoplasmosis
Protein Group	Protein ID	Accession	-10lgP	Coverage (%)	Coverage (%) Sample 6	Area Sample 6	#Peptides	#Unique	#Spec Sample 6	PTM	Avg. Mass	Description
5	26	#CONTAM#K1C10_HUMAN|	362.83	60	60	8.12E7	37	31	134	Y	59519	sp|#CONTAM#K1C10_HUMAN|
2	5	tr|A6RFF1|A6RFF1_AJECN	361.29	62	62	4.2E7	37	4	165	Y	52770	Aldehyde dehydrogenase OS=Ajellomyces capsulatus (strain NAm1 / WU24) GN=HCAG_08367 PE=3 SV=1
6	19	#CONTAM#K2C1_HUMAN|	339.90	45	45	8.72E7	31	25	106	Y	65886	sp|#CONTAM#K2C1_HUMAN|
1	9	#CONTAM#ALBU_HUMAN|	330.44	75	75	1.47E8	47	41	173	Y	69367	sp|#CONTAM#ALBU_HUMAN|
8	18	#CONTAM#K22E_HUMAN|	325.15	60	60	2.7E7	35	29	92	Y	65865	sp|#CONTAM#K22E_HUMAN|
15	40	#CONTAM#K1C9_HUMAN|	292.06	37	37	2.65E7	21	19	59	Y	62129	sp|#CONTAM#K1C9_HUMAN|
7	47	tr|C0NHA4|C0NHA4_AJECG	273.62	21	21	2.02E8	16	15	74	Y	52527	60S ribosomal protein L7A OS=Ajellomyces capsulatus (strain G186AR / H82 / ATCC MYA-2454 / RMSCC 2432) GN=HCBG_02726 PE=4 SV=1
9	101	#CONTAM#TRYP_PIG|	271.29	49	49	1.29E9	18	18	65	Y	24409	sp|#CONTAM#TRYP_PIG|
12	71	tr|A6R1T5|A6R1T5_AJECN	236.14	53	53	7.46E7	13	13	43	N	20565	60S ribosomal protein L20 OS=Ajellomyces capsulatus (strain NAm1 / WU24) GN=HCAG_03593 PE=3 SV=1
12	72	tr|C6HAP4|C6HAP4_AJECH	236.14	53	53	7.46E7	13	13	43	N	20565	60S ribosomal protein L20 OS=Ajellomyces capsulatus (strain H143) GN=HCDG_03275 PE=3 SV=1
12	73	tr|F0UI08|F0UI08_AJEC8	236.14	53	53	7.46E7	13	13	43	N	20565	60S ribosomal protein L20 OS=Ajellomyces capsulatus (strain H88) GN=HCEG_05528 PE=3 SV=1
12	74	tr|C0NCE3|C0NCE3_AJECG	236.14	40	40	7.46E7	13	13	43	N	27100	60S ribosomal protein L20 OS=Ajellomyces capsulatus (strain G186AR / H82 / ATCC MYA-2454 / RMSCC 2432) GN=HCBG_00789 PE=3 SV=1
10	109	tr|C0NQR6|C0NQR6_AJECG	235.19	49	49	1.63E8	13	13	55	Y	21701	60S ribosomal protein L9B OS=Ajellomyces capsulatus (strain G186AR / H82 / ATCC MYA-2454 / RMSCC 2432) GN=HCBG_05346 PE=4 SV=1
13	104	tr|A6R1V3|A6R1V3_AJECN	231.54	44	44	8.59E7	14	14	47	Y	24117	Ribosomal protein L15 OS=Ajellomyces capsulatus (strain NAm1 / WU24) GN=HCAG_03611 PE=3 SV=1
13	105	tr|C0NCG1|C0NCG1_AJECG	231.54	44	44	8.59E7	14	14	47	Y	24117	Ribosomal protein L15 OS=Ajellomyces capsulatus (strain G186AR / H82 / ATCC MYA-2454 / RMSCC 2432) GN=HCBG_00807 PE=3 SV=1
13	106	tr|F0UI31|F0UI31_AJEC8	231.54	44	44	8.59E7	14	14	47	Y	24117	Ribosomal protein L15 OS=Ajellomyces capsulatus (strain H88) GN=HCEG_05551 PE=3 SV=1
13	107	tr|C6HAR9|C6HAR9_AJECH	231.54	44	44	8.59E7	14	14	47	Y	24117	Ribosomal protein L15 OS=Ajellomyces capsulatus (strain H143) GN=HCDG_03300 PE=3 SV=1
30	29	tr|C0NG75|C0NG75_AJECG	224.19	23	23	6.62E6	12	12	27	Y	59950	ATP synthase subunit alpha OS=Ajellomyces capsulatus (strain G186AR / H82 / ATCC MYA-2454 / RMSCC 2432) GN=HCBG_01891 PE=3 SV=1
14	58	tr|C6HP67|C6HP67_AJECH	221.49	19	19	4.45E7	12	12	42	Y	50979	Dihydrolipoamide S-succinyltransferase OS=Ajellomyces capsulatus (strain H143) GN=HCDG_07998 PE=4 SV=1
14	59	tr|C0NZ91|C0NZ91_AJECG	221.49	19	19	4.45E7	12	12	42	Y	50980	Dihydrolipoamide succinyltransferase OS=Ajellomyces capsulatus (strain G186AR / H82 / ATCC MYA-2454 / RMSCC 2432) GN=HCBG_08471 PE=4 SV=1
14	60	tr|F0UFW7|F0UFW7_AJEC8	221.49	19	19	4.45E7	12	12	42	Y	50979	Dihydrolipoamide S-succinyltransferase OS=Ajellomyces capsulatus (strain H88) GN=HCEG_04231 PE=4 SV=1
24	96	tr|C6HPV9|C6HPV9_AJECH	220.54	41	41	3.44E7	8	8	32	Y	27488	60S ribosomal protein L2 OS=Ajellomyces capsulatus (strain H143) GN=HCDG_08240 PE=4 SV=1
24	97	tr|C0NR03|C0NR03_AJECG	220.54	41	41	3.44E7	8	8	32	Y	27488	60S ribosomal protein L2 OS=Ajellomyces capsulatus (strain G186AR / H82 / ATCC MYA-2454 / RMSCC 2432) GN=HCBG_05433 PE=4 SV=1
24	98	tr|A6RFU9|A6RFU9_AJECN	220.54	41	41	3.44E7	8	8	32	Y	27488	60S ribosomal protein L2 OS=Ajellomyces capsulatus (strain NAm1 / WU24) GN=HCAG_08515 PE=4 SV=1
24	99	tr|F0USJ3|F0USJ3_AJEC8	220.54	30	30	3.44E7	8	8	32	Y	37491	60S ribosomal protein OS=Ajellomyces capsulatus (strain H88) GN=HCEG_08085 PE=4 SV=1
20	92	tr|F0U9M8|F0U9M8_AJEC8	218.85	44	44	3.62E7	9	9	32	N	21179	60S ribosomal protein OS=Ajellomyces capsulatus (strain H88) GN=HCEG_01279 PE=4 SV=1
20	93	tr|C0NMF6|C0NMF6_AJECG	218.85	44	44	3.62E7	9	9	32	N	21179	60S ribosomal protein L18 OS=Ajellomyces capsulatus (strain G186AR / H82 / ATCC MYA-2454 / RMSCC 2432) GN=HCBG_04686 PE=4 SV=1
20	94	tr|C6HT13|C6HT13_AJECH	218.85	44	44	3.62E7	9	9	32	N	21179	60S ribosomal protein L18 OS=Ajellomyces capsulatus (strain H143) GN=HCDG_09344 PE=4 SV=1
20	95	tr|A6RCV5|A6RCV5_AJECN	218.85	44	44	3.62E7	9	9	32	N	21179	60S ribosomal protein L18-B OS=Ajellomyces capsulatus (strain NAm1 / WU24) GN=HCAG_07463 PE=4 SV=1
16	125	tr|A6RDK0|A6RDK0_AJECN	218.34	30	30	6.26E7	10	10	36	N	24395	60S ribosomal protein L13 OS=Ajellomyces capsulatus (strain NAm1 / WU24) GN=HCAG_07708 PE=3 SV=1
16	126	tr|C0NYP9|C0NYP9_AJECG	218.34	27	27	6.26E7	10	10	36	N	27379	60S ribosomal protein L13 OS=Ajellomyces capsulatus (strain G186AR / H82 / ATCC MYA-2454 / RMSCC 2432) GN=HCBG_08279 PE=3 SV=1
16	127	tr|C6H520|C6H520_AJECH	218.34	27	27	6.26E7	10	10	36	N	27379	60S ribosomal protein L13 OS=Ajellomyces capsulatus (strain H143) GN=HCDG_00341 PE=3 SV=1
16	128	tr|F0UIF5|F0UIF5_AJEC8	218.34	27	27	6.26E7	10	10	36	N	27379	60S ribosomal protein L13 OS=Ajellomyces capsulatus (strain H88) GN=HCEG_04775 PE=3 SV=1
22	242	tr|A6R236|A6R236_AJECN	217.32	67	67	8.51E7	10	10	32	Y	11607	Cytosolic large ribosomal subunit protein L30 OS=Ajellomyces capsulatus (strain NAm1 / WU24) GN=HCAG_03694 PE=3 SV=1
25	48	tr|A6RGE0|A6RGE0_AJECN	214.80	35	35	1.78E7	7	7	18	Y	28608	60S ribosomal protein L7 OS=Ajellomyces capsulatus (strain NAm1 / WU24) GN=HCAG_08706 PE=4 SV=1
25	49	tr|C6HI85|C6HI85_AJECH	214.80	31	31	1.78E7	7	7	18	Y	32443	60S ribosomal protein L7 OS=Ajellomyces capsulatus (strain H143) GN=HCDG_06235 PE=4 SV=1
25	50	tr|F0UHH0|F0UHH0_AJEC8	214.80	31	31	1.78E7	7	7	18	Y	32443	60S ribosomal protein OS=Ajellomyces capsulatus (strain H88) GN=HCEG_04519 PE=4 SV=1
25	51	tr|C0NXA5|C0NXA5_AJECG	214.80	31	31	1.78E7	7	7	18	Y	32443	60S ribosomal protein L7 OS=Ajellomyces capsulatus (strain G186AR / H82 / ATCC MYA-2454 / RMSCC 2432) GN=HCBG_08097 PE=4 SV=1
23	82	tr|C0NLP3|C0NLP3_AJECG	208.69	42	42	1.9E7	13	13	28	Y	29347	40S ribosomal protein S4 OS=Ajellomyces capsulatus (strain G186AR / H82 / ATCC MYA-2454 / RMSCC 2432) GN=HCBG_04423 PE=3 SV=1
23	83	tr|F0U7S3|F0U7S3_AJEC8	208.69	42	42	1.9E7	13	13	28	Y	29347	40S ribosomal protein S4 OS=Ajellomyces capsulatus (strain H88) GN=HCEG_01004 PE=3 SV=1
23	84	tr|C6H3V7|C6H3V7_AJECH	208.69	42	42	1.9E7	13	13	28	Y	29347	40S ribosomal protein S4 OS=Ajellomyces capsulatus (strain H143) GN=HCDG_01278 PE=3 SV=1
23	85	tr|A6RC79|A6RC79_AJECN	208.69	42	42	1.9E7	13	13	28	Y	29317	40S ribosomal protein S4 OS=Ajellomyces capsulatus (strain NAm1 / WU24) GN=HCAG_07237 PE=3 SV=1
18	69	tr|C6HK74|C6HK74_AJECH	207.47	22	22	1.99E7	12	11	40	Y	49843	Large subunit ribosomal protein L3 OS=Ajellomyces capsulatus (strain H143) GN=HCDG_06605 PE=3 SV=1
18	70	tr|F0UJX0|F0UJX0_AJEC8	207.47	22	22	1.99E7	12	11	40	Y	49843	Large subunit ribosomal protein L3 OS=Ajellomyces capsulatus (strain H88) GN=HCEG_05873 PE=3 SV=1
18	75	tr|C0NDC6|C0NDC6_AJECG	207.47	18	18	1.99E7	12	11	40	Y	62480	Large subunit ribosomal protein L3 OS=Ajellomyces capsulatus (strain G186AR / H82 / ATCC MYA-2454 / RMSCC 2432) GN=HCBG_01122 PE=3 SV=1
36	77	tr|A6RE96|A6RE96_AJECN	201.05	33	33	1.22E7	8	7	19	N	28166	Ribosomal protein S5 OS=Ajellomyces capsulatus (strain NAm1 / WU24) GN=HCAG_07961 PE=3 SV=1
36	78	tr|C6HH16|C6HH16_AJECH	201.05	33	33	1.22E7	8	7	19	N	28166	Ribosomal protein S5 OS=Ajellomyces capsulatus (strain H143) GN=HCDG_05497 PE=3 SV=1
36	79	tr|C0NVX9|C0NVX9_AJECG	201.05	33	33	1.22E7	8	7	19	N	28166	Ribosomal protein S5 OS=Ajellomyces capsulatus (strain G186AR / H82 / ATCC MYA-2454 / RMSCC 2432) GN=HCBG_07309 PE=3 SV=1
36	80	tr|F0URZ8|F0URZ8_AJEC8	201.05	33	33	1.22E7	8	7	19	N	28166	Ribosomal protein S2 OS=Ajellomyces capsulatus (strain H88) GN=HCEG_07890 PE=3 SV=1
11	122	tr|C0NU76|C0NU76_AJECG	197.49	13	13	8.37E7	14	14	43	Y	82140	AMP dependent synthetase and ligase OS=Ajellomyces capsulatus (strain G186AR / H82 / ATCC MYA-2454 / RMSCC 2432) GN=HCBG_06907 PE=3 SV=1
39	179	tr|C0NTG5|C0NTG5_AJECG	195.37	22	22	1.29E7	9	9	18	Y	40148	60S ribosomal protein OS=Ajellomyces capsulatus (strain G186AR / H82 / ATCC MYA-2454 / RMSCC 2432) GN=HCBG_06445 PE=4 SV=1
29	102	#CONTAM#TRFE_HUMAN|	194.79	19	19	2.69E6	11	11	26	Y	77050	sp|#CONTAM#TRFE_HUMAN|
21	111	tr|F0U9T5|F0U9T5_AJEC8	188.64	41	41	2.14E7	9	9	32	Y	18494	40S ribosomal protein S11 OS=Ajellomyces capsulatus (strain H88) GN=HCEG_01972 PE=3 SV=1
21	112	tr|C0NYM4|C0NYM4_AJECG	188.64	41	41	2.14E7	9	9	32	Y	18494	40S ribosomal protein S11 OS=Ajellomyces capsulatus (strain G186AR / H82 / ATCC MYA-2454 / RMSCC 2432) GN=HCBG_08254 PE=3 SV=1
21	113	tr|A6RDR5|A6RDR5_AJECN	188.64	41	41	2.14E7	9	9	32	Y	18494	40S ribosomal protein S11 OS=Ajellomyces capsulatus (strain NAm1 / WU24) GN=HCAG_07773 PE=3 SV=1
35	120	tr|C0NJM2|C0NJM2_AJECG	188.00	21	21	1.25E7	8	8	26	N	52057	Dihydrolipoamide acetyltransferase component of pyruvate dehydrogenase complex OS=Ajellomyces capsulatus (strain G186AR / H82 / ATCC MYA-2454 / RMSCC 2432) GN=HCBG_03352 PE=3 SV=1
35	121	tr|A6QVT4|A6QVT4_AJECN	188.00	21	21	1.25E7	8	8	26	N	52072	Dihydrolipoamide acetyltransferase component of pyruvate dehydrogenase complex OS=Ajellomyces capsulatus (strain NAm1 / WU24) GN=HCAG_01491 PE=3 SV=1
34	20	tr|C0P0C5|C0P0C5_AJECG	187.64	24	24	1.04E7	9	9	21	N	56003	ATP synthase subunit beta OS=Ajellomyces capsulatus (strain G186AR / H82 / ATCC MYA-2454 / RMSCC 2432) GN=HCBG_08844 PE=3 SV=1
34	21	tr|C6HGJ7|C6HGJ7_AJECH	187.64	24	24	1.04E7	9	9	21	N	56003	ATP synthase subunit beta OS=Ajellomyces capsulatus (strain H143) GN=HCDG_05088 PE=3 SV=1
34	22	tr|F0UQR0|F0UQR0_AJEC8	187.64	24	24	1.04E7	9	9	21	N	56003	ATP synthase subunit beta OS=Ajellomyces capsulatus (strain H88) GN=HCEG_07452 PE=3 SV=1
42	116	tr|C0NNQ6|C0NNQ6_AJECG	185.48	25	25	5.05E6	8	8	19	N	43642	Uncharacterized protein OS=Ajellomyces capsulatus (strain G186AR / H82 / ATCC MYA-2454 / RMSCC 2432) GN=HCBG_04786 PE=4 SV=1
17	133	tr|C6HRQ5|C6HRQ5_AJECH	184.86	47	47	1.03E8	8	8	35	N	15571	60S ribosomal protein L27 OS=Ajellomyces capsulatus (strain H143) GN=HCDG_08640 PE=3 SV=1
17	134	tr|F0U8B8|F0U8B8_AJEC8	184.86	47	47	1.03E8	8	8	35	N	15571	60S ribosomal protein L27 OS=Ajellomyces capsulatus (strain H88) GN=HCEG_00238 PE=3 SV=1
17	135	tr|C0NV31|C0NV31_AJECG	184.86	47	47	1.03E8	8	8	35	N	15571	60S ribosomal protein L27 OS=Ajellomyces capsulatus (strain G186AR / H82 / ATCC MYA-2454 / RMSCC 2432) GN=HCBG_06795 PE=3 SV=1
31	36	tr|C6H1S8|C6H1S8_AJECH	182.62	11	11	5.62E6	10	10	22	Y	117672	40S ribosomal protein S3 OS=Ajellomyces capsulatus (strain H143) GN=HCDG_00660 PE=3 SV=1
31	37	tr|F0U989|F0U989_AJEC8	182.62	10	10	5.62E6	10	10	22	Y	121485	40S ribosomal protein S3 OS=Ajellomyces capsulatus (strain H88) GN=HCEG_00401 PE=3 SV=1
74	41	tr|C0P086|C0P086_AJECG	180.74	22	22	2.41E6	7	7	15	N	48878	Uncharacterized protein OS=Ajellomyces capsulatus (strain G186AR / H82 / ATCC MYA-2454 / RMSCC 2432) GN=HCBG_08805 PE=4 SV=1
48	261	tr|F0UG71|F0UG71_AJEC8	177.20	31	31	2.03E7	4	4	16	N	16996	60S ribosomal protein OS=Ajellomyces capsulatus (strain H88) GN=HCEG_04281 PE=3 SV=1
48	262	tr|C6HG84|C6HG84_AJECH	177.20	31	31	2.03E7	4	4	16	N	16996	60S ribosomal protein L23 OS=Ajellomyces capsulatus (strain H143) GN=HCDG_05424 PE=3 SV=1
48	263	tr|C0NE75|C0NE75_AJECG	177.20	31	31	2.03E7	4	4	16	N	17010	60S ribosomal protein L23 OS=Ajellomyces capsulatus (strain G186AR / H82 / ATCC MYA-2454 / RMSCC 2432) GN=HCBG_02168 PE=3 SV=1
26	327	tr|C0NAB7|C0NAB7_AJECG	170.52	37	37	2.63E7	8	6	24	Y	11577	60S ribosomal protein L36 OS=Ajellomyces capsulatus (strain G186AR / H82 / ATCC MYA-2454 / RMSCC 2432) GN=HCBG_00063 PE=3 SV=1
26	328	tr|A6R3H7|A6R3H7_AJECN	170.52	37	37	2.63E7	8	6	24	Y	11589	60S ribosomal protein L36 OS=Ajellomyces capsulatus (strain NAm1 / WU24) GN=HCAG_04185 PE=3 SV=1
26	334	tr|F0UA40|F0UA40_AJEC8	170.52	21	21	2.63E7	8	6	24	Y	20587	60S ribosomal protein L36 OS=Ajellomyces capsulatus (strain H88) GN=HCEG_02027 PE=3 SV=1
26	320	tr|C6H8T6|C6H8T6_AJECH	170.52	18	18	2.63E7	8	6	24	Y	24479	60S ribosomal protein L36 OS=Ajellomyces capsulatus (strain H143) GN=HCDG_02617 PE=3 SV=1
69	181	tr|C6HGN9|C6HGN9_AJECH	168.58	25	25	2.74E6	5	5	10	N	29490	30S ribosomal protein S10 OS=Ajellomyces capsulatus (strain H143) GN=HCDG_05130 PE=3 SV=1
69	182	tr|F0UQV3|F0UQV3_AJEC8	168.58	25	25	2.74E6	5	5	10	N	29472	30S ribosomal protein S10 OS=Ajellomyces capsulatus (strain H88) GN=HCEG_07495 PE=3 SV=1
69	183	tr|C0P040|C0P040_AJECG	168.58	25	25	2.74E6	5	5	10	N	29492	30S ribosomal protein S10 OS=Ajellomyces capsulatus (strain G186AR / H82 / ATCC MYA-2454 / RMSCC 2432) GN=HCBG_08882 PE=3 SV=1
88	46339	tr|C6HHE1|C6HHE1_AJECH	164.99	12	12	1.03E6	4	4	8	Y	57352	Catalase isozyme P OS=Ajellomyces capsulatus (strain H143) GN=HCDG_05622 PE=4 SV=1
88	46337	tr|F0URN6|F0URN6_AJEC8	164.99	12	12	1.03E6	4	4	8	Y	57303	Catalase OS=Ajellomyces capsulatus (strain H88) GN=HCEG_07778 PE=3 SV=1
88	46338	tr|Q9UUT1|Q9UUT1_AJECA	164.99	12	12	1.03E6	4	4	8	Y	57247	Catalase OS=Ajellomyces capsulatus GN=CATP PE=2 SV=1
88	46340	tr|A6REJ9|A6REJ9_AJECN	164.99	12	12	1.03E6	4	4	8	Y	57273	Catalase OS=Ajellomyces capsulatus (strain NAm1 / WU24) GN=HCAG_08064 PE=3 SV=1
88	46336	tr|C0NVF6|C0NVF6_AJECG	164.99	12	12	1.03E6	4	4	8	Y	57304	Catalase OS=Ajellomyces capsulatus (strain G186AR / H82 / ATCC MYA-2454 / RMSCC 2432) GN=HCBG_07136 PE=3 SV=1
67	184	tr|C6H687|C6H687_AJECH	164.92	11	11	1.02E7	5	3	10	N	38065	ATP synthase subunit D OS=Ajellomyces capsulatus (strain H143) GN=HCDG_01938 PE=4 SV=1
67	185	tr|F0UVB2|F0UVB2_AJEC8	164.92	11	11	1.02E7	5	3	10	N	38065	ATP synthase subunit D OS=Ajellomyces capsulatus (strain H88) GN=HCEG_09054 PE=4 SV=1
52	90	tr|C0NUF9|C0NUF9_AJECG	162.81	24	24	1.89E6	7	7	17	N	33721	ADP,ATP carrier protein OS=Ajellomyces capsulatus (strain G186AR / H82 / ATCC MYA-2454 / RMSCC 2432) GN=HCBG_06990 PE=3 SV=1
52	65	tr|F0U9H1|F0U9H1_AJEC8	162.81	24	24	1.89E6	7	7	17	N	33769	ADP,ATP carrier protein OS=Ajellomyces capsulatus (strain H88) GN=HCEG_00430 PE=3 SV=1
52	66	tr|A6RBE5|A6RBE5_AJECN	162.81	24	24	1.89E6	7	7	17	N	33755	Uncharacterized protein OS=Ajellomyces capsulatus (strain NAm1 / WU24) GN=HCAG_06283 PE=3 SV=1
32	53	tr|C6HG01|C6HG01_AJECH	161.92	10	10	1.52E6	7	7	13	N	111026	U5 small nuclear ribonucleoprotein component OS=Ajellomyces capsulatus (strain H143) GN=HCDG_05341 PE=4 SV=1
32	54	tr|F0UMQ7|F0UMQ7_AJEC8	161.92	10	10	1.52E6	7	7	13	N	111026	U5 small nuclear ribonucleoprotein component OS=Ajellomyces capsulatus (strain H88) GN=HCEG_06589 PE=4 SV=1
32	55	tr|C0NNR3|C0NNR3_AJECG	161.92	10	10	1.52E6	7	7	13	N	110955	U5 small nuclear ribonucleoprotein component OS=Ajellomyces capsulatus (strain G186AR / H82 / ATCC MYA-2454 / RMSCC 2432) GN=HCBG_04793 PE=4 SV=1
53	162	tr|F0U9D2|F0U9D2_AJEC8	159.07	10	10	1.39E6	6	4	12	N	57579	Serine hydroxymethyltransferase OS=Ajellomyces capsulatus (strain H88) GN=HCEG_01236 PE=3 SV=1
53	163	tr|C0NMB4|C0NMB4_AJECG	159.07	10	10	1.39E6	6	4	12	N	57566	Serine hydroxymethyltransferase OS=Ajellomyces capsulatus (strain G186AR / H82 / ATCC MYA-2454 / RMSCC 2432) GN=HCBG_04644 PE=3 SV=1
53	161	tr|C6HT53|C6HT53_AJECH	159.07	9	9	1.39E6	6	4	12	N	64021	Serine hydroxymethyltransferase OS=Ajellomyces capsulatus (strain H143) GN=HCDG_09384 PE=3 SV=1
44	76	tr|F0UC56|F0UC56_AJEC8	157.65	17	17	1.62E5	8	1	18	N	55412	Mitochondrial ribosomal protein DAP3 OS=Ajellomyces capsulatus (strain H88) GN=HCEG_03217 PE=4 SV=1
50	89	tr|A6R7S6|A6R7S6_AJECN	157.25	20	20	8.28E5	8	1	18	N	55232	Uncharacterized protein OS=Ajellomyces capsulatus (strain NAm1 / WU24) GN=HCAG_06367 PE=4 SV=1
51	130	tr|C0NIQ1|C0NIQ1_AJECG	156.77	21	21	4.86E6	6	6	16	Y	30243	Outer mitochondrial membrane protein porin OS=Ajellomyces capsulatus (strain G186AR / H82 / ATCC MYA-2454 / RMSCC 2432) GN=HCBG_02308 PE=4 SV=1
51	131	tr|C6H822|C6H822_AJECH	156.77	21	21	4.86E6	6	6	16	Y	30243	Outer mitochondrial membrane protein porin OS=Ajellomyces capsulatus (strain H143) GN=HCDG_01583 PE=4 SV=1
51	132	tr|F0U588|F0U588_AJEC8	156.77	21	21	4.86E6	6	6	16	Y	30243	Outer mitochondrial membrane porin protein OS=Ajellomyces capsulatus (strain H88) GN=HCEG_01441 PE=4 SV=1
59	150	tr|F0UWE8|F0UWE8_AJEC8	155.69	17	17	1.68E6	6	6	13	N	45666	Ribosomal protein S5 OS=Ajellomyces capsulatus (strain H88) GN=HCEG_12011 PE=4 SV=1
59	151	tr|C6HTL1|C6HTL1_AJECH	155.69	17	17	1.68E6	6	6	13	N	45666	Ribosomal protein S5 OS=Ajellomyces capsulatus (strain H143) GN=HCDG_12009 PE=4 SV=1
80	63	tr|A6R9I6|A6R9I6_AJECN	152.58	6	6	1.2E6	5	5	11	N	98097	Plasma membrane ATPase OS=Ajellomyces capsulatus (strain NAm1 / WU24) GN=HCAG_06977 PE=3 SV=1
56	247	tr|C6HCH0|C6HCH0_AJECH	151.92	50	50	6.15E6	6	2	21	Y	11356	Histone H4 OS=Ajellomyces capsulatus (strain H143) GN=HCDG_03720 PE=3 SV=1
56	248	tr|C0NL59|C0NL59_AJECG	151.92	50	50	6.15E6	6	2	21	Y	11356	Histone H4 OS=Ajellomyces capsulatus (strain G186AR / H82 / ATCC MYA-2454 / RMSCC 2432) GN=HCBG_03889 PE=3 SV=1
56	249	tr|F0UA83|F0UA83_AJEC8	151.92	50	50	6.15E6	6	2	21	Y	11356	Histone H4 OS=Ajellomyces capsulatus (strain H88) GN=HCEG_02860 PE=3 SV=1
60	188	tr|F0URM8|F0URM8_AJEC8	147.25	34	34	8.72E6	7	7	18	N	15897	40S ribosomal protein S9 OS=Ajellomyces capsulatus (strain H88) GN=HCEG_07770 PE=3 SV=1
60	189	tr|C0NVE6|C0NVE6_AJECG	147.25	34	34	8.72E6	7	7	18	N	15897	40S ribosomal protein S16 OS=Ajellomyces capsulatus (strain G186AR / H82 / ATCC MYA-2454 / RMSCC 2432) GN=HCBG_07126 PE=3 SV=1
60	190	tr|A6REK8|A6REK8_AJECN	147.25	34	34	8.72E6	7	7	18	N	15911	Ribosomal protein S9 OS=Ajellomyces capsulatus (strain NAm1 / WU24) GN=HCAG_08073 PE=3 SV=1
60	191	tr|C6HHE9|C6HHE9_AJECH	147.25	34	34	8.72E6	7	7	18	N	15897	40S ribosomal protein S16 OS=Ajellomyces capsulatus (strain H143) GN=HCDG_05630 PE=3 SV=1
37	225	tr|C0NKC3|C0NKC3_AJECG	146.86	35	35	1.45E7	7	7	21	Y	22938	60S ribosomal protein L6 OS=Ajellomyces capsulatus (strain G186AR / H82 / ATCC MYA-2454 / RMSCC 2432) GN=HCBG_03603 PE=3 SV=1
37	226	tr|F0UCS0|F0UCS0_AJEC8	146.86	35	35	1.45E7	7	7	21	Y	22938	60S ribosomal protein L6 OS=Ajellomyces capsulatus (strain H88) GN=HCEG_02561 PE=3 SV=1
37	212	tr|A6QWN6|A6QWN6_AJECN	146.86	35	35	1.45E7	7	7	21	Y	22924	60S ribosomal protein L6 OS=Ajellomyces capsulatus (strain NAm1 / WU24) GN=HCAG_01793 PE=3 SV=1
37	227	tr|C6HIE9|C6HIE9_AJECH	146.86	35	35	1.45E7	7	7	21	Y	22938	60S ribosomal protein L6 OS=Ajellomyces capsulatus (strain H143) GN=HCDG_05833 PE=3 SV=1
33	209	tr|C0NZV6|C0NZV6_AJECG	146.59	28	28	5.45E6	10	10	23	Y	35027	37S ribosomal protein S9 OS=Ajellomyces capsulatus (strain G186AR / H82 / ATCC MYA-2454 / RMSCC 2432) GN=HCBG_08686 PE=3 SV=1
33	205	tr|F0UR67|F0UR67_AJEC8	146.59	28	28	5.45E6	10	10	23	Y	35020	37S ribosomal protein S9 OS=Ajellomyces capsulatus (strain H88) GN=HCEG_07609 PE=3 SV=1
45	114	tr|A6RC91|A6RC91_AJECN	144.16	40	40	1.01E7	7	7	20	N	20931	40S ribosomal protein S9 OS=Ajellomyces capsulatus (strain NAm1 / WU24) GN=HCAG_07249 PE=4 SV=1
45	115	tr|C0NLR5|C0NLR5_AJECG	144.16	37	37	1.01E7	7	7	20	N	22357	40S ribosomal protein S9 OS=Ajellomyces capsulatus (strain G186AR / H82 / ATCC MYA-2454 / RMSCC 2432) GN=HCBG_04445 PE=4 SV=1
68	52	tr|C0P0E1|C0P0E1_AJECG	139.44	10	10	7.07E5	6	6	13	N	83356	NADH-ubiquinone oxidoreductase OS=Ajellomyces capsulatus (strain G186AR / H82 / ATCC MYA-2454 / RMSCC 2432) GN=HCBG_08860 PE=3 SV=1
68	67	tr|C6HGM0|C6HGM0_AJECH	139.44	10	10	7.07E5	6	6	13	N	83421	NADH-ubiquinone oxidoreductase 78 kDa subunit OS=Ajellomyces capsulatus (strain H143) GN=HCDG_05111 PE=3 SV=1
68	68	tr|F0UQT3|F0UQT3_AJEC8	139.44	10	10	7.07E5	6	6	13	N	83421	NADH-ubiquinone oxidoreductase OS=Ajellomyces capsulatus (strain H88) GN=HCEG_07475 PE=3 SV=1
46	219	tr|C0NZ94|C0NZ94_AJECG	138.72	26	26	2.43E7	3	3	18	Y	14035	Histone H2B OS=Ajellomyces capsulatus (strain G186AR / H82 / ATCC MYA-2454 / RMSCC 2432) GN=HCBG_08474 PE=3 SV=1
46	216	tr|F0UFW4|F0UFW4_AJEC8	138.72	24	24	2.43E7	3	3	18	Y	14870	Histone H2B OS=Ajellomyces capsulatus (strain H88) GN=HCEG_04228 PE=3 SV=1
46	217	tr|A6R1L7|A6R1L7_AJECN	138.72	24	24	2.43E7	3	3	18	Y	14870	Histone H2B OS=Ajellomyces capsulatus (strain NAm1 / WU24) GN=HCAG_03525 PE=3 SV=1
46	218	Q7Z9J4|H2B_AJECA	138.72	24	24	2.43E7	3	3	18	Y	14870	Histone H2B OS=Ajellomyces capsulatus GN=HTB1 PE=3 SV=3
92	46332	tr|O13373|O13373_AJECA	138.45	9	9	1.3E6	6	6	11	N	78274	M antigen OS=Ajellomyces capsulatus PE=4 SV=2
92	6244	Q9Y7C2|CATB_AJECA	138.45	8	8	1.3E6	6	6	11	N	80818	Catalase B OS=Ajellomyces capsulatus GN=CATB PE=2 SV=1
92	46333	tr|C0NZ19|C0NZ19_AJECG	138.45	8	8	1.3E6	6	6	11	N	80678	Catalase B OS=Ajellomyces capsulatus (strain G186AR / H82 / ATCC MYA-2454 / RMSCC 2432) GN=HCBG_08399 PE=4 SV=1
92	46335	tr|A6RD70|A6RD70_AJECN	138.45	8	8	1.3E6	6	6	11	N	80716	Catalase B OS=Ajellomyces capsulatus (strain NAm1 / WU24) GN=HCAG_07578 PE=4 SV=1
92	46334	tr|C6H5E4|C6H5E4_AJECH	138.45	8	8	1.3E6	6	6	11	N	78625	Catalase B OS=Ajellomyces capsulatus (strain H143) GN=HCDG_00465 PE=4 SV=1
92	14912	tr|F0UHM7|F0UHM7_AJEC8	138.45	8	8	1.3E6	6	6	11	N	80724	Catalase B OS=Ajellomyces capsulatus (strain H88) GN=HCEG_04653 PE=4 SV=1
28	378	tr|C0NMA2|C0NMA2_AJECG	135.60	1	1	2.19E7	3	3	14	N	305953	Ribosomal protein L19 OS=Ajellomyces capsulatus (strain G186AR / H82 / ATCC MYA-2454 / RMSCC 2432) GN=HCBG_04632 PE=3 SV=1
71	202	tr|A6RGA1|A6RGA1_AJECN	132.97	23	23	2.79E6	4	4	8	N	17952	40S ribosomal protein S18 OS=Ajellomyces capsulatus (strain NAm1 / WU24) GN=HCAG_08667 PE=3 SV=1
71	203	tr|C0NX47|C0NX47_AJECG	132.97	23	23	2.79E6	4	4	8	N	17952	40S ribosomal protein S18 OS=Ajellomyces capsulatus (strain G186AR / H82 / ATCC MYA-2454 / RMSCC 2432) GN=HCBG_08039 PE=3 SV=1
71	204	tr|F0UH62|F0UH62_AJEC8	132.97	23	23	2.79E6	4	4	8	N	17952	40S ribosomal protein S18 OS=Ajellomyces capsulatus (strain H88) GN=HCEG_04464 PE=3 SV=1
151	325	tr|C6HE75|C6HE75_AJECH	132.18	10	10	1.72E6	2	2	3	N	33403	40S ribosomal protein S8 OS=Ajellomyces capsulatus (strain H143) GN=HCDG_04506 PE=3 SV=1
151	326	tr|F0UUW0|F0UUW0_AJEC8	132.18	10	10	1.72E6	2	2	3	N	33403	40S ribosomal protein S8 OS=Ajellomyces capsulatus (strain H88) GN=HCEG_08902 PE=3 SV=1
151	332	tr|C0NST9|C0NST9_AJECG	132.18	10	10	1.72E6	2	2	3	N	33319	40S ribosomal protein S8 OS=Ajellomyces capsulatus (strain G186AR / H82 / ATCC MYA-2454 / RMSCC 2432) GN=HCBG_06219 PE=3 SV=1
77	214	tr|C0NWM3|C0NWM3_AJECG	131.66	31	31	2.34E6	4	4	10	N	14856	60S ribosomal protein L32 OS=Ajellomyces capsulatus (strain G186AR / H82 / ATCC MYA-2454 / RMSCC 2432) GN=HCBG_07553 PE=4 SV=1
131	37114	tr|C6HSV8|C6HSV8_AJECH	130.46	24	24	1.2E6	3	3	6	N	15453	SsDNA binding protein OS=Ajellomyces capsulatus (strain H143) GN=HCDG_09289 PE=4 SV=1
131	37115	tr|A6R018|A6R018_AJECN	130.46	24	24	1.2E6	3	3	6	N	15425	Uncharacterized protein OS=Ajellomyces capsulatus (strain NAm1 / WU24) GN=HCAG_02975 PE=4 SV=1
131	37116	tr|F0UF36|F0UF36_AJEC8	130.46	24	24	1.2E6	3	3	6	N	15453	SsDNA binding protein OS=Ajellomyces capsulatus (strain H88) GN=HCEG_04108 PE=4 SV=1
131	37113	tr|C0NDW9|C0NDW9_AJECG	130.46	24	24	1.2E6	3	3	6	N	15390	Uncharacterized protein OS=Ajellomyces capsulatus (strain G186AR / H82 / ATCC MYA-2454 / RMSCC 2432) GN=HCBG_02062 PE=4 SV=1
57	301	C0P0F6|RS3A_AJECG	129.09	15	15	6.93E6	5	5	12	N	29074	40S ribosomal protein S1 OS=Ajellomyces capsulatus (strain G186AR / H82 / ATCC MYA-2454 / RMSCC 2432) GN=RPS1 PE=3 SV=1
57	302	tr|F0UQU6|F0UQU6_AJEC8	129.09	15	15	6.93E6	5	5	12	N	29074	40S ribosomal protein S1 OS=Ajellomyces capsulatus (strain H88) GN=RPS1 PE=3 SV=1
57	303	C6HGN3|RS3A_AJECH	129.09	15	15	6.93E6	5	5	12	N	29060	40S ribosomal protein S1 OS=Ajellomyces capsulatus (strain H143) GN=RPS1 PE=3 SV=2
57	304	A6R9C3|RS3A_AJECN	129.09	15	15	6.93E6	5	5	12	N	29060	40S ribosomal protein S1 OS=Ajellomyces capsulatus (strain NAm1 / WU24) GN=RPS1 PE=3 SV=1
159	141	tr|F0UEK5|F0UEK5_AJEC8	127.16	14	14	7.51E5	3	3	7	N	26583	ATP synthase subunit 4 OS=Ajellomyces capsulatus (strain H88) GN=HCEG_03950 PE=4 SV=1
159	142	tr|C6HLH0|C6HLH0_AJECH	127.16	14	14	7.51E5	3	3	7	N	26583	ATP synthase subunit 4 OS=Ajellomyces capsulatus (strain H143) GN=HCDG_07051 PE=4 SV=1
159	143	tr|A6QZM1|A6QZM1_AJECN	127.16	14	14	7.51E5	3	3	7	N	26592	ATP synthase subunit 4 OS=Ajellomyces capsulatus (strain NAm1 / WU24) GN=HCAG_02828 PE=4 SV=1
83	200	tr|F0URH9|F0URH9_AJEC8	125.20	12	12	4.95E5	4	4	4	N	46917	Uncharacterized protein OS=Ajellomyces capsulatus (strain H88) GN=HCEG_07721 PE=4 SV=1
83	201	tr|C0NVA1|C0NVA1_AJECG	125.20	12	12	4.95E5	4	4	4	N	46906	Uncharacterized protein OS=Ajellomyces capsulatus (strain G186AR / H82 / ATCC MYA-2454 / RMSCC 2432) GN=HCBG_07081 PE=4 SV=1
83	273	tr|C6HHJ5|C6HHJ5_AJECH	125.20	12	12	4.95E5	4	4	4	N	46926	Uncharacterized protein OS=Ajellomyces capsulatus (strain H143) GN=HCDG_05676 PE=4 SV=1
55	195	tr|F0U851|F0U851_AJEC8	124.28	16	16	5.29E6	3	3	9	N	18361	Ribosomal protein Srp1 OS=Ajellomyces capsulatus (strain H88) GN=HCEG_01026 PE=4 SV=1
55	196	tr|C6H3X6|C6H3X6_AJECH	124.28	16	16	5.29E6	3	3	9	N	18361	Ribosomal protein Srp1 OS=Ajellomyces capsulatus (strain H143) GN=HCDG_01297 PE=4 SV=1
55	197	tr|C0NLR4|C0NLR4_AJECG	124.28	16	16	5.29E6	3	3	9	N	18347	Ribosomal protein Srp1 OS=Ajellomyces capsulatus (strain G186AR / H82 / ATCC MYA-2454 / RMSCC 2432) GN=HCBG_04444 PE=4 SV=1
191	773	tr|C6H4Q0|C6H4Q0_AJECH	123.87	13	13	6.71E5	3	3	7	N	34273	3-hydroxybutyryl CoA dehydrogenase OS=Ajellomyces capsulatus (strain H143) GN=HCDG_00251 PE=4 SV=1
191	774	tr|F0UIU0|F0UIU0_AJEC8	123.87	13	13	6.71E5	3	3	7	N	34273	3-hydroxybutyryl CoA dehydrogenase OS=Ajellomyces capsulatus (strain H88) GN=HCEG_04858 PE=4 SV=1
191	775	tr|C0NYP3|C0NYP3_AJECG	123.87	12	12	6.71E5	3	3	7	N	35773	3-hydroxybutyryl CoA dehydrogenase OS=Ajellomyces capsulatus (strain G186AR / H82 / ATCC MYA-2454 / RMSCC 2432) GN=HCBG_08273 PE=4 SV=1
191	721	tr|A6RDL7|A6RDL7_AJECN	123.87	13	13	6.71E5	3	3	7	N	34334	3-hydroxybutyryl-CoA dehydrogenase OS=Ajellomyces capsulatus (strain NAm1 / WU24) GN=HCAG_07725 PE=4 SV=1
58	157	tr|C6HJH5|C6HJH5_AJECH	123.80	16	16	5.27E6	4	4	7	Y	25785	Ribosomal L10 protein OS=Ajellomyces capsulatus (strain H143) GN=HCDG_06356 PE=4 SV=1
58	158	tr|C0NCP4|C0NCP4_AJECG	123.80	16	16	5.27E6	4	4	7	Y	25785	Ribosomal L10 protein OS=Ajellomyces capsulatus (strain G186AR / H82 / ATCC MYA-2454 / RMSCC 2432) GN=HCBG_00890 PE=4 SV=1
58	159	tr|F0UIM2|F0UIM2_AJEC8	123.80	16	16	5.27E6	4	4	7	Y	25785	Ribosomal L10 protein OS=Ajellomyces capsulatus (strain H88) GN=HCEG_05636 PE=4 SV=1
58	160	tr|A6R237|A6R237_AJECN	123.80	16	16	5.27E6	4	4	7	Y	25785	60S ribosomal protein L10-B OS=Ajellomyces capsulatus (strain NAm1 / WU24) GN=HCAG_03695 PE=4 SV=1
54	211	tr|F0UJ60|F0UJ60_AJEC8	123.53	28	28	1.03E7	4	4	13	N	12319	60S ribosomal protein OS=Ajellomyces capsulatus (strain H88) GN=HCEG_04924 PE=4 SV=1
54	213	tr|C6H4A4|C6H4A4_AJECH	123.53	23	23	1.03E7	4	4	13	N	14221	60S ribosomal protein L33 OS=Ajellomyces capsulatus (strain H143) GN=HCDG_00185 PE=4 SV=1
54	208	tr|C0NAQ6|C0NAQ6_AJECG	123.53	23	23	1.03E7	4	4	13	N	14113	60S ribosomal protein L33 OS=Ajellomyces capsulatus (strain G186AR / H82 / ATCC MYA-2454 / RMSCC 2432) GN=HCBG_00202 PE=4 SV=1
89	224	tr|F0U636|F0U636_AJEC8	120.10	12	12	1.75E6	4	4	6	N	43979	37S ribosomal protein Rsm24 OS=Ajellomyces capsulatus (strain H88) GN=HCEG_00789 PE=4 SV=1
89	221	tr|C6H2X8|C6H2X8_AJECH	120.10	12	12	1.75E6	4	4	6	N	44007	37S ribosomal protein Rsm24 OS=Ajellomyces capsulatus (strain H143) GN=HCDG_01060 PE=4 SV=1
89	223	tr|C0NN89|C0NN89_AJECG	120.10	12	12	1.75E6	4	4	6	N	43937	Uncharacterized protein OS=Ajellomyces capsulatus (strain G186AR / H82 / ATCC MYA-2454 / RMSCC 2432) GN=HCBG_04216 PE=4 SV=1
87	233	tr|C6HRH1|C6HRH1_AJECH	118.85	5	5	7.1E5	2	2	6	N	45464	Elongation factor 1 alpha OS=Ajellomyces capsulatus (strain H143) GN=HCDG_08556 PE=4 SV=1
87	240	tr|A6RGN1|A6RGN1_AJECN	118.85	4	4	7.1E5	2	2	6	N	50198	Elongation factor 1-alpha OS=Ajellomyces capsulatus (strain NAm1 / WU24) GN=HCAG_08798 PE=3 SV=1
87	239	tr|F0U7L9|F0U7L9_AJEC8	118.85	4	4	7.1E5	2	2	6	N	50172	Elongation factor 1-alpha OS=Ajellomyces capsulatus (strain H88) GN=HCEG_00158 PE=3 SV=1
87	241	P40911|EF1A_AJECG	118.85	4	4	7.1E5	2	2	6	N	50212	Elongation factor 1-alpha OS=Ajellomyces capsulatus (strain G186AR / H82 / ATCC MYA-2454 / RMSCC 2432) GN=TEF PE=2 SV=1
234	282	tr|C0NAG5|C0NAG5_AJECG	118.62	13	13	5.63E5	2	2	4	N	19772	60S ribosomal protein L11 OS=Ajellomyces capsulatus (strain G186AR / H82 / ATCC MYA-2454 / RMSCC 2432) GN=HCBG_00111 PE=3 SV=1
234	283	tr|F0UII8|F0UII8_AJEC8	118.62	13	13	5.63E5	2	2	4	N	19772	Uncharacterized protein OS=Ajellomyces capsulatus (strain H88) GN=HCEG_04808 PE=3 SV=1
296	606	tr|F0UHB2|F0UHB2_AJEC8	117.57	11	11	6.79E5	2	2	6	Y	21284	Small nuclear ribonucleoprotein Sm D2 OS=Ajellomyces capsulatus (strain H88) GN=HCEG_03674 PE=4 SV=1
296	603	tr|A6QYU6|A6QYU6_AJECN	117.57	19	19	6.79E5	2	2	6	Y	11710	Small nuclear ribonucleoprotein Sm D2 OS=Ajellomyces capsulatus (strain NAm1 / WU24) GN=HCAG_02553 PE=4 SV=1
296	604	tr|C6HKP1|C6HKP1_AJECH	117.57	18	18	6.79E5	2	2	6	Y	12968	Small nuclear ribonucleoprotein OS=Ajellomyces capsulatus (strain H143) GN=HCDG_06772 PE=4 SV=1
296	605	tr|C0NFG8|C0NFG8_AJECG	117.57	18	18	6.79E5	2	2	6	Y	12968	Small nuclear ribonucleoprotein Sm D2 OS=Ajellomyces capsulatus (strain G186AR / H82 / ATCC MYA-2454 / RMSCC 2432) GN=HCBG_01634 PE=4 SV=1
73	146	tr|C6HNS4|C6HNS4_AJECH	114.11	11	11	2.65E6	5	5	14	N	52956	Mitochondrial processing peptidase subunit OS=Ajellomyces capsulatus (strain H143) GN=HCDG_07855 PE=3 SV=1
73	147	tr|C0NEW1|C0NEW1_AJECG	114.11	11	11	2.65E6	5	5	14	N	52956	Mitochondrial processing peptidase subunit OS=Ajellomyces capsulatus (strain G186AR / H82 / ATCC MYA-2454 / RMSCC 2432) GN=HCBG_01427 PE=3 SV=1
73	148	tr|A6QY85|A6QY85_AJECN	114.11	11	11	2.65E6	5	5	14	N	52969	Mitochondrial processing peptidase beta subunit OS=Ajellomyces capsulatus (strain NAm1 / WU24) GN=HCAG_02342 PE=3 SV=1
73	149	tr|F0UG42|F0UG42_AJEC8	114.11	11	11	2.65E6	5	5	14	N	52956	Mitochondrial processing peptidase subunit OS=Ajellomyces capsulatus (strain H88) GN=HCEG_03463 PE=3 SV=1
40	275	tr|A6R1L6|A6R1L6_AJECN	112.44	37	37	1.72E7	5	5	12	N	14224	Histone H2A OS=Ajellomyces capsulatus (strain NAm1 / WU24) GN=HCAG_03524 PE=3 SV=1
40	276	tr|C6HP69|C6HP69_AJECH	112.44	37	37	1.72E7	5	5	12	N	14224	Histone H2A OS=Ajellomyces capsulatus (strain H143) GN=HCDG_08000 PE=3 SV=1
40	277	tr|F0UFW5|F0UFW5_AJEC8	112.44	37	37	1.72E7	5	5	12	N	14224	Histone H2A OS=Ajellomyces capsulatus (strain H88) GN=HCEG_04229 PE=3 SV=1
40	278	tr|C0NZ93|C0NZ93_AJECG	112.44	37	37	1.72E7	5	5	12	N	14224	Histone H2A OS=Ajellomyces capsulatus (strain G186AR / H82 / ATCC MYA-2454 / RMSCC 2432) GN=HCBG_08473 PE=3 SV=1
99	124	tr|F0UC88|F0UC88_AJEC8	112.08	6	6	6.9E5	5	5	10	N	97733	V-type proton ATPase subunit a OS=Ajellomyces capsulatus (strain H88) GN=HCEG_02403 PE=3 SV=1
99	123	tr|C0NJV7|C0NJV7_AJECG	112.08	6	6	6.9E5	5	5	10	N	97724	V-type proton ATPase subunit a OS=Ajellomyces capsulatus (strain G186AR / H82 / ATCC MYA-2454 / RMSCC 2432) GN=HCBG_03437 PE=3 SV=1
27	244	tr|A6R4K3|A6R4K3_AJECN	111.94	32	32	4.35E7	5	4	13	N	13574	Uncharacterized protein OS=Ajellomyces capsulatus (strain NAm1 / WU24) GN=HCAG_04561 PE=4 SV=1
27	254	tr|C0NBJ7|C0NBJ7_AJECG	111.94	32	32	4.35E7	5	4	13	N	13555	60S ribosomal protein L34B OS=Ajellomyces capsulatus (strain G186AR / H82 / ATCC MYA-2454 / RMSCC 2432) GN=HCBG_00493 PE=4 SV=1
27	255	tr|F0UKQ3|F0UKQ3_AJEC8	111.94	32	32	4.35E7	5	4	13	N	13555	60S ribosomal protein OS=Ajellomyces capsulatus (strain H88) GN=HCEG_05222 PE=4 SV=1
27	256	tr|C6H9U0|C6H9U0_AJECH	111.94	25	25	4.35E7	5	4	13	N	17249	Ribosomal protein L34 protein OS=Ajellomyces capsulatus (strain H143) GN=HCDG_02971 PE=4 SV=1
79	37024	tr|A6R9C6|A6R9C6_AJECN	110.53	19	19	3.86E6	2	2	9	N	12280	Uncharacterized protein OS=Ajellomyces capsulatus (strain NAm1 / WU24) GN=HCAG_06917 PE=4 SV=1
129	434	tr|F0UUV5|F0UUV5_AJEC8	109.95	5	5	9.25E5	2	1	6	N	45191	30S ribosomal protein S7 OS=Ajellomyces capsulatus (strain H88) GN=HCEG_08897 PE=4 SV=1
129	435	tr|C0NST3|C0NST3_AJECG	109.95	5	5	9.25E5	2	1	6	N	45319	Uncharacterized protein OS=Ajellomyces capsulatus (strain G186AR / H82 / ATCC MYA-2454 / RMSCC 2432) GN=HCBG_06213 PE=4 SV=1
298	563	tr|A6QUB7|A6QUB7_AJECN	109.88	15	15	6.64E5	2	2	4	N	11274	Mitochondrial F1F0 ATP synthase subunit F OS=Ajellomyces capsulatus (strain NAm1 / WU24) GN=HCAG_00973 PE=4 SV=1
298	564	tr|C6HMG1|C6HMG1_AJECH	109.88	15	15	6.64E5	2	2	4	N	11240	Mitochondrial F1F0 ATP synthase subunit F Atp17 OS=Ajellomyces capsulatus (strain H143) GN=HCDG_07277 PE=4 SV=1
298	565	tr|F0UN96|F0UN96_AJEC8	109.88	15	15	6.64E5	2	2	4	N	11240	Mitochondrial F1F0 ATP synthase subunit F Atp17 OS=Ajellomyces capsulatus (strain H88) GN=HCEG_06769 PE=4 SV=1
298	566	tr|C0NP84|C0NP84_AJECG	109.88	15	15	6.64E5	2	2	4	N	11240	Mitochondrial ATP synthase subunit F OS=Ajellomyces capsulatus (strain G186AR / H82 / ATCC MYA-2454 / RMSCC 2432) GN=HCBG_04964 PE=4 SV=1
120	295	tr|C0NF40|C0NF40_AJECG	109.01	15	15	1.29E6	4	4	8	Y	23832	40S ribosomal protein S5A OS=Ajellomyces capsulatus (strain G186AR / H82 / ATCC MYA-2454 / RMSCC 2432) GN=HCBG_01506 PE=3 SV=1
120	296	tr|A6QYH3|A6QYH3_AJECN	109.01	15	15	1.29E6	4	4	8	Y	23832	40S ribosomal protein S5 OS=Ajellomyces capsulatus (strain NAm1 / WU24) GN=HCAG_02430 PE=3 SV=1
120	297	tr|F0UGN1|F0UGN1_AJEC8	109.01	15	15	1.29E6	4	4	8	Y	23832	40S ribosomal protein S5 OS=Ajellomyces capsulatus (strain H88) GN=HCEG_03546 PE=3 SV=1
120	298	tr|C6HP04|C6HP04_AJECH	109.01	15	15	1.29E6	4	4	8	Y	23832	40S ribosomal protein S5 OS=Ajellomyces capsulatus (strain H143) GN=HCDG_07935 PE=3 SV=1
160	359	tr|A6R3K2|A6R3K2_AJECN	106.63	5	5	1.6E5	2	2	2	N	51494	CaaX prenyl protease OS=Ajellomyces capsulatus (strain NAm1 / WU24) GN=HCAG_04210 PE=4 SV=1
96	173	tr|C0NBJ8|C0NBJ8_AJECG	106.32	1	1	3.23E5	5	5	7	N	332005	mRNA splicing protein PRP8 OS=Ajellomyces capsulatus (strain G186AR / H82 / ATCC MYA-2454 / RMSCC 2432) GN=HCBG_00494 PE=4 SV=1
96	174	tr|F0UKQ4|F0UKQ4_AJEC8	106.32	1	1	3.23E5	5	5	7	N	333324	mRNA splicing protein PRP8 OS=Ajellomyces capsulatus (strain H88) GN=HCEG_05223 PE=4 SV=1
241	305	tr|C6HIH9|C6HIH9_AJECH	100.83	20	20	4.22E5	3	3	4	Y	18083	NADH-ubiquinone oxidoreductase OS=Ajellomyces capsulatus (strain H143) GN=HCDG_05863 PE=3 SV=1
241	306	tr|C0NK91|C0NK91_AJECG	100.83	20	20	4.22E5	3	3	4	Y	18097	NADH-ubiquinone oxidoreductase OS=Ajellomyces capsulatus (strain G186AR / H82 / ATCC MYA-2454 / RMSCC 2432) GN=HCBG_03571 PE=3 SV=1
241	307	tr|A6QWH6|A6QWH6_AJECN	100.83	20	20	4.22E5	3	3	4	Y	18083	NADH-ubiquinone oxidoreductase OS=Ajellomyces capsulatus (strain NAm1 / WU24) GN=HCAG_01733 PE=3 SV=1
241	308	tr|F0UCN9|F0UCN9_AJEC8	100.83	20	20	4.22E5	3	3	4	Y	18083	NADH-ubiquinone oxidoreductase OS=Ajellomyces capsulatus (strain H88) GN=HCEG_02530 PE=3 SV=1
186	453	tr|C0NVC6|C0NVC6_AJECG	100.77	15	15	6.76E5	2	2	3	Y	16240	40S ribosomal protein S17 OS=Ajellomyces capsulatus (strain G186AR / H82 / ATCC MYA-2454 / RMSCC 2432) GN=HCBG_07106 PE=3 SV=1
186	454	tr|A6REM7|A6REM7_AJECN	100.77	15	15	6.76E5	2	2	3	Y	16240	40S ribosomal protein S17 OS=Ajellomyces capsulatus (strain NAm1 / WU24) GN=HCAG_08092 PE=3 SV=1
186	455	tr|F0URK5|F0URK5_AJEC8	100.77	15	15	6.76E5	2	2	3	Y	16240	40S ribosomal protein S17 OS=Ajellomyces capsulatus (strain H88) GN=HCEG_07747 PE=3 SV=1
283	206	tr|C6HRC8|C6HRC8_AJECH	99.39	2	2	3.06E5	1	1	3	N	68926	Succinate dehydrogenase [ubiquinone] flavoprotein subunit, mitochondrial OS=Ajellomyces capsulatus (strain H143) GN=HCDG_08513 PE=3 SV=1
283	152	tr|C0NUQ9|C0NUQ9_AJECG	99.39	2	2	3.06E5	1	1	3	N	71193	Succinate dehydrogenase [ubiquinone] flavoprotein subunit, mitochondrial OS=Ajellomyces capsulatus (strain G186AR / H82 / ATCC MYA-2454 / RMSCC 2432) GN=HCBG_06673 PE=3 SV=1
283	194	tr|F0U7H8|F0U7H8_AJEC8	99.39	2	2	3.06E5	1	1	3	N	71168	Succinate dehydrogenase [ubiquinone] flavoprotein subunit, mitochondrial OS=Ajellomyces capsulatus (strain H88) GN=HCEG_00117 PE=3 SV=1
283	193	tr|A6RBH9|A6RBH9_AJECN	99.39	2	2	3.06E5	1	1	3	N	70187	Succinate dehydrogenase [ubiquinone] flavoprotein subunit, mitochondrial OS=Ajellomyces capsulatus (strain NAm1 / WU24) GN=HCAG_06317 PE=3 SV=1
492	473	tr|A6QUJ3|A6QUJ3_AJECN	98.17	28	28	2.85E5	2	2	2	Y	8903	Uncharacterized protein OS=Ajellomyces capsulatus (strain NAm1 / WU24) GN=HCAG_01049 PE=3 SV=1
492	470	tr|C6HMS2|C6HMS2_AJECH	98.17	24	24	2.85E5	2	2	2	Y	10085	Uncharacterized protein OS=Ajellomyces capsulatus (strain H143) GN=HCDG_07388 PE=3 SV=1
492	471	tr|F0UNV5|F0UNV5_AJEC8	98.17	24	24	2.85E5	2	2	2	Y	10085	Uncharacterized protein OS=Ajellomyces capsulatus (strain H88) GN=HCEG_06874 PE=3 SV=1
492	472	tr|C0NPI9|C0NPI9_AJECG	98.17	24	24	2.85E5	2	2	2	Y	10085	Uncharacterized protein OS=Ajellomyces capsulatus (strain G186AR / H82 / ATCC MYA-2454 / RMSCC 2432) GN=HCBG_05069 PE=3 SV=1
229	508	tr|C6H4P0|C6H4P0_AJECH	97.62	10	10	5.04E5	3	2	5	N	27609	Aconitate hydratase OS=Ajellomyces capsulatus (strain H143) GN=HCDG_00241 PE=4 SV=1
229	509	tr|F0UIV0|F0UIV0_AJEC8	97.62	10	10	5.04E5	3	2	5	N	27609	Aconitate hydratase OS=Ajellomyces capsulatus (strain H88) GN=HCEG_04868 PE=4 SV=1
229	511	tr|C0NAP0|C0NAP0_AJECG	97.62	10	10	5.04E5	3	2	5	N	28026	Uncharacterized protein OS=Ajellomyces capsulatus (strain G186AR / H82 / ATCC MYA-2454 / RMSCC 2432) GN=HCBG_00186 PE=4 SV=1
242	1045	tr|C6HEK4|C6HEK4_AJECH	96.67	10	10	3.07E5	3	3	5	N	36474	RNase III domain-containing protein OS=Ajellomyces capsulatus (strain H143) GN=HCDG_04871 PE=4 SV=1
389	714	tr|F0UMV1|F0UMV1_AJEC8	96.57	25	25	1.33E6	2	2	5	N	11734	Mitochondrial ribosome small subunit component S19 OS=Ajellomyces capsulatus (strain H88) GN=HCEG_06633 PE=3 SV=1
389	715	tr|C0NNV4|C0NNV4_AJECG	96.57	25	25	1.33E6	2	2	5	N	11702	Mitochondrial ribosome small subunit component S19 OS=Ajellomyces capsulatus (strain G186AR / H82 / ATCC MYA-2454 / RMSCC 2432) GN=HCBG_04834 PE=3 SV=1
389	716	tr|C6HM23|C6HM23_AJECH	96.57	25	25	1.33E6	2	2	5	N	11734	Mitochondrial ribosome small subunit component S19 OS=Ajellomyces capsulatus (strain H143) GN=HCDG_07139 PE=3 SV=1
389	617	tr|A6QU02|A6QU02_AJECN	96.57	18	18	1.33E6	2	2	5	N	16241	Uncharacterized protein OS=Ajellomyces capsulatus (strain NAm1 / WU24) GN=HCAG_00858 PE=3 SV=1
138	505	tr|F0UVH4|F0UVH4_AJEC8	96.35	22	22	7.5E5	3	3	6	N	17277	Nascent polypeptide-associated complex subunit beta OS=Ajellomyces capsulatus (strain H88) GN=HCEG_09116 PE=3 SV=1
138	506	tr|C0NHU7|C0NHU7_AJECG	96.35	22	22	7.5E5	3	3	6	N	17277	Nascent polypeptide-associated complex subunit beta OS=Ajellomyces capsulatus (strain G186AR / H82 / ATCC MYA-2454 / RMSCC 2432) GN=HCBG_02919 PE=3 SV=1
138	507	A6R5Z3|NACB_AJECN	96.35	22	22	7.5E5	3	3	6	N	17391	Nascent polypeptide-associated complex subunit beta OS=Ajellomyces capsulatus (strain NAm1 / WU24) GN=EGD1 PE=3 SV=1
101	356	tr|A6RCN9|A6RCN9_AJECN	95.69	13	13	3.54E6	2	2	7	N	14127	60S ribosomal protein L44 OS=Ajellomyces capsulatus (strain NAm1 / WU24) GN=HCAG_07397 PE=3 SV=1
101	357	tr|C6HTB5|C6HTB5_AJECH	95.69	13	13	3.54E6	2	2	7	N	15274	60S ribosomal protein L44 OS=Ajellomyces capsulatus (strain H143) GN=HCDG_09446 PE=3 SV=1
101	358	tr|F0U952|F0U952_AJEC8	95.69	13	13	3.54E6	2	2	7	N	15274	60S ribosomal protein OS=Ajellomyces capsulatus (strain H88) GN=HCEG_01208 PE=3 SV=1
101	364	tr|C0NM87|C0NM87_AJECG	95.69	10	10	3.54E6	2	2	7	N	19183	60S ribosomal protein L44 OS=Ajellomyces capsulatus (strain G186AR / H82 / ATCC MYA-2454 / RMSCC 2432) GN=HCBG_04617 PE=3 SV=1
142	464	tr|C0NT52|C0NT52_AJECG	93.12	14	14	7.39E5	3	3	6	Y	23999	NADH-ubiquinone oxidoreductase OS=Ajellomyces capsulatus (strain G186AR / H82 / ATCC MYA-2454 / RMSCC 2432) GN=HCBG_06332 PE=4 SV=1
95	474	tr|A6R4V4|A6R4V4_AJECN	91.21	13	13	8.06E5	2	2	5	N	16840	Ribosomal protein S13 OS=Ajellomyces capsulatus (strain NAm1 / WU24) GN=HCAG_04662 PE=3 SV=1
95	475	tr|C0NBT1|C0NBT1_AJECG	91.21	13	13	8.06E5	2	2	5	N	16840	40S ribosomal protein S13 OS=Ajellomyces capsulatus (strain G186AR / H82 / ATCC MYA-2454 / RMSCC 2432) GN=HCBG_00577 PE=3 SV=1
95	476	tr|F0UKZ6|F0UKZ6_AJEC8	91.21	13	13	8.06E5	2	2	5	N	16840	40S ribosomal protein S13 OS=Ajellomyces capsulatus (strain H88) GN=HCEG_05315 PE=3 SV=1
95	477	tr|C6HA29|C6HA29_AJECH	91.21	13	13	8.06E5	2	2	5	N	16840	40S ribosomal protein S13 OS=Ajellomyces capsulatus (strain H143) GN=HCDG_03060 PE=3 SV=1
223	601	tr|A6R4L7|A6R4L7_AJECN	91.20	11	11	9.94E4	2	2	2	N	16409	Ribosomal protein S16 OS=Ajellomyces capsulatus (strain NAm1 / WU24) GN=HCAG_04575 PE=4 SV=1
223	607	tr|F0UKS1|F0UKS1_AJEC8	91.20	11	11	9.94E4	2	2	2	N	16439	Ribosomal protein S16 OS=Ajellomyces capsulatus (strain H88) GN=HCEG_05240 PE=4 SV=1
223	608	tr|C0NBL2|C0NBL2_AJECG	91.20	11	11	9.94E4	2	2	2	N	16568	Ribosomal protein S16 OS=Ajellomyces capsulatus (strain G186AR / H82 / ATCC MYA-2454 / RMSCC 2432) GN=HCBG_00508 PE=4 SV=1
167	299	tr|F0UII7|F0UII7_AJEC8	91.10	13	13	1.07E6	3	3	7	N	22563	Uncharacterized protein OS=Ajellomyces capsulatus (strain H88) GN=HCEG_04807 PE=4 SV=1
167	300	tr|C6H4Y3|C6H4Y3_AJECH	91.10	13	13	1.07E6	3	3	7	N	22563	Uncharacterized protein OS=Ajellomyces capsulatus (strain H143) GN=HCDG_00304 PE=4 SV=1
122	426	tr|C0NFE6|C0NFE6_AJECG	90.37	9	9	1.93E5	3	3	4	N	32457	50S ribosomal protein L4 OS=Ajellomyces capsulatus (strain G186AR / H82 / ATCC MYA-2454 / RMSCC 2432) GN=HCBG_01612 PE=4 SV=1
122	427	tr|C6HKL8|C6HKL8_AJECH	90.37	9	9	1.93E5	3	3	4	N	32467	50S ribosomal protein L4 OS=Ajellomyces capsulatus (strain H143) GN=HCDG_06749 PE=4 SV=1
122	428	tr|F0UH89|F0UH89_AJEC8	90.37	9	9	1.93E5	3	3	4	N	32467	50S ribosomal protein OS=Ajellomyces capsulatus (strain H88) GN=HCEG_03651 PE=4 SV=1
187	15322	tr|C6HFV1|C6HFV1_AJECH	90.32	3	3	1.81E5	1	1	3	N	43584	60S ribosomal protein L3 OS=Ajellomyces capsulatus (strain H143) GN=HCDG_05291 PE=4 SV=1
187	15323	tr|C0NNL2|C0NNL2_AJECG	90.32	3	3	1.81E5	1	1	3	N	43556	60S ribosomal protein L3 OS=Ajellomyces capsulatus (strain G186AR / H82 / ATCC MYA-2454 / RMSCC 2432) GN=HCBG_04742 PE=4 SV=1
187	15324	tr|F0UMH9|F0UMH9_AJEC8	90.32	3	3	1.81E5	1	1	3	N	43584	60S ribosomal protein OS=Ajellomyces capsulatus (strain H88) GN=HCEG_06538 PE=4 SV=1
187	15321	tr|A6QTR8|A6QTR8_AJECN	90.32	4	4	1.81E5	1	1	3	N	40691	Uncharacterized protein OS=Ajellomyces capsulatus (strain NAm1 / WU24) GN=HCAG_00774 PE=4 SV=1
306	504	tr|C0NHN4|C0NHN4_AJECG	89.49	6	6	9.41E5	1	1	3	N	24707	Ribosomal protein L14 OS=Ajellomyces capsulatus (strain G186AR / H82 / ATCC MYA-2454 / RMSCC 2432) GN=HCBG_02856 PE=4 SV=1
143	397	tr|A6R1J7|A6R1J7_AJECN	89.28	18	18	8.44E5	3	3	6	N	16777	Ribosomal protein L22 OS=Ajellomyces capsulatus (strain NAm1 / WU24) GN=HCAG_03504 PE=3 SV=1
143	379	tr|C0NIZ0|C0NIZ0_AJECG	89.28	6	6	8.44E5	3	3	6	N	52833	DEAD_2 domain-containing protein OS=Ajellomyces capsulatus (strain G186AR / H82 / ATCC MYA-2454 / RMSCC 2432) GN=HCBG_03120 PE=3 SV=1
143	374	tr|F0UAE5|F0UAE5_AJEC8	89.28	5	5	8.44E5	3	3	6	N	56786	DEAD-box protein OS=Ajellomyces capsulatus (strain H88) GN=HCEG_02079 PE=3 SV=1
143	375	tr|C6H907|C6H907_AJECH	89.28	5	5	8.44E5	3	3	6	N	56786	DEAD_2 protein OS=Ajellomyces capsulatus (strain H143) GN=HCDG_02688 PE=3 SV=1
181	411	tr|F0UFW6|F0UFW6_AJEC8	88.20	19	19	5.99E5	3	3	6	N	16514	LYR family protein OS=Ajellomyces capsulatus (strain H88) GN=HCEG_04230 PE=3 SV=1
181	412	tr|A6R1L5|A6R1L5_AJECN	88.20	19	19	5.99E5	3	3	6	N	16514	Uncharacterized protein OS=Ajellomyces capsulatus (strain NAm1 / WU24) GN=HCAG_03523 PE=3 SV=1
181	406	tr|C0NZ92|C0NZ92_AJECG	88.20	20	20	5.99E5	3	3	6	N	16102	LYR family protein OS=Ajellomyces capsulatus (strain G186AR / H82 / ATCC MYA-2454 / RMSCC 2432) GN=HCBG_08472 PE=3 SV=1
108	210	tr|C0NHN6|C0NHN6_AJECG	87.21	7	7	100000	3	1	3	N	33967	ATP synthase subunit D OS=Ajellomyces capsulatus (strain G186AR / H82 / ATCC MYA-2454 / RMSCC 2432) GN=HCBG_02858 PE=4 SV=1
139	545	tr|F0U7R8|F0U7R8_AJEC8	85.91	20	20	1.51E6	2	1	10	Y	10585	Ribosomal protein L37 OS=Ajellomyces capsulatus (strain H88) GN=HCEG_00999 PE=3 SV=1
139	546	tr|C6H3L8|C6H3L8_AJECH	85.91	20	20	1.51E6	2	1	10	Y	10585	Ribosomal protein L37 OS=Ajellomyces capsulatus (strain H143) GN=HCDG_01271 PE=3 SV=1
318	380	tr|C6HTK7|C6HTK7_AJECH	83.53	4	4	2.14E5	1	1	3	N	25766	Cytochrome c oxidase subunit 2 OS=Ajellomyces capsulatus (strain H143) GN=HCDG_12005 PE=3 SV=1
318	381	tr|C0P1G5|C0P1G5_AJECG	83.53	4	4	2.14E5	1	1	3	N	31916	Cytochrome c oxidase subunit 2 OS=Ajellomyces capsulatus (strain G186AR / H82 / ATCC MYA-2454 / RMSCC 2432) GN=HCBG_12011 PE=3 SV=1
318	382	tr|C0P1H3|C0P1H3_AJECG	83.53	4	4	2.14E5	1	1	3	N	31920	Cytochrome c oxidase subunit 2 OS=Ajellomyces capsulatus (strain G186AR / H82 / ATCC MYA-2454 / RMSCC 2432) GN=HCBG_12019 PE=3 SV=1
318	383	tr|F0UWE3|F0UWE3_AJEC8	83.53	4	4	2.14E5	1	1	3	N	31916	Cytochrome c oxidase subunit 2 OS=Ajellomyces capsulatus (strain H88) GN=HCEG_12006 PE=3 SV=1
144	430	tr|C0NY06|C0NY06_AJECG	83.30	23	23	9.27E5	3	3	5	N	12922	Small nuclear ribonucleoprotein Sm D3 OS=Ajellomyces capsulatus (strain G186AR / H82 / ATCC MYA-2454 / RMSCC 2432) GN=HCBG_07800 PE=4 SV=1
144	431	tr|F0ULQ8|F0ULQ8_AJEC8	83.30	23	23	9.27E5	3	3	5	N	12922	Small nuclear ribonucleoprotein Sm D3 OS=Ajellomyces capsulatus (strain H88) GN=HCEG_07221 PE=4 SV=1
144	432	tr|C6HQC2|C6HQC2_AJECH	83.30	23	23	9.27E5	3	3	5	N	12922	Small nuclear ribonucleoprotein OS=Ajellomyces capsulatus (strain H143) GN=HCDG_08840 PE=4 SV=1
144	433	tr|A6QVA4|A6QVA4_AJECN	83.30	23	23	9.27E5	3	3	5	N	12922	Uncharacterized protein OS=Ajellomyces capsulatus (strain NAm1 / WU24) GN=HCAG_01311 PE=4 SV=1
493	913	tr|C0NHE0|C0NHE0_AJECG	82.56	12	12	3.42E5	2	2	4	N	18372	60S ribosomal protein L31E OS=Ajellomyces capsulatus (strain G186AR / H82 / ATCC MYA-2454 / RMSCC 2432) GN=HCBG_02762 PE=4 SV=1
493	911	tr|A6R6D4|A6R6D4_AJECN	82.56	16	16	3.42E5	2	2	4	N	13803	Ribosomal protein L31e OS=Ajellomyces capsulatus (strain NAm1 / WU24) GN=HCAG_05192 PE=4 SV=1
496	589	tr|A6QZ97|A6QZ97_AJECN	81.86	12	12	3.51E4	1	1	1	N	17585	40S ribosomal protein S15 OS=Ajellomyces capsulatus (strain NAm1 / WU24) GN=HCAG_02704 PE=3 SV=1
496	590	tr|C0NFV8|C0NFV8_AJECG	81.86	12	12	3.51E4	1	1	1	N	17585	40S ribosomal protein S15 OS=Ajellomyces capsulatus (strain G186AR / H82 / ATCC MYA-2454 / RMSCC 2432) GN=HCBG_01774 PE=3 SV=1
496	588	tr|F0UE73|F0UE73_AJEC8	81.86	9	9	3.51E4	1	1	1	N	24675	40S ribosomal protein S15 OS=Ajellomyces capsulatus (strain H88) GN=HCEG_03818 PE=3 SV=1
411	9539	tr|A6R6X1|A6R6X1_AJECN	79.98	10	10	3.51E5	2	2	2	N	13222	Uncharacterized protein OS=Ajellomyces capsulatus (strain NAm1 / WU24) GN=HCAG_05379 PE=4 SV=1
411	9540	tr|C6H726|C6H726_AJECH	79.98	10	10	3.51E5	2	2	2	N	13222	Mitochondrial 40S ribosomal protein MRP2 OS=Ajellomyces capsulatus (strain H143) GN=HCDG_02227 PE=4 SV=1
411	790	tr|F0U6Z2|F0U6Z2_AJEC8	79.98	10	10	3.51E5	2	2	2	N	13222	Mitochondrial 40S ribosomal protein MRP2 OS=Ajellomyces capsulatus (strain H88) GN=HCEG_01725 PE=4 SV=1
411	9541	tr|C0NGW1|C0NGW1_AJECG	79.98	10	10	3.51E5	2	2	2	N	13222	Mitochondrial 40S ribosomal protein MRP2 OS=Ajellomyces capsulatus (strain G186AR / H82 / ATCC MYA-2454 / RMSCC 2432) GN=HCBG_02583 PE=4 SV=1
204	407	tr|A6R1A8|A6R1A8_AJECN	78.94	15	15	9.7E5	2	2	5	N	14493	Uncharacterized protein OS=Ajellomyces capsulatus (strain NAm1 / WU24) GN=HCAG_03415 PE=3 SV=1
204	408	tr|F0UB05|F0UB05_AJEC8	78.94	15	15	9.7E5	2	2	5	N	14493	60S ribosomal protein OS=Ajellomyces capsulatus (strain H88) GN=HCEG_02183 PE=3 SV=1
204	409	tr|C6H9B4|C6H9B4_AJECH	78.94	15	15	9.7E5	2	2	5	N	14493	60S ribosomal protein L35 OS=Ajellomyces capsulatus (strain H143) GN=HCDG_02795 PE=3 SV=1
204	410	tr|C0NJ90|C0NJ90_AJECG	78.94	15	15	9.7E5	2	2	5	N	14493	60S ribosomal protein L35 OS=Ajellomyces capsulatus (strain G186AR / H82 / ATCC MYA-2454 / RMSCC 2432) GN=HCBG_03220 PE=3 SV=1
169	528	tr|A6QZH3|A6QZH3_AJECN	78.89	35	35	4.91E5	3	3	5	N	8895	Small nuclear ribonucleoprotein SmG OS=Ajellomyces capsulatus (strain NAm1 / WU24) GN=HCAG_02780 PE=4 SV=1
169	529	tr|C6HLC9|C6HLC9_AJECH	78.89	35	35	4.91E5	3	3	5	N	8895	Uncharacterized protein OS=Ajellomyces capsulatus (strain H143) GN=HCDG_07010 PE=4 SV=1
169	530	tr|C0NG47|C0NG47_AJECG	78.89	35	35	4.91E5	3	3	5	N	8895	Uncharacterized protein OS=Ajellomyces capsulatus (strain G186AR / H82 / ATCC MYA-2454 / RMSCC 2432) GN=HCBG_01863 PE=4 SV=1
169	531	tr|F0UEG3|F0UEG3_AJEC8	78.89	35	35	4.91E5	3	3	5	N	8895	Uncharacterized protein OS=Ajellomyces capsulatus (strain H88) GN=HCEG_03908 PE=4 SV=1
150	175	tr|A6R0W6|A6R0W6_AJECN	77.33	6	6	1.23E5	2	2	2	N	36331	Cytochrome c1 OS=Ajellomyces capsulatus (strain NAm1 / WU24) GN=HCAG_03273 PE=4 SV=1
150	187	tr|F0UTD4|F0UTD4_AJEC8	77.33	2	2	1.23E5	2	2	2	N	92634	Cytochrome c1 OS=Ajellomyces capsulatus (strain H88) GN=HCEG_08376 PE=4 SV=1
150	186	tr|C0NQD9|C0NQD9_AJECG	77.33	2	2	1.23E5	2	2	2	N	80166	Cytochrome c1 OS=Ajellomyces capsulatus (strain G186AR / H82 / ATCC MYA-2454 / RMSCC 2432) GN=HCBG_05727 PE=4 SV=1
150	192	tr|C6HS68|C6HS68_AJECH	77.33	2	2	1.23E5	2	2	2	N	96868	Cytochrome c1 OS=Ajellomyces capsulatus (strain H143) GN=HCDG_09049 PE=4 SV=1
115	257	tr|C0NWA6|C0NWA6_AJECG	76.99	9	9	2.77E6	1	1	3	Y	10194	60S ribosomal protein L37A OS=Ajellomyces capsulatus (strain G186AR / H82 / ATCC MYA-2454 / RMSCC 2432) GN=HCBG_07436 PE=3 SV=1
115	258	tr|F0UB50|F0UB50_AJEC8	76.99	9	9	2.77E6	1	1	3	Y	10194	Ribosomal protein L37a OS=Ajellomyces capsulatus (strain H88) GN=HCEG_03019 PE=3 SV=1
115	259	tr|C6HC02|C6HC02_AJECH	76.99	9	9	2.77E6	1	1	3	Y	10194	Ribosomal protein L37a OS=Ajellomyces capsulatus (strain H143) GN=HCDG_03551 PE=3 SV=1
115	260	tr|A6R893|A6R893_AJECN	76.99	9	9	2.77E6	1	1	3	Y	10194	60S ribosomal protein L43 OS=Ajellomyces capsulatus (strain NAm1 / WU24) GN=HCAG_06534 PE=3 SV=1
297	46341	tr|Q8J1T0|Q8J1T0_AJECA	76.92	15	15	7.98E5	2	2	6	Y	18791	Yeast phase specific protein (Fragment) OS=Ajellomyces capsulatus GN=yps-3 PE=2 SV=1
297	46342	tr|Q00950|Q00950_AJECA	76.92	14	14	7.98E5	2	2	6	Y	20477	Yps-3 protein OS=Ajellomyces capsulatus GN=yps-3 PE=4 SV=1
365	584	tr|A6QU87|A6QU87_AJECN	76.89	5	5	5.59E5	1	1	3	N	26189	Cytochrome b-c1 complex subunit Rieske, mitochondrial OS=Ajellomyces capsulatus (strain NAm1 / WU24) GN=HCAG_00943 PE=4 SV=1
365	585	tr|C6HMC9|C6HMC9_AJECH	76.89	5	5	5.59E5	1	1	3	N	26428	Cytochrome b-c1 complex subunit Rieske, mitochondrial OS=Ajellomyces capsulatus (strain H143) GN=HCDG_07245 PE=4 SV=1
365	579	tr|C0NP52|C0NP52_AJECG	76.89	5	5	5.59E5	1	1	3	N	26458	Cytochrome b-c1 complex subunit Rieske, mitochondrial OS=Ajellomyces capsulatus (strain G186AR / H82 / ATCC MYA-2454 / RMSCC 2432) GN=HCBG_04932 PE=4 SV=1
365	586	tr|F0UN56|F0UN56_AJEC8	76.89	5	5	5.59E5	1	1	3	N	26458	Cytochrome b-c1 complex subunit Rieske, mitochondrial OS=Ajellomyces capsulatus (strain H88) GN=HCEG_06738 PE=4 SV=1
135	2360	tr|C0NGV8|C0NGV8_AJECG	76.47	1	1	6.19E4	1	1	2	N	98748	37S ribosomal protein Rsm22 OS=Ajellomyces capsulatus (strain G186AR / H82 / ATCC MYA-2454 / RMSCC 2432) GN=HCBG_02580 PE=4 SV=1
317	525	tr|A6QST1|A6QST1_AJECN	76.04	12	12	2.1E5	2	2	2	N	18781	Uncharacterized protein OS=Ajellomyces capsulatus (strain NAm1 / WU24) GN=HCAG_00437 PE=4 SV=1
317	522	tr|F0UPE4|F0UPE4_AJEC8	76.04	12	12	2.1E5	2	2	2	N	18783	Cytochrome c oxidase polypeptide VI OS=Ajellomyces capsulatus (strain H88) GN=HCEG_06165 PE=4 SV=1
317	524	tr|C0NTD8|C0NTD8_AJECG	76.04	11	11	2.1E5	2	2	2	N	19562	Cytochrome c oxidase polypeptide VI OS=Ajellomyces capsulatus (strain G186AR / H82 / ATCC MYA-2454 / RMSCC 2432) GN=HCBG_06418 PE=4 SV=1
231	436	tr|C0NRN1|C0NRN1_AJECG	75.66	5	5	4.54E5	2	2	5	N	36164	Glyceraldehyde-3-phosphate dehydrogenase OS=Ajellomyces capsulatus (strain G186AR / H82 / ATCC MYA-2454 / RMSCC 2432) GN=HCBG_05811 PE=3 SV=1
231	437	tr|F0UVW6|F0UVW6_AJEC8	75.66	5	5	4.54E5	2	2	5	N	36178	Glyceraldehyde-3-phosphate dehydrogenase OS=Ajellomyces capsulatus (strain H88) GN=HCEG_09258 PE=3 SV=1
231	438	tr|A6R5K2|A6R5K2_AJECN	75.66	5	5	4.54E5	2	2	5	N	36122	Glyceraldehyde-3-phosphate dehydrogenase OS=Ajellomyces capsulatus (strain NAm1 / WU24) GN=HCAG_04910 PE=3 SV=1
231	439	Q9HFX1|G3P_AJECA	75.66	5	5	4.54E5	2	2	5	N	36122	Glyceraldehyde-3-phosphate dehydrogenase OS=Ajellomyces capsulatus GN=GPD PE=2 SV=1
252	513	tr|C0NEU1|C0NEU1_AJECG	74.88	2	2	4.86E5	1	1	3	N	46279	60S ribosomal protein L17 OS=Ajellomyces capsulatus (strain G186AR / H82 / ATCC MYA-2454 / RMSCC 2432) GN=HCBG_01407 PE=3 SV=1
289	153	tr|A6R225|A6R225_AJECN	74.70	6	6	3.59E5	2	2	4	N	37665	Prohibitin-2 OS=Ajellomyces capsulatus (strain NAm1 / WU24) GN=HCAG_03683 PE=4 SV=1
289	154	tr|F0UIL2|F0UIL2_AJEC8	74.70	7	7	3.59E5	2	2	4	N	33788	Prohibitin OS=Ajellomyces capsulatus (strain H88) GN=HCEG_05626 PE=4 SV=1
289	155	tr|C6HJG6|C6HJG6_AJECH	74.70	7	7	3.59E5	2	2	4	N	33788	Prohibitin OS=Ajellomyces capsulatus (strain H143) GN=HCDG_06347 PE=4 SV=1
289	156	tr|C0NCN3|C0NCN3_AJECG	74.70	7	7	3.59E5	2	2	4	N	33788	Prohibitin OS=Ajellomyces capsulatus (strain G186AR / H82 / ATCC MYA-2454 / RMSCC 2432) GN=HCBG_00879 PE=4 SV=1
282	266	tr|C6HLZ8|C6HLZ8_AJECH	74.54	13	13	3.25E5	4	4	5	N	21901	Nipsnap family protein OS=Ajellomyces capsulatus (strain H143) GN=HCDG_07617 PE=4 SV=1
282	270	tr|C0NXR1|C0NXR1_AJECG	74.54	6	6	3.25E5	4	4	5	N	45025	Uncharacterized protein OS=Ajellomyces capsulatus (strain G186AR / H82 / ATCC MYA-2454 / RMSCC 2432) GN=HCBG_07705 PE=4 SV=1
282	271	tr|F0UQ62|F0UQ62_AJEC8	74.54	6	6	3.25E5	4	4	5	N	45191	Nipsnap family protein OS=Ajellomyces capsulatus (strain H88) GN=HCEG_07120 PE=4 SV=1
182	232	tr|A6R0V6|A6R0V6_AJECN	74.44	8	8	2.33E5	2	2	4	N	32248	Succinate dehydrogenase [ubiquinone] iron-sulfur subunit, mitochondrial OS=Ajellomyces capsulatus (strain NAm1 / WU24) GN=HCAG_03263 PE=3 SV=1
182	234	tr|C0NQC7|C0NQC7_AJECG	74.44	8	8	2.33E5	2	2	4	N	32287	Succinate dehydrogenase [ubiquinone] iron-sulfur subunit, mitochondrial OS=Ajellomyces capsulatus (strain G186AR / H82 / ATCC MYA-2454 / RMSCC 2432) GN=HCBG_05715 PE=3 SV=1
182	235	tr|F0UTC4|F0UTC4_AJEC8	74.44	8	8	2.33E5	2	2	4	N	32275	Succinate dehydrogenase [ubiquinone] iron-sulfur subunit, mitochondrial OS=Ajellomyces capsulatus (strain H88) GN=HCEG_08366 PE=3 SV=1
182	236	tr|C6HS56|C6HS56_AJECH	74.44	8	8	2.33E5	2	2	4	N	32275	Succinate dehydrogenase [ubiquinone] iron-sulfur subunit, mitochondrial OS=Ajellomyces capsulatus (strain H143) GN=HCDG_09037 PE=3 SV=1
390	481	tr|Q1HRW7|Q1HRW7_AJECA	74.43	9	9	8.34E4	1	1	1	N	22648	Putative high affinity copper transporter OS=Ajellomyces capsulatus GN=CTR3 PE=2 SV=1
124	350	tr|F0UAL5|F0UAL5_AJEC8	73.75	12	12	3.29E6	2	2	4	N	22674	40S ribosomal protein S7 OS=Ajellomyces capsulatus (strain H88) GN=HCEG_02939 PE=3 SV=1
124	351	tr|A6R8H2|A6R8H2_AJECN	73.75	12	12	3.29E6	2	2	4	N	22660	40S ribosomal protein S7 OS=Ajellomyces capsulatus (strain NAm1 / WU24) GN=HCAG_06613 PE=3 SV=1
124	352	tr|C0NW29|C0NW29_AJECG	73.75	12	12	3.29E6	2	2	4	N	22674	40S ribosomal protein S7 OS=Ajellomyces capsulatus (strain G186AR / H82 / ATCC MYA-2454 / RMSCC 2432) GN=HCBG_07359 PE=3 SV=1
250	625	tr|F0UQQ0|F0UQQ0_AJEC8	73.41	5	5	1.1E5	1	1	1	N	23374	Cytochrome c oxidase subunit V OS=Ajellomyces capsulatus (strain H88) GN=HCEG_07442 PE=4 SV=1
250	626	tr|C6HGI7|C6HGI7_AJECH	73.41	5	5	1.1E5	1	1	1	N	23374	Cytochrome c oxidase subunit V OS=Ajellomyces capsulatus (strain H143) GN=HCDG_05078 PE=4 SV=1
250	627	tr|C0P0B5|C0P0B5_AJECG	73.41	5	5	1.1E5	1	1	1	N	23254	Cytochrome c oxidase subunit V OS=Ajellomyces capsulatus (strain G186AR / H82 / ATCC MYA-2454 / RMSCC 2432) GN=HCBG_08834 PE=4 SV=1
363	46343	tr|Q9P4Q1|Q9P4Q1_AJECA	73.37	4	4	2.06E5	2	2	2	Y	61348	Chitinase OS=Ajellomyces capsulatus GN=CTS1 PE=3 SV=1
363	46344	tr|C6HC35|C6HC35_AJECH	73.37	4	4	2.06E5	2	2	2	Y	66981	Bacterial-type chitinase OS=Ajellomyces capsulatus (strain H143) GN=HCDG_03584 PE=4 SV=1
363	1604	tr|F0UAW4|F0UAW4_AJEC8	73.37	4	4	2.06E5	2	2	2	Y	68169	Chitinase OS=Ajellomyces capsulatus (strain H88) GN=HCEG_02986 PE=4 SV=1
243	629	tr|F0UT14|F0UT14_AJEC8	71.05	10	10	6.76E5	2	2	5	N	18112	60S ribosomal protein OS=Ajellomyces capsulatus (strain H88) GN=HCEG_08256 PE=4 SV=1
243	630	tr|A6R0L0|A6R0L0_AJECN	71.05	10	10	6.76E5	2	2	5	N	18112	Uncharacterized protein OS=Ajellomyces capsulatus (strain NAm1 / WU24) GN=HCAG_03167 PE=4 SV=1
243	631	tr|C0NRH5|C0NRH5_AJECG	71.05	10	10	6.76E5	2	2	5	N	18112	60S ribosomal protein L24 OS=Ajellomyces capsulatus (strain G186AR / H82 / ATCC MYA-2454 / RMSCC 2432) GN=HCBG_05605 PE=4 SV=1
243	632	tr|C6HRV5|C6HRV5_AJECH	71.05	10	10	6.76E5	2	2	5	N	18112	60S ribosomal protein L24 OS=Ajellomyces capsulatus (strain H143) GN=HCDG_08936 PE=4 SV=1
123	395	tr|C0NNU6|C0NNU6_AJECG	70.88	8	8	1.22E6	3	3	5	N	47759	37S ribosomal protein S5 OS=Ajellomyces capsulatus (strain G186AR / H82 / ATCC MYA-2454 / RMSCC 2432) GN=HCBG_04826 PE=3 SV=1
123	396	tr|A6QTZ4|A6QTZ4_AJECN	70.88	8	8	1.22E6	3	3	5	N	47740	Uncharacterized protein OS=Ajellomyces capsulatus (strain NAm1 / WU24) GN=HCAG_00850 PE=3 SV=1
236	499	tr|A6QVP9|A6QVP9_AJECN	70.05	3	3	1.88E5	1	1	4	N	50238	Uncharacterized protein OS=Ajellomyces capsulatus (strain NAm1 / WU24) GN=HCAG_01456 PE=4 SV=1
236	500	tr|F0UBE5|F0UBE5_AJEC8	70.05	3	3	1.88E5	1	1	4	N	50064	Stomatin family protein OS=Ajellomyces capsulatus (strain H88) GN=HCEG_02269 PE=4 SV=1
236	501	tr|C0NJH7|C0NJH7_AJECG	70.05	3	3	1.88E5	1	1	4	N	50051	Stomatin family protein OS=Ajellomyces capsulatus (strain G186AR / H82 / ATCC MYA-2454 / RMSCC 2432) GN=HCBG_03307 PE=4 SV=1
236	502	tr|C6HJ96|C6HJ96_AJECH	70.05	3	3	1.88E5	1	1	4	N	50064	Stomatin family protein OS=Ajellomyces capsulatus (strain H143) GN=HCDG_06130 PE=4 SV=1
669	743	tr|C0NZA6|C0NZA6_AJECG	69.05	6	6	2.24E5	1	1	2	N	23065	Uncharacterized protein OS=Ajellomyces capsulatus (strain G186AR / H82 / ATCC MYA-2454 / RMSCC 2432) GN=HCBG_08486 PE=4 SV=1
669	745	tr|A6R1N4|A6R1N4_AJECN	69.05	5	5	2.24E5	1	1	2	N	24067	Uncharacterized protein OS=Ajellomyces capsulatus (strain NAm1 / WU24) GN=HCAG_03542 PE=4 SV=1
669	746	tr|C6HP82|C6HP82_AJECH	69.05	5	5	2.24E5	1	1	2	N	24051	Ribosomal protein YmL20 OS=Ajellomyces capsulatus (strain H143) GN=HCDG_08013 PE=4 SV=1
669	747	tr|F0UFP9|F0UFP9_AJEC8	69.05	5	5	2.24E5	1	1	2	N	24051	Ribosomal protein YmL20 OS=Ajellomyces capsulatus (strain H88) GN=HCEG_04216 PE=4 SV=1
251	268	tr|C0NYL0|C0NYL0_AJECG	69.02	6	6	4.53E5	1	1	3	N	18719	40S ribosomal protein S8 OS=Ajellomyces capsulatus (strain G186AR / H82 / ATCC MYA-2454 / RMSCC 2432) GN=HCBG_08240 PE=4 SV=1
701	9575	tr|A6QY15|A6QY15_AJECN	67.02	11	11	5.49E5	1	1	3	N	14707	40S ribosomal protein S22 OS=Ajellomyces capsulatus (strain NAm1 / WU24) GN=HCAG_02272 PE=3 SV=1
701	9576	tr|C6HNK6|C6HNK6_AJECH	67.02	11	11	5.49E5	1	1	3	N	14721	40S ribosomal protein S22 OS=Ajellomyces capsulatus (strain H143) GN=HCDG_07787 PE=3 SV=1
701	9577	tr|C0NEP3|C0NEP3_AJECG	67.02	11	11	5.49E5	1	1	3	N	14721	40S ribosomal protein S22 OS=Ajellomyces capsulatus (strain G186AR / H82 / ATCC MYA-2454 / RMSCC 2432) GN=HCBG_01359 PE=3 SV=1
701	9578	tr|F0UFS8|F0UFS8_AJEC8	67.02	11	11	5.49E5	1	1	3	N	14721	40S ribosomal protein S22 OS=Ajellomyces capsulatus (strain H88) GN=HCEG_03400 PE=3 SV=1
1188	597	tr|C0NN26|C0NN26_AJECG	66.91	3	3	4.64E4	1	1	1	N	66138	Calnexin OS=Ajellomyces capsulatus (strain G186AR / H82 / ATCC MYA-2454 / RMSCC 2432) GN=HCBG_04153 PE=3 SV=1
219	619	tr|C0NWB4|C0NWB4_AJECG	66.17	4	4	2.29E5	2	2	4	Y	44598	Curved DNA-binding protein OS=Ajellomyces capsulatus (strain G186AR / H82 / ATCC MYA-2454 / RMSCC 2432) GN=HCBG_07444 PE=4 SV=1
219	624	tr|A6R882|A6R882_AJECN	66.17	4	4	2.29E5	2	2	4	Y	49933	Curved DNA-binding protein 42 kDa protein OS=Ajellomyces capsulatus (strain NAm1 / WU24) GN=HCAG_06523 PE=4 SV=1
219	618	tr|F0UB57|F0UB57_AJEC8	66.17	4	4	2.29E5	2	2	4	Y	44612	Curved DNA-binding protein OS=Ajellomyces capsulatus (strain H88) GN=HCEG_03026 PE=4 SV=1
796	398	tr|A6QWA9|A6QWA9_AJECN	64.86	7	7	1.11E5	1	1	2	N	27240	40S ribosomal protein S6 OS=Ajellomyces capsulatus (strain NAm1 / WU24) GN=HCAG_01666 PE=3 SV=1
796	399	tr|F0UCG3|F0UCG3_AJEC8	64.86	7	7	1.11E5	1	1	2	N	27228	40S ribosomal protein S6 OS=Ajellomyces capsulatus (strain H88) GN=HCEG_02454 PE=3 SV=1
796	400	tr|C0NJY5|C0NJY5_AJECG	64.86	7	7	1.11E5	1	1	2	N	27228	40S ribosomal protein S6 OS=Ajellomyces capsulatus (strain G186AR / H82 / ATCC MYA-2454 / RMSCC 2432) GN=HCBG_03465 PE=3 SV=1
796	401	tr|C6HIQ6|C6HIQ6_AJECH	64.86	7	7	1.11E5	1	1	2	N	27228	40S ribosomal protein S6 OS=Ajellomyces capsulatus (strain H143) GN=HCDG_05940 PE=3 SV=1
446	388	Q9Y711|AOX_AJECA	64.05	3	3	3.7E5	1	1	4	N	40840	Alternative oxidase, mitochondrial OS=Ajellomyces capsulatus GN=AOX1 PE=2 SV=1
446	389	tr|C0NCS0|C0NCS0_AJECG	64.05	3	3	3.7E5	1	1	4	N	40952	Alternative oxidase OS=Ajellomyces capsulatus (strain G186AR / H82 / ATCC MYA-2454 / RMSCC 2432) GN=HCBG_00916 PE=3 SV=1
446	390	tr|A6R263|A6R263_AJECN	64.05	3	3	3.7E5	1	1	4	N	40901	Alternative oxidase OS=Ajellomyces capsulatus (strain NAm1 / WU24) GN=HCAG_03721 PE=3 SV=1
446	391	tr|F0UIP1|F0UIP1_AJEC8	64.05	3	3	3.7E5	1	1	4	N	40924	Alternative oxidase OS=Ajellomyces capsulatus (strain H88) GN=HCEG_05655 PE=3 SV=1
446	1040	tr|C6HJJ6|C6HJJ6_AJECH	64.05	10	10	3.7E5	1	1	4	N	11724	Alternative oxidase OS=Ajellomyces capsulatus (strain H143) GN=HCDG_06377 PE=3 SV=1
98	532	tr|C0NL60|C0NL60_AJECG	63.35	12	12	9.97E6	2	2	5	N	15361	Histone H3 OS=Ajellomyces capsulatus (strain G186AR / H82 / ATCC MYA-2454 / RMSCC 2432) GN=HCBG_03890 PE=3 SV=1
98	533	tr|A6R8R0|A6R8R0_AJECN	63.35	12	12	9.97E6	2	2	5	N	15361	Histone H3 OS=Ajellomyces capsulatus (strain NAm1 / WU24) GN=HCAG_06701 PE=3 SV=1
521	280	tr|C6H6P9|C6H6P9_AJECH	61.74	3	3	8.66E4	1	1	2	N	42919	NADH-ubiquinone oxidoreductase 40 kDa subunit OS=Ajellomyces capsulatus (strain H143) GN=HCDG_02100 PE=4 SV=1
521	274	tr|A6R6J0|A6R6J0_AJECN	61.74	3	3	8.66E4	1	1	2	N	39949	NADH-ubiquinone oxidoreductase 40 kDa subunit, mitochondrial OS=Ajellomyces capsulatus (strain NAm1 / WU24) GN=HCAG_05248 PE=4 SV=1
521	222	tr|C0NH79|C0NH79_AJECG	61.74	3	3	8.66E4	1	1	2	N	44194	NADH-ubiquinone oxidoreductase OS=Ajellomyces capsulatus (strain G186AR / H82 / ATCC MYA-2454 / RMSCC 2432) GN=HCBG_02701 PE=4 SV=1
521	237	tr|F0U7W6|F0U7W6_AJEC8	61.74	1	1	8.66E4	1	1	2	N	87631	NADH-ubiquinone oxidoreductase OS=Ajellomyces capsulatus (strain H88) GN=HCEG_01840 PE=4 SV=1
91	1035	tr|C0NTX9|C0NTX9_AJECG	61.50	4	4	3.57E7	1	1	8	Y	31681	L-xylulose reductase OS=Ajellomyces capsulatus (strain G186AR / H82 / ATCC MYA-2454 / RMSCC 2432) GN=HCBG_06609 PE=4 SV=1
91	1036	tr|A6QTC0|A6QTC0_AJECN	61.50	4	4	3.57E7	1	1	8	Y	31642	Sorbitol utilization protein SOU1 OS=Ajellomyces capsulatus (strain NAm1 / WU24) GN=HCAG_00626 PE=4 SV=1
91	1037	tr|C6HEP0|C6HEP0_AJECH	61.50	4	4	3.57E7	1	1	8	Y	31680	L-xylulose reductase OS=Ajellomyces capsulatus (strain H143) GN=HCDG_04907 PE=4 SV=1
91	1038	tr|F0ULJ1|F0ULJ1_AJEC8	61.50	4	4	3.57E7	1	1	8	Y	31680	L-xylulose reductase OS=Ajellomyces capsulatus (strain H88) GN=HCEG_06360 PE=4 SV=1
199	9542	P33125|HSP82_AJECA	60.31	2	2	5.6E4	1	1	1	N	77417	Heat shock protein 82 OS=Ajellomyces capsulatus GN=HSP82 PE=3 SV=1
199	651	tr|A6R4X8|A6R4X8_AJECN	60.31	2	2	5.6E4	1	1	1	N	79994	ATP-dependent molecular chaperone HSC82 OS=Ajellomyces capsulatus (strain NAm1 / WU24) GN=HCAG_04686 PE=3 SV=1
199	806	tr|C0NBV8|C0NBV8_AJECG	60.31	1	1	5.6E4	1	1	1	N	165002	Heat shock protein OS=Ajellomyces capsulatus (strain G186AR / H82 / ATCC MYA-2454 / RMSCC 2432) GN=HCBG_00604 PE=3 SV=1
199	808	tr|F0UL21|F0UL21_AJEC8	60.31	1	1	5.6E4	1	1	1	N	168836	Uncharacterized protein OS=Ajellomyces capsulatus (strain H88) GN=HCEG_05340 PE=3 SV=1
199	845	tr|C6HA52|C6HA52_AJECH	60.31	0	0	5.6E4	1	1	1	N	273494	ATP-dependent molecular chaperone HSC82 OS=Ajellomyces capsulatus (strain H143) GN=HCDG_03083 PE=3 SV=1
618	81889	tr|C0P102|C0P102_AJECG	59.29	8	8	1.64E5	1	1	1	N	29607	Uncharacterized protein OS=Ajellomyces capsulatus (strain G186AR / H82 / ATCC MYA-2454 / RMSCC 2432) GN=HCBG_09082 PE=4 SV=1
618	37048	tr|A6R339|A6R339_AJECN	59.29	8	8	1.64E5	1	1	1	N	29780	Uncharacterized protein OS=Ajellomyces capsulatus (strain NAm1 / WU24) GN=HCAG_04047 PE=4 SV=1
222	491	tr|F0UKB4|F0UKB4_AJEC8	58.17	2	2	1.82E5	1	1	2	N	54269	UTP-glucose-1-phosphate uridylyltransferase OS=Ajellomyces capsulatus (strain H88) GN=HCEG_05116 PE=4 SV=1
222	494	tr|A6R4A9|A6R4A9_AJECN	58.17	2	2	1.82E5	1	1	2	N	57174	UTP--glucose-1-phosphate uridylyltransferase OS=Ajellomyces capsulatus (strain NAm1 / WU24) GN=HCAG_04467 PE=4 SV=1
222	495	tr|C0NB93|C0NB93_AJECG	58.17	2	2	1.82E5	1	1	2	N	58701	UTP-glucose-1-phosphate uridylyltransferase OS=Ajellomyces capsulatus (strain G186AR / H82 / ATCC MYA-2454 / RMSCC 2432) GN=HCBG_00389 PE=4 SV=1
222	496	tr|C6H9I4|C6H9I4_AJECH	58.17	2	2	1.82E5	1	1	2	N	58721	UTP-glucose-1-phosphate uridylyltransferase OS=Ajellomyces capsulatus (strain H143) GN=HCDG_02865 PE=4 SV=1
1058	423	tr|C0NDH6|C0NDH6_AJECG	57.41	4	4	7.41E4	1	1	1	N	55916	Ribose-phosphate pyrophosphokinase 1 OS=Ajellomyces capsulatus (strain G186AR / H82 / ATCC MYA-2454 / RMSCC 2432) GN=HCBG_01172 PE=4 SV=1
1058	415	tr|F0UK72|F0UK72_AJEC8	57.41	4	4	7.41E4	1	1	1	N	56002	Ribose-phosphate pyrophosphokinase OS=Ajellomyces capsulatus (strain H88) GN=HCEG_05922 PE=4 SV=1
1058	561	tr|A6R2W8|A6R2W8_AJECN	57.41	6	6	7.41E4	1	1	1	N	41576	Ribose-phosphate pyrophosphokinase OS=Ajellomyces capsulatus (strain NAm1 / WU24) GN=HCAG_03976 PE=4 SV=1
284	652	tr|C6HFF1|C6HFF1_AJECH	56.67	1	1	1.16E7	1	1	3	N	121311	ATP-dependent DNA ligase domain-containing protein OS=Ajellomyces capsulatus (strain H143) GN=HCDG_04674 PE=4 SV=1
284	653	tr|F0UP51|F0UP51_AJEC8	56.67	1	1	1.16E7	1	1	3	N	121436	ATP-dependent DNA ligase OS=Ajellomyces capsulatus (strain H88) GN=HCEG_06125 PE=4 SV=1
699	813	tr|C6HPG4|C6HPG4_AJECH	55.72	3	3	5.64E4	1	1	1	N	42559	Mitochondrial large ribosomal subunit OS=Ajellomyces capsulatus (strain H143) GN=HCDG_08095 PE=3 SV=1
699	37027	tr|F0UGT7|F0UGT7_AJEC8	55.72	3	3	5.64E4	1	1	1	N	42577	Mitochondrial large ribosomal subunit OS=Ajellomyces capsulatus (strain H88) GN=HCEG_04391 PE=3 SV=1
308	722	tr|A6QXR4|A6QXR4_AJECN	53.85	5	5	1.33E5	1	1	2	N	21313	Uncharacterized protein OS=Ajellomyces capsulatus (strain NAm1 / WU24) GN=HCAG_02171 PE=4 SV=1
640	576	tr|F0UPK7|F0UPK7_AJEC8	53.22	5	5	3.06E4	1	1	1	N	18344	Clathrin coat assembly protein ap19 OS=Ajellomyces capsulatus (strain H88) GN=HCEG_07021 PE=4 SV=1
640	577	tr|C0NQ19|C0NQ19_AJECG	53.22	5	5	3.06E4	1	1	1	N	18344	AP-1 complex subunit theta-1 OS=Ajellomyces capsulatus (strain G186AR / H82 / ATCC MYA-2454 / RMSCC 2432) GN=HCBG_05249 PE=4 SV=1
640	578	tr|C6HLQ4|C6HLQ4_AJECH	53.22	5	5	3.06E4	1	1	1	N	18344	Clathrin coat assembly protein ap19 OS=Ajellomyces capsulatus (strain H143) GN=HCDG_07523 PE=4 SV=1
265	659	tr|C0NM92|C0NM92_AJECG	53.01	0	0	9.22E4	1	1	2	N	642304	Uncharacterized protein OS=Ajellomyces capsulatus (strain G186AR / H82 / ATCC MYA-2454 / RMSCC 2432) GN=HCBG_04622 PE=4 SV=1
265	678	tr|C6HTC3|C6HTC3_AJECH	53.01	0	0	9.22E4	1	1	2	N	639263	Uncharacterized protein OS=Ajellomyces capsulatus (strain H143) GN=HCDG_09454 PE=4 SV=1
265	676	tr|F0U960|F0U960_AJEC8	53.01	0	0	9.22E4	1	1	2	N	623440	Uncharacterized protein OS=Ajellomyces capsulatus (strain H88) GN=HCEG_01216 PE=4 SV=1
672	345	tr|C0NB88|C0NB88_AJECG	51.82	2	2	1.78E5	1	1	3	N	64857	Amidase OS=Ajellomyces capsulatus (strain G186AR / H82 / ATCC MYA-2454 / RMSCC 2432) GN=HCBG_00384 PE=4 SV=1
672	342	tr|A6R4A3|A6R4A3_AJECN	51.82	2	2	1.78E5	1	1	3	N	66150	Uncharacterized protein OS=Ajellomyces capsulatus (strain NAm1 / WU24) GN=HCAG_04461 PE=4 SV=1
672	333	tr|F0UKA9|F0UKA9_AJEC8	51.82	2	2	1.78E5	1	1	3	N	65881	Amidase OS=Ajellomyces capsulatus (strain H88) GN=HCEG_05111 PE=4 SV=1
672	335	tr|C6H9H9|C6H9H9_AJECH	51.82	2	2	1.78E5	1	1	3	N	65930	Amidase OS=Ajellomyces capsulatus (strain H143) GN=HCDG_02860 PE=4 SV=1
495	289	tr|C6HB15|C6HB15_AJECH	51.17	1	1	2.04E5	1	1	3	N	96947	Glutaminase A OS=Ajellomyces capsulatus (strain H143) GN=HCDG_03897 PE=4 SV=1
495	291	tr|C0NKS4|C0NKS4_AJECG	51.17	1	1	2.04E5	1	1	3	N	98477	Glutaminase OS=Ajellomyces capsulatus (strain G186AR / H82 / ATCC MYA-2454 / RMSCC 2432) GN=HCBG_03754 PE=4 SV=1
495	290	tr|F0UDB8|F0UDB8_AJEC8	51.17	1	1	2.04E5	1	1	3	N	98847	Glutaminase A OS=Ajellomyces capsulatus (strain H88) GN=HCEG_02717 PE=4 SV=1
638	64113	tr|A6RAU9|A6RAU9_AJECN	50.85	2	2	3.07E4	1	1	2	N	38622	Uncharacterized protein OS=Ajellomyces capsulatus (strain NAm1 / WU24) GN=HCAG_06087 PE=4 SV=1
638	64115	tr|C0NMY9|C0NMY9_AJECG	50.85	2	2	3.07E4	1	1	2	N	48822	Zinc finger protein OS=Ajellomyces capsulatus (strain G186AR / H82 / ATCC MYA-2454 / RMSCC 2432) GN=HCBG_04116 PE=4 SV=1
638	64116	tr|F0U5H4|F0U5H4_AJEC8	50.85	2	2	3.07E4	1	1	2	N	48822	Zinc finger protein OS=Ajellomyces capsulatus (strain H88) GN=HCEG_00684 PE=4 SV=1
391	727	tr|C0NYU9|C0NYU9_AJECG	50.42	4	4	1.4E5	1	1	2	N	20853	NADH-ubiquinone oxidoreductase OS=Ajellomyces capsulatus (strain G186AR / H82 / ATCC MYA-2454 / RMSCC 2432) GN=HCBG_08329 PE=4 SV=1
795	680	tr|A6QRM9|A6QRM9_AJECN	49.51	3	3	9.73E4	1	1	2	N	35840	Arginase OS=Ajellomyces capsulatus (strain NAm1 / WU24) GN=HCAG_00035 PE=3 SV=1
795	872	tr|F0U897|F0U897_AJEC8	49.51	3	3	9.73E4	1	1	2	N	35739	Arginase OS=Ajellomyces capsulatus (strain H88) GN=HCEG_00217 PE=3 SV=1
795	873	tr|C0NV10|C0NV10_AJECG	49.51	3	3	9.73E4	1	1	2	N	35868	Arginase OS=Ajellomyces capsulatus (strain G186AR / H82 / ATCC MYA-2454 / RMSCC 2432) GN=HCBG_06774 PE=3 SV=1
376	1500	tr|C0NIU8|C0NIU8_AJECG	49.42	4	4	1.94E4	1	1	1	Y	31671	37S ribosomal protein S25, mitochondrial OS=Ajellomyces capsulatus (strain G186AR / H82 / ATCC MYA-2454 / RMSCC 2432) GN=HCBG_02355 PE=4 SV=1
376	64105	A6R7H2|RT25_AJECN	49.42	4	4	1.94E4	1	1	1	Y	31613	37S ribosomal protein S25, mitochondrial OS=Ajellomyces capsulatus (strain NAm1 / WU24) GN=RSM25 PE=3 SV=1
376	37107	tr|C6H873|C6H873_AJECH	49.42	4	4	1.94E4	1	1	1	Y	31641	37S ribosomal protein S25, mitochondrial OS=Ajellomyces capsulatus (strain H143) GN=HCDG_01634 PE=4 SV=1
376	64092	tr|F0U5J3|F0U5J3_AJEC8	49.42	4	4	1.94E4	1	1	1	Y	31641	37S ribosomal protein S25, mitochondrial OS=Ajellomyces capsulatus (strain H88) GN=HCEG_01492 PE=4 SV=1
392	527	tr|C6HRX5|C6HRX5_AJECH	48.65	2	2	4.36E5	1	1	2	N	49546	Fasciclin domain family OS=Ajellomyces capsulatus (strain H143) GN=HCDG_08956 PE=4 SV=1
392	518	tr|F0UT37|F0UT37_AJEC8	48.65	2	2	4.36E5	1	1	2	N	51463	Fasciclin domain family OS=Ajellomyces capsulatus (strain H88) GN=HCEG_08279 PE=4 SV=1
392	519	tr|C0NRJ7|C0NRJ7_AJECG	48.65	2	2	4.36E5	1	1	2	N	51533	Fasciclin domain family OS=Ajellomyces capsulatus (strain G186AR / H82 / ATCC MYA-2454 / RMSCC 2432) GN=HCBG_05627 PE=4 SV=1
392	526	tr|A6R0M9|A6R0M9_AJECN	48.65	2	2	4.36E5	1	1	2	N	51828	Uncharacterized protein OS=Ajellomyces capsulatus (strain NAm1 / WU24) GN=HCAG_03186 PE=4 SV=1
702	1048	tr|A6QYP7|A6QYP7_AJECN	48.61	8	8	3.58E5	1	1	3	N	15311	Uncharacterized protein OS=Ajellomyces capsulatus (strain NAm1 / WU24) GN=HCAG_02504 PE=4 SV=1
702	1049	tr|F0UH16|F0UH16_AJEC8	48.61	8	8	3.58E5	1	1	3	N	15311	Mitochondrial ribosomal protein subunit L51 OS=Ajellomyces capsulatus (strain H88) GN=HCEG_03630 PE=4 SV=1
702	1050	tr|C0NFC5|C0NFC5_AJECG	48.61	8	8	3.58E5	1	1	3	N	15338	Mitochondrial ribosomal protein subunit L51 OS=Ajellomyces capsulatus (strain G186AR / H82 / ATCC MYA-2454 / RMSCC 2432) GN=HCBG_01591 PE=4 SV=1
397	82055	#DECOY#tr|C6HHT7|C6HHT7_AJECH	44.01	1	1	1.83E5	1	1	2	N	91652	Para-aminobenzoate synthase PabaA OS=Ajellomyces capsulatus (strain H143) GN=HCDG_05768 PE=4 SV=1
703	9700	tr|C0NJT9|C0NJT9_AJECG	43.96	7	7	9.03E5	1	1	3	Y	14190	Uncharacterized protein OS=Ajellomyces capsulatus (strain G186AR / H82 / ATCC MYA-2454 / RMSCC 2432) GN=HCBG_03419 PE=4 SV=1
703	9701	tr|F0UC72|F0UC72_AJEC8	43.96	7	7	9.03E5	1	1	3	Y	14190	Uncharacterized protein OS=Ajellomyces capsulatus (strain H88) GN=HCEG_02387 PE=4 SV=1
703	9702	tr|C6HIX8|C6HIX8_AJECH	43.96	4	4	9.03E5	1	1	3	Y	24194	Uncharacterized protein OS=Ajellomyces capsulatus (strain H143) GN=HCDG_06012 PE=4 SV=1
899	285	tr|C0NZX6|C0NZX6_AJECG	43.95	4	4	6.3E4	1	1	2	N	28863	Proteasome subunit alpha type OS=Ajellomyces capsulatus (strain G186AR / H82 / ATCC MYA-2454 / RMSCC 2432) GN=HCBG_08706 PE=3 SV=1
899	286	tr|A6RF00|A6RF00_AJECN	43.95	4	4	6.3E4	1	1	2	N	28877	Proteasome subunit alpha type OS=Ajellomyces capsulatus (strain NAm1 / WU24) GN=HCAG_08215 PE=3 SV=1
899	287	tr|F0UR87|F0UR87_AJEC8	43.95	4	4	6.3E4	1	1	2	N	28877	Proteasome subunit alpha type OS=Ajellomyces capsulatus (strain H88) GN=HCEG_07629 PE=3 SV=1
899	288	tr|C6HHT3|C6HHT3_AJECH	43.95	4	4	6.3E4	1	1	2	N	28877	Proteasome subunit alpha type OS=Ajellomyces capsulatus (strain H143) GN=HCDG_05764 PE=3 SV=1
425	10078	tr|A6R6Q7|A6R6Q7_AJECN	43.11	4	4	3.57E4	1	1	1	N	16750	H/ACA ribonucleoprotein complex subunit OS=Ajellomyces capsulatus (strain NAm1 / WU24) GN=HCAG_05315 PE=3 SV=1
425	37032	tr|C0NH00|C0NH00_AJECG	43.11	3	3	3.57E4	1	1	1	N	21075	H/ACA ribonucleoprotein complex subunit OS=Ajellomyces capsulatus (strain G186AR / H82 / ATCC MYA-2454 / RMSCC 2432) GN=HCBG_02622 PE=3 SV=1
325	9668	tr|C6HFD0|C6HFD0_AJECH	42.84	1	1	9.86E5	1	1	2	N	133949	Condensin subunit Cnd3 OS=Ajellomyces capsulatus (strain H143) GN=HCDG_04653 PE=4 SV=1
900	770	tr|F0UN95|F0UN95_AJEC8	42.76	5	5	5.92E4	1	1	2	N	24997	NADH-ubiquinone oxidoreductase OS=Ajellomyces capsulatus (strain H88) GN=HCEG_06768 PE=4 SV=1
900	771	tr|C0NP83|C0NP83_AJECG	42.76	5	5	5.92E4	1	1	2	N	24997	NADH-ubiquinone oxidoreductase OS=Ajellomyces capsulatus (strain G186AR / H82 / ATCC MYA-2454 / RMSCC 2432) GN=HCBG_04963 PE=4 SV=1
900	772	tr|C6HMG0|C6HMG0_AJECH	42.76	5	5	5.92E4	1	1	2	N	24997	NADH-ubiquinone oxidoreductase 21 kDa subunit OS=Ajellomyces capsulatus (strain H143) GN=HCDG_07276 PE=4 SV=1
900	786	tr|A6QUB6|A6QUB6_AJECN	42.76	5	5	5.92E4	1	1	2	N	25176	NADH-ubiquinone oxidoreductase 21 kDa subunit, mitochondrial OS=Ajellomyces capsulatus (strain NAm1 / WU24) GN=HCAG_00972 PE=4 SV=1
861	4925	tr|C0NUV8|C0NUV8_AJECG	42.44	6	6	5.26E4	1	1	1	N	18180	Uncharacterized protein OS=Ajellomyces capsulatus (strain G186AR / H82 / ATCC MYA-2454 / RMSCC 2432) GN=HCBG_06722 PE=4 SV=1
861	4926	tr|C6HRH4|C6HRH4_AJECH	42.44	6	6	5.26E4	1	1	1	N	18378	Uncharacterized protein OS=Ajellomyces capsulatus (strain H143) GN=HCDG_08559 PE=4 SV=1
861	4142	tr|A6RGN4|A6RGN4_AJECN	42.44	6	6	5.26E4	1	1	1	N	18408	Uncharacterized protein OS=Ajellomyces capsulatus (strain NAm1 / WU24) GN=HCAG_08801 PE=4 SV=1
861	4927	tr|F0U7X7|F0U7X7_AJEC8	42.44	6	6	5.26E4	1	1	1	N	18378	Uncharacterized protein OS=Ajellomyces capsulatus (strain H88) GN=HCEG_00161 PE=4 SV=1
1382	37154	tr|C0NRC2|C0NRC2_AJECG	41.23	3	3	2.33E4	1	1	1	Y	30885	Uncharacterized protein OS=Ajellomyces capsulatus (strain G186AR / H82 / ATCC MYA-2454 / RMSCC 2432) GN=HCBG_05552 PE=4 SV=1
1382	37155	tr|F0USW1|F0USW1_AJEC8	41.23	3	3	2.33E4	1	1	1	Y	30862	Uncharacterized protein OS=Ajellomyces capsulatus (strain H88) GN=HCEG_08203 PE=4 SV=1
1382	37156	tr|C6HTF1|C6HTF1_AJECH	41.23	3	3	2.33E4	1	1	1	Y	31989	Uncharacterized protein OS=Ajellomyces capsulatus (strain H143) GN=HCDG_09482 PE=4 SV=1
797	49173	tr|F0UMS0|F0UMS0_AJEC8	39.47	4	4	9.85E3	1	1	1	N	28694	Translocation protein OS=Ajellomyces capsulatus (strain H88) GN=HCEG_06602 PE=4 SV=1
797	672	tr|C0NNS5|C0NNS5_AJECG	39.47	4	4	9.85E3	1	1	1	N	28754	Uncharacterized protein OS=Ajellomyces capsulatus (strain G186AR / H82 / ATCC MYA-2454 / RMSCC 2432) GN=HCBG_04805 PE=4 SV=1
797	47573	tr|C6HG15|C6HG15_AJECH	39.47	4	4	9.85E3	1	1	1	N	28693	Translocation protein OS=Ajellomyces capsulatus (strain H143) GN=HCDG_05355 PE=4 SV=1
797	673	tr|A6QTW9|A6QTW9_AJECN	39.47	4	4	9.85E3	1	1	1	N	28717	Uncharacterized protein OS=Ajellomyces capsulatus (strain NAm1 / WU24) GN=HCAG_00825 PE=4 SV=1
1383	64107	tr|F0UV82|F0UV82_AJEC8	39.31	2	2	4.84E4	1	1	1	N	37570	Protein MAK16 OS=Ajellomyces capsulatus (strain H88) GN=HCEG_09024 PE=3 SV=1
1383	64108	tr|C0NHK6|C0NHK6_AJECG	39.31	2	2	4.84E4	1	1	1	N	38282	Protein MAK16 OS=Ajellomyces capsulatus (strain G186AR / H82 / ATCC MYA-2454 / RMSCC 2432) GN=HCBG_02828 PE=3 SV=1
1383	64109	tr|A6R664|A6R664_AJECN	39.31	2	2	4.84E4	1	1	1	N	39120	Protein MAK16 OS=Ajellomyces capsulatus (strain NAm1 / WU24) GN=HCAG_05122 PE=3 SV=1
1384	16645	tr|C0NG25|C0NG25_AJECG	37.22	3	3	1.58E4	1	1	1	N	34187	Ribonuclease P protein subunit p30 OS=Ajellomyces capsulatus (strain G186AR / H82 / ATCC MYA-2454 / RMSCC 2432) GN=HCBG_01841 PE=4 SV=1
1384	66638	tr|C6HLA2|C6HLA2_AJECH	37.22	3	3	1.58E4	1	1	1	N	34191	Ribonuclease P protein subunit p30 OS=Ajellomyces capsulatus (strain H143) GN=HCDG_06983 PE=4 SV=1
1384	81989	tr|A6QZF5|A6QZF5_AJECN	37.22	3	3	1.58E4	1	1	1	N	34135	Uncharacterized protein OS=Ajellomyces capsulatus (strain NAm1 / WU24) GN=HCAG_02762 PE=4 SV=1
1384	81990	tr|F0UEE1|F0UEE1_AJEC8	37.22	3	3	1.58E4	1	1	1	N	34191	Ribonuclease P protein subunit p30 OS=Ajellomyces capsulatus (strain H88) GN=HCEG_03886 PE=4 SV=1
589	685	tr|C6HMI5|C6HMI5_AJECH	36.76	1	1	3.16E5	1	1	1	N	112447	RNA binding protein Jsn1 OS=Ajellomyces capsulatus (strain H143) GN=HCDG_07301 PE=4 SV=1
589	643	tr|F0UNC3|F0UNC3_AJEC8	36.76	1	1	3.16E5	1	1	1	N	129982	Pumilio domain-containing protein c OS=Ajellomyces capsulatus (strain H88) GN=HCEG_06796 PE=4 SV=1
589	633	tr|C0NPA5|C0NPA5_AJECG	36.76	1	1	3.16E5	1	1	1	N	130637	Pumilio domain-containing protein c OS=Ajellomyces capsulatus (strain G186AR / H82 / ATCC MYA-2454 / RMSCC 2432) GN=HCBG_04985 PE=4 SV=1
862	64098	tr|F0UHQ1|F0UHQ1_AJEC8	36.50	4	4	5.05E4	1	1	2	N	33570	60S acidic ribosomal protein P0 OS=Ajellomyces capsulatus (strain H88) GN=HCEG_05475 PE=3 SV=1
673	671	tr|A6R533|A6R533_AJECN	33.87	2	2	7.87E4	1	1	1	N	34970	Uncharacterized protein OS=Ajellomyces capsulatus (strain NAm1 / WU24) GN=HCAG_04741 PE=4 SV=1
673	615	tr|C0NBY6|C0NBY6_AJECG	33.87	2	2	7.87E4	1	1	1	N	35428	Uncharacterized protein OS=Ajellomyces capsulatus (strain G186AR / H82 / ATCC MYA-2454 / RMSCC 2432) GN=HCBG_00632 PE=4 SV=1
673	964	tr|C6HA95|C6HA95_AJECH	33.87	3	3	7.87E4	1	1	1	N	26373	Uncharacterized protein OS=Ajellomyces capsulatus (strain H143) GN=HCDG_03126 PE=4 SV=1
673	965	tr|F0UL58|F0UL58_AJEC8	33.87	3	3	7.87E4	1	1	1	N	26373	Uncharacterized protein OS=Ajellomyces capsulatus (strain H88) GN=HCEG_05377 PE=4 SV=1
674	733	tr|C6HPT3|C6HPT3_AJECH	33.55	7	7	8.93E4	1	1	1	N	15845	NADH dehydrogenase [ubiquinone] 1 alpha subcomplex subunit OS=Ajellomyces capsulatus (strain H143) GN=HCDG_08214 PE=3 SV=1
674	734	tr|A6RHC2|A6RHC2_AJECN	33.55	7	7	8.93E4	1	1	1	N	15845	NADH dehydrogenase [ubiquinone] 1 alpha subcomplex subunit OS=Ajellomyces capsulatus (strain NAm1 / WU24) GN=HCAG_09039 PE=3 SV=1
674	735	tr|C0NR32|C0NR32_AJECG	33.55	7	7	8.93E4	1	1	1	N	15831	NADH dehydrogenase [ubiquinone] 1 alpha subcomplex subunit OS=Ajellomyces capsulatus (strain G186AR / H82 / ATCC MYA-2454 / RMSCC 2432) GN=HCBG_05462 PE=3 SV=1
674	736	tr|F0USM5|F0USM5_AJEC8	33.55	7	7	8.93E4	1	1	1	N	15845	NADH dehydrogenase [ubiquinone] 1 alpha subcomplex subunit OS=Ajellomyces capsulatus (strain H88) GN=HCEG_08117 PE=3 SV=1
1385	848	tr|F0UDM2|F0UDM2_AJEC8	32.79	2	2	6.07E4	1	1	1	N	87232	Ribose-phosphate pyrophosphokinase II OS=Ajellomyces capsulatus (strain H88) GN=HCEG_02768 PE=4 SV=1
1385	849	tr|C6HB67|C6HB67_AJECH	32.79	2	2	6.07E4	1	1	1	N	87231	Ribose-phosphate pyrophosphokinase II OS=Ajellomyces capsulatus (strain H143) GN=HCDG_03949 PE=4 SV=1

## Sheet: Heterologous run 1
Protein list of the first biological replicate between the Histoplasma yeast-cell extract and the pool of sera from patients with other infectious diseases
Protein Group	Protein ID	Accession	-10lgP	Coverage (%)	Coverage (%) Sample 1	Area Sample 1	#Peptides	#Unique	#Spec Sample 1	PTM	Avg. Mass	Description
1	3	tr|A6RDC9|A6RDC9_AJECN	415.09	45	45	1.5E8	79	78	224	Y	231311	Fatty acid synthase beta subunit dehydratase OS=Ajellomyces capsulatus (strain NAm1 / WU24) GN=HCAG_07637 PE=4 SV=1
4	5	tr|A6RFF1|A6RFF1_AJECN	364.85	58	58	7.96E7	41	4	219	Y	52770	Aldehyde dehydrogenase OS=Ajellomyces capsulatus (strain NAm1 / WU24) GN=HCAG_08367 PE=3 SV=1
5	13	tr|C0NYY3|C0NYY3_AJECG	360.77	36	36	5.68E6	54	2	135	Y	208598	Fatty acid synthase subunit alpha OS=Ajellomyces capsulatus (strain G186AR / H82 / ATCC MYA-2454 / RMSCC 2432) GN=HCBG_08363 PE=3 SV=1
6	12	tr|A6RDC8|A6RDC8_AJECN	358.63	35	35	2.65E5	53	1	131	Y	207552	Uncharacterized protein OS=Ajellomyces capsulatus (strain NAm1 / WU24) GN=HCAG_07636 PE=4 SV=1
7	9	#CONTAM#ALBU_HUMAN|	331.95	70	70	1.05E8	43	38	139	Y	69367	sp|#CONTAM#ALBU_HUMAN|
9	10	tr|F0UGQ1|F0UGQ1_AJEC8	312.65	47	47	1.59E7	32	5	97	Y	84741	Cell division control protein OS=Ajellomyces capsulatus (strain H88) GN=HCEG_03566 PE=3 SV=1
8	43	tr|C6H6L8|C6H6L8_AJECH	283.03	25	25	2.42E8	18	18	87	Y	44442	Cytosolic large ribosomal subunit protein L7A OS=Ajellomyces capsulatus (strain H143) GN=HCDG_02069 PE=4 SV=1
8	46	tr|F0UUX8|F0UUX8_AJEC8	283.03	21	21	2.42E8	18	18	87	Y	52591	60S ribosomal protein OS=Ajellomyces capsulatus (strain H88) GN=HCEG_08920 PE=4 SV=1
8	47	tr|C0NHA4|C0NHA4_AJECG	283.03	21	21	2.42E8	18	18	87	Y	52527	60S ribosomal protein L7A OS=Ajellomyces capsulatus (strain G186AR / H82 / ATCC MYA-2454 / RMSCC 2432) GN=HCBG_02726 PE=4 SV=1
17	19	#CONTAM#K2C1_HUMAN|	280.55	28	28	2.93E7	19	14	61	N	65886	sp|#CONTAM#K2C1_HUMAN|
19	26	#CONTAM#K1C10_HUMAN|	272.76	39	39	1.51E7	21	20	47	Y	59519	sp|#CONTAM#K1C10_HUMAN|
11	101	#CONTAM#TRYP_PIG|	265.40	54	54	1.71E9	22	22	75	Y	24409	sp|#CONTAM#TRYP_PIG|
23	23	tr|C6HGI5|C6HGI5_AJECH	260.87	32	32	1.21E6	17	2	45	Y	61862	Hsp60-like protein OS=Ajellomyces capsulatus (strain H143) GN=HCDG_05076 PE=3 SV=1
23	24	tr|C0P0B3|C0P0B3_AJECG	260.87	32	32	1.21E6	17	2	45	Y	61832	Hsp60-like protein OS=Ajellomyces capsulatus (strain G186AR / H82 / ATCC MYA-2454 / RMSCC 2432) GN=HCBG_08832 PE=3 SV=1
27	18	#CONTAM#K22E_HUMAN|	255.20	31	31	5.73E6	17	12	43	N	65865	sp|#CONTAM#K22E_HUMAN|
29	20	tr|C0P0C5|C0P0C5_AJECG	248.58	37	37	1.75E7	16	16	36	N	56003	ATP synthase subunit beta OS=Ajellomyces capsulatus (strain G186AR / H82 / ATCC MYA-2454 / RMSCC 2432) GN=HCBG_08844 PE=3 SV=1
29	21	tr|C6HGJ7|C6HGJ7_AJECH	248.58	37	37	1.75E7	16	16	36	N	56003	ATP synthase subunit beta OS=Ajellomyces capsulatus (strain H143) GN=HCDG_05088 PE=3 SV=1
29	22	tr|F0UQR0|F0UQR0_AJEC8	248.58	37	37	1.75E7	16	16	36	N	56003	ATP synthase subunit beta OS=Ajellomyces capsulatus (strain H88) GN=HCEG_07452 PE=3 SV=1
33	29	tr|C0NG75|C0NG75_AJECG	244.31	30	30	1.67E7	16	16	37	Y	59950	ATP synthase subunit alpha OS=Ajellomyces capsulatus (strain G186AR / H82 / ATCC MYA-2454 / RMSCC 2432) GN=HCBG_01891 PE=3 SV=1
40	36	tr|C6H1S8|C6H1S8_AJECH	234.92	13	13	9.2E6	12	11	33	Y	117672	40S ribosomal protein S3 OS=Ajellomyces capsulatus (strain H143) GN=HCDG_00660 PE=3 SV=1
40	37	tr|F0U989|F0U989_AJEC8	234.92	13	13	9.2E6	12	11	33	Y	121485	40S ribosomal protein S3 OS=Ajellomyces capsulatus (strain H88) GN=HCEG_00401 PE=3 SV=1
12	104	tr|A6R1V3|A6R1V3_AJECN	233.97	43	43	1.22E8	14	12	51	Y	24117	Ribosomal protein L15 OS=Ajellomyces capsulatus (strain NAm1 / WU24) GN=HCAG_03611 PE=3 SV=1
12	105	tr|C0NCG1|C0NCG1_AJECG	233.97	43	43	1.22E8	14	12	51	Y	24117	Ribosomal protein L15 OS=Ajellomyces capsulatus (strain G186AR / H82 / ATCC MYA-2454 / RMSCC 2432) GN=HCBG_00807 PE=3 SV=1
12	106	tr|F0UI31|F0UI31_AJEC8	233.97	43	43	1.22E8	14	12	51	Y	24117	Ribosomal protein L15 OS=Ajellomyces capsulatus (strain H88) GN=HCEG_05551 PE=3 SV=1
12	107	tr|C6HAR9|C6HAR9_AJECH	233.97	43	43	1.22E8	14	12	51	Y	24117	Ribosomal protein L15 OS=Ajellomyces capsulatus (strain H143) GN=HCDG_03300 PE=3 SV=1
30	96	tr|C6HPV9|C6HPV9_AJECH	231.87	41	41	3.31E7	9	9	41	Y	27488	60S ribosomal protein L2 OS=Ajellomyces capsulatus (strain H143) GN=HCDG_08240 PE=4 SV=1
30	97	tr|C0NR03|C0NR03_AJECG	231.87	41	41	3.31E7	9	9	41	Y	27488	60S ribosomal protein L2 OS=Ajellomyces capsulatus (strain G186AR / H82 / ATCC MYA-2454 / RMSCC 2432) GN=HCBG_05433 PE=4 SV=1
30	98	tr|A6RFU9|A6RFU9_AJECN	231.87	41	41	3.31E7	9	9	41	Y	27488	60S ribosomal protein L2 OS=Ajellomyces capsulatus (strain NAm1 / WU24) GN=HCAG_08515 PE=4 SV=1
30	99	tr|F0USJ3|F0USJ3_AJEC8	231.87	30	30	3.31E7	9	9	41	Y	37491	60S ribosomal protein OS=Ajellomyces capsulatus (strain H88) GN=HCEG_08085 PE=4 SV=1
36	40	#CONTAM#K1C9_HUMAN|	231.11	20	20	1.26E7	11	10	31	Y	62129	sp|#CONTAM#K1C9_HUMAN|
13	109	tr|C0NQR6|C0NQR6_AJECG	227.16	49	49	1.61E8	12	12	56	Y	21701	60S ribosomal protein L9B OS=Ajellomyces capsulatus (strain G186AR / H82 / ATCC MYA-2454 / RMSCC 2432) GN=HCBG_05346 PE=4 SV=1
15	57	tr|A6R1L4|A6R1L4_AJECN	224.48	25	25	7.2E7	16	16	52	Y	49337	Dihydrolipoyllysine-residue succinyltransferase component of 2-oxoglutarate dehydrogenase complex, mitochondrial OS=Ajellomyces capsulatus (strain NAm1 / WU24) GN=HCAG_03522 PE=4 SV=1
15	58	tr|C6HP67|C6HP67_AJECH	224.48	24	24	7.2E7	16	16	52	Y	50979	Dihydrolipoamide S-succinyltransferase OS=Ajellomyces capsulatus (strain H143) GN=HCDG_07998 PE=4 SV=1
15	59	tr|C0NZ91|C0NZ91_AJECG	224.48	24	24	7.2E7	16	16	52	Y	50980	Dihydrolipoamide succinyltransferase OS=Ajellomyces capsulatus (strain G186AR / H82 / ATCC MYA-2454 / RMSCC 2432) GN=HCBG_08471 PE=4 SV=1
15	60	tr|F0UFW7|F0UFW7_AJEC8	224.48	24	24	7.2E7	16	16	52	Y	50979	Dihydrolipoamide S-succinyltransferase OS=Ajellomyces capsulatus (strain H88) GN=HCEG_04231 PE=4 SV=1
44	52	tr|C0P0E1|C0P0E1_AJECG	222.38	16	16	2.81E6	9	9	24	N	83356	NADH-ubiquinone oxidoreductase OS=Ajellomyces capsulatus (strain G186AR / H82 / ATCC MYA-2454 / RMSCC 2432) GN=HCBG_08860 PE=3 SV=1
21	71	tr|A6R1T5|A6R1T5_AJECN	219.83	54	54	6.78E7	12	11	39	N	20565	60S ribosomal protein L20 OS=Ajellomyces capsulatus (strain NAm1 / WU24) GN=HCAG_03593 PE=3 SV=1
21	72	tr|C6HAP4|C6HAP4_AJECH	219.83	54	54	6.78E7	12	11	39	N	20565	60S ribosomal protein L20 OS=Ajellomyces capsulatus (strain H143) GN=HCDG_03275 PE=3 SV=1
21	73	tr|F0UI08|F0UI08_AJEC8	219.83	54	54	6.78E7	12	11	39	N	20565	60S ribosomal protein L20 OS=Ajellomyces capsulatus (strain H88) GN=HCEG_05528 PE=3 SV=1
21	74	tr|C0NCE3|C0NCE3_AJECG	219.83	41	41	6.78E7	12	11	39	N	27100	60S ribosomal protein L20 OS=Ajellomyces capsulatus (strain G186AR / H82 / ATCC MYA-2454 / RMSCC 2432) GN=HCBG_00789 PE=3 SV=1
47	44	tr|F0UQM8|F0UQM8_AJEC8	215.09	14	14	3.05E4	11	1	26	Y	99026	Plasma membrane ATPase OS=Ajellomyces capsulatus (strain H88) GN=HCEG_07420 PE=3 SV=1
47	45	tr|C0P096|C0P096_AJECG	215.09	14	14	3.05E4	11	1	26	Y	99028	Plasma membrane ATPase OS=Ajellomyces capsulatus (strain G186AR / H82 / ATCC MYA-2454 / RMSCC 2432) GN=HCBG_08815 PE=3 SV=1
37	48	tr|A6RGE0|A6RGE0_AJECN	213.76	40	40	2.31E7	9	9	23	Y	28608	60S ribosomal protein L7 OS=Ajellomyces capsulatus (strain NAm1 / WU24) GN=HCAG_08706 PE=4 SV=1
37	49	tr|C6HI85|C6HI85_AJECH	213.76	35	35	2.31E7	9	9	23	Y	32443	60S ribosomal protein L7 OS=Ajellomyces capsulatus (strain H143) GN=HCDG_06235 PE=4 SV=1
37	50	tr|F0UHH0|F0UHH0_AJEC8	213.76	35	35	2.31E7	9	9	23	Y	32443	60S ribosomal protein OS=Ajellomyces capsulatus (strain H88) GN=HCEG_04519 PE=4 SV=1
37	51	tr|C0NXA5|C0NXA5_AJECG	213.76	35	35	2.31E7	9	9	23	Y	32443	60S ribosomal protein L7 OS=Ajellomyces capsulatus (strain G186AR / H82 / ATCC MYA-2454 / RMSCC 2432) GN=HCBG_08097 PE=4 SV=1
32	69	tr|C6HK74|C6HK74_AJECH	213.34	24	24	3.49E7	11	11	35	Y	49843	Large subunit ribosomal protein L3 OS=Ajellomyces capsulatus (strain H143) GN=HCDG_06605 PE=3 SV=1
32	70	tr|F0UJX0|F0UJX0_AJEC8	213.34	24	24	3.49E7	11	11	35	Y	49843	Large subunit ribosomal protein L3 OS=Ajellomyces capsulatus (strain H88) GN=HCEG_05873 PE=3 SV=1
32	75	tr|C0NDC6|C0NDC6_AJECG	213.34	19	19	3.49E7	11	11	35	Y	62480	Large subunit ribosomal protein L3 OS=Ajellomyces capsulatus (strain G186AR / H82 / ATCC MYA-2454 / RMSCC 2432) GN=HCBG_01122 PE=3 SV=1
25	92	tr|F0U9M8|F0U9M8_AJEC8	211.20	44	44	4.77E7	8	8	31	N	21179	60S ribosomal protein OS=Ajellomyces capsulatus (strain H88) GN=HCEG_01279 PE=4 SV=1
25	93	tr|C0NMF6|C0NMF6_AJECG	211.20	44	44	4.77E7	8	8	31	N	21179	60S ribosomal protein L18 OS=Ajellomyces capsulatus (strain G186AR / H82 / ATCC MYA-2454 / RMSCC 2432) GN=HCBG_04686 PE=4 SV=1
25	94	tr|C6HT13|C6HT13_AJECH	211.20	44	44	4.77E7	8	8	31	N	21179	60S ribosomal protein L18 OS=Ajellomyces capsulatus (strain H143) GN=HCDG_09344 PE=4 SV=1
25	95	tr|A6RCV5|A6RCV5_AJECN	211.20	44	44	4.77E7	8	8	31	N	21179	60S ribosomal protein L18-B OS=Ajellomyces capsulatus (strain NAm1 / WU24) GN=HCAG_07463 PE=4 SV=1
24	125	tr|A6RDK0|A6RDK0_AJECN	210.45	30	30	5.27E7	9	9	32	N	24395	60S ribosomal protein L13 OS=Ajellomyces capsulatus (strain NAm1 / WU24) GN=HCAG_07708 PE=3 SV=1
24	126	tr|C0NYP9|C0NYP9_AJECG	210.45	27	27	5.27E7	9	9	32	N	27379	60S ribosomal protein L13 OS=Ajellomyces capsulatus (strain G186AR / H82 / ATCC MYA-2454 / RMSCC 2432) GN=HCBG_08279 PE=3 SV=1
24	127	tr|C6H520|C6H520_AJECH	210.45	27	27	5.27E7	9	9	32	N	27379	60S ribosomal protein L13 OS=Ajellomyces capsulatus (strain H143) GN=HCDG_00341 PE=3 SV=1
24	128	tr|F0UIF5|F0UIF5_AJEC8	210.45	27	27	5.27E7	9	9	32	N	27379	60S ribosomal protein L13 OS=Ajellomyces capsulatus (strain H88) GN=HCEG_04775 PE=3 SV=1
35	242	tr|A6R236|A6R236_AJECN	208.60	50	50	9.79E7	8	8	30	Y	11607	Cytosolic large ribosomal subunit protein L30 OS=Ajellomyces capsulatus (strain NAm1 / WU24) GN=HCAG_03694 PE=3 SV=1
50	41	tr|C0P086|C0P086_AJECG	207.92	30	30	9.88E6	10	10	29	N	48878	Uncharacterized protein OS=Ajellomyces capsulatus (strain G186AR / H82 / ATCC MYA-2454 / RMSCC 2432) GN=HCBG_08805 PE=4 SV=1
42	77	tr|A6RE96|A6RE96_AJECN	206.23	37	37	1.77E7	8	7	26	N	28166	Ribosomal protein S5 OS=Ajellomyces capsulatus (strain NAm1 / WU24) GN=HCAG_07961 PE=3 SV=1
42	78	tr|C6HH16|C6HH16_AJECH	206.23	37	37	1.77E7	8	7	26	N	28166	Ribosomal protein S5 OS=Ajellomyces capsulatus (strain H143) GN=HCDG_05497 PE=3 SV=1
42	79	tr|C0NVX9|C0NVX9_AJECG	206.23	37	37	1.77E7	8	7	26	N	28166	Ribosomal protein S5 OS=Ajellomyces capsulatus (strain G186AR / H82 / ATCC MYA-2454 / RMSCC 2432) GN=HCBG_07309 PE=3 SV=1
42	80	tr|F0URZ8|F0URZ8_AJEC8	206.23	37	37	1.77E7	8	7	26	N	28166	Ribosomal protein S2 OS=Ajellomyces capsulatus (strain H88) GN=HCEG_07890 PE=3 SV=1
43	86	#CONTAM#ALBU_BOVIN|	202.96	12	12	1.05E6	8	3	20	Y	69294	sp|#CONTAM#ALBU_BOVIN|
34	111	tr|F0U9T5|F0U9T5_AJEC8	202.82	47	47	2.61E7	10	10	32	Y	18494	40S ribosomal protein S11 OS=Ajellomyces capsulatus (strain H88) GN=HCEG_01972 PE=3 SV=1
34	112	tr|C0NYM4|C0NYM4_AJECG	202.82	47	47	2.61E7	10	10	32	Y	18494	40S ribosomal protein S11 OS=Ajellomyces capsulatus (strain G186AR / H82 / ATCC MYA-2454 / RMSCC 2432) GN=HCBG_08254 PE=3 SV=1
34	113	tr|A6RDR5|A6RDR5_AJECN	202.82	47	47	2.61E7	10	10	32	Y	18494	40S ribosomal protein S11 OS=Ajellomyces capsulatus (strain NAm1 / WU24) GN=HCAG_07773 PE=3 SV=1
52	65	tr|F0U9H1|F0U9H1_AJEC8	202.40	30	30	9.45E5	9	1	25	N	33769	ADP,ATP carrier protein OS=Ajellomyces capsulatus (strain H88) GN=HCEG_00430 PE=3 SV=1
52	66	tr|A6RBE5|A6RBE5_AJECN	202.40	30	30	9.45E5	9	1	25	N	33755	Uncharacterized protein OS=Ajellomyces capsulatus (strain NAm1 / WU24) GN=HCAG_06283 PE=3 SV=1
51	176	tr|A6QSW2|A6QSW2_AJECN	201.22	21	21	1.82E7	7	7	22	Y	40206	60S ribosomal protein L4-A OS=Ajellomyces capsulatus (strain NAm1 / WU24) GN=HCAG_00468 PE=4 SV=1
51	178	tr|F0UPN0|F0UPN0_AJEC8	201.22	21	21	1.82E7	7	7	22	Y	40178	60S ribosomal protein OS=Ajellomyces capsulatus (strain H88) GN=HCEG_06198 PE=4 SV=1
51	179	tr|C0NTG5|C0NTG5_AJECG	201.22	21	21	1.82E7	7	7	22	Y	40148	60S ribosomal protein OS=Ajellomyces capsulatus (strain G186AR / H82 / ATCC MYA-2454 / RMSCC 2432) GN=HCBG_06445 PE=4 SV=1
39	53	tr|C6HG01|C6HG01_AJECH	199.59	13	13	3.89E6	10	9	23	Y	111026	U5 small nuclear ribonucleoprotein component OS=Ajellomyces capsulatus (strain H143) GN=HCDG_05341 PE=4 SV=1
39	54	tr|F0UMQ7|F0UMQ7_AJEC8	199.59	13	13	3.89E6	10	9	23	Y	111026	U5 small nuclear ribonucleoprotein component OS=Ajellomyces capsulatus (strain H88) GN=HCEG_06589 PE=4 SV=1
72	139	tr|C6H5F4|C6H5F4_AJECH	199.50	15	15	9.85E6	6	6	21	Y	56800	Aromatic-L-amino acid decarboxylase OS=Ajellomyces capsulatus (strain H143) GN=HCDG_00475 PE=3 SV=1
72	140	tr|F0UHL5|F0UHL5_AJEC8	199.50	14	14	9.85E6	6	6	21	Y	59088	Aromatic-L-amino acid decarboxylase OS=Ajellomyces capsulatus (strain H88) GN=HCEG_04641 PE=3 SV=1
14	122	tr|C0NU76|C0NU76_AJECG	197.23	13	13	1.18E8	16	16	50	Y	82140	AMP dependent synthetase and ligase OS=Ajellomyces capsulatus (strain G186AR / H82 / ATCC MYA-2454 / RMSCC 2432) GN=HCBG_06907 PE=3 SV=1
28	133	tr|C6HRQ5|C6HRQ5_AJECH	189.72	47	47	1.02E8	8	8	27	N	15571	60S ribosomal protein L27 OS=Ajellomyces capsulatus (strain H143) GN=HCDG_08640 PE=3 SV=1
28	134	tr|F0U8B8|F0U8B8_AJEC8	189.72	47	47	1.02E8	8	8	27	N	15571	60S ribosomal protein L27 OS=Ajellomyces capsulatus (strain H88) GN=HCEG_00238 PE=3 SV=1
28	135	tr|C0NV31|C0NV31_AJECG	189.72	47	47	1.02E8	8	8	27	N	15571	60S ribosomal protein L27 OS=Ajellomyces capsulatus (strain G186AR / H82 / ATCC MYA-2454 / RMSCC 2432) GN=HCBG_06795 PE=3 SV=1
100	141	tr|F0UEK5|F0UEK5_AJEC8	183.56	33	33	2.53E6	7	7	14	N	26583	ATP synthase subunit 4 OS=Ajellomyces capsulatus (strain H88) GN=HCEG_03950 PE=4 SV=1
100	142	tr|C6HLH0|C6HLH0_AJECH	183.56	33	33	2.53E6	7	7	14	N	26583	ATP synthase subunit 4 OS=Ajellomyces capsulatus (strain H143) GN=HCDG_07051 PE=4 SV=1
100	143	tr|A6QZM1|A6QZM1_AJECN	183.56	33	33	2.53E6	7	7	14	N	26592	ATP synthase subunit 4 OS=Ajellomyces capsulatus (strain NAm1 / WU24) GN=HCAG_02828 PE=4 SV=1
76	152	tr|C0NUQ9|C0NUQ9_AJECG	183.45	10	10	2.8E6	6	6	13	Y	71193	Succinate dehydrogenase [ubiquinone] flavoprotein subunit, mitochondrial OS=Ajellomyces capsulatus (strain G186AR / H82 / ATCC MYA-2454 / RMSCC 2432) GN=HCBG_06673 PE=3 SV=1
64	184	tr|C6H687|C6H687_AJECH	175.82	16	16	1.71E7	7	4	20	N	38065	ATP synthase subunit D OS=Ajellomyces capsulatus (strain H143) GN=HCDG_01938 PE=4 SV=1
64	185	tr|F0UVB2|F0UVB2_AJEC8	175.82	16	16	1.71E7	7	4	20	N	38065	ATP synthase subunit D OS=Ajellomyces capsulatus (strain H88) GN=HCEG_09054 PE=4 SV=1
54	116	tr|C0NNQ6|C0NNQ6_AJECG	174.99	17	17	4.76E6	6	6	16	N	43642	Uncharacterized protein OS=Ajellomyces capsulatus (strain G186AR / H82 / ATCC MYA-2454 / RMSCC 2432) GN=HCBG_04786 PE=4 SV=1
31	82	tr|C0NLP3|C0NLP3_AJECG	173.24	28	28	2.33E7	10	10	24	Y	29347	40S ribosomal protein S4 OS=Ajellomyces capsulatus (strain G186AR / H82 / ATCC MYA-2454 / RMSCC 2432) GN=HCBG_04423 PE=3 SV=1
31	83	tr|F0U7S3|F0U7S3_AJEC8	173.24	28	28	2.33E7	10	10	24	Y	29347	40S ribosomal protein S4 OS=Ajellomyces capsulatus (strain H88) GN=HCEG_01004 PE=3 SV=1
31	84	tr|C6H3V7|C6H3V7_AJECH	173.24	28	28	2.33E7	10	10	24	Y	29347	40S ribosomal protein S4 OS=Ajellomyces capsulatus (strain H143) GN=HCDG_01278 PE=3 SV=1
31	85	tr|A6RC79|A6RC79_AJECN	173.24	28	28	2.33E7	10	10	24	Y	29317	40S ribosomal protein S4 OS=Ajellomyces capsulatus (strain NAm1 / WU24) GN=HCAG_07237 PE=3 SV=1
68	117	tr|A6R3R9|A6R3R9_AJECN	172.95	7	7	1.74E6	7	7	13	Y	122998	Alpha-mannosidase OS=Ajellomyces capsulatus (strain NAm1 / WU24) GN=HCAG_04277 PE=3 SV=1
68	118	tr|F0UJ17|F0UJ17_AJEC8	172.95	7	7	1.74E6	7	7	13	Y	122901	Alpha-mannosidase OS=Ajellomyces capsulatus (strain H88) GN=HCEG_04881 PE=3 SV=1
68	119	tr|C0NAM8|C0NAM8_AJECG	172.95	7	7	1.74E6	7	7	13	Y	122913	Alpha-mannosidase OS=Ajellomyces capsulatus (strain G186AR / H82 / ATCC MYA-2454 / RMSCC 2432) GN=HCBG_00174 PE=3 SV=1
60	247	tr|C6HCH0|C6HCH0_AJECH	171.92	50	50	9.29E6	7	2	27	Y	11356	Histone H4 OS=Ajellomyces capsulatus (strain H143) GN=HCDG_03720 PE=3 SV=1
60	248	tr|C0NL59|C0NL59_AJECG	171.92	50	50	9.29E6	7	2	27	Y	11356	Histone H4 OS=Ajellomyces capsulatus (strain G186AR / H82 / ATCC MYA-2454 / RMSCC 2432) GN=HCBG_03889 PE=3 SV=1
60	249	tr|F0UA83|F0UA83_AJEC8	171.92	50	50	9.29E6	7	2	27	Y	11356	Histone H4 OS=Ajellomyces capsulatus (strain H88) GN=HCEG_02860 PE=3 SV=1
61	89	tr|A6R7S6|A6R7S6_AJECN	171.56	20	20	1.55E6	8	1	24	N	55232	Uncharacterized protein OS=Ajellomyces capsulatus (strain NAm1 / WU24) GN=HCAG_06367 PE=4 SV=1
145	228	tr|C6HSF6|C6HSF6_AJECH	171.45	26	26	1.71E6	5	5	12	N	29027	Proteasome component OS=Ajellomyces capsulatus (strain H143) GN=HCDG_09137 PE=4 SV=1
145	229	tr|F0UW10|F0UW10_AJEC8	171.45	26	26	1.71E6	5	5	12	N	29027	Proteasome component OS=Ajellomyces capsulatus (strain H88) GN=HCEG_09302 PE=4 SV=1
145	230	tr|A6R393|A6R393_AJECN	171.45	26	26	1.71E6	5	5	12	N	29054	Proteasome component C5 OS=Ajellomyces capsulatus (strain NAm1 / WU24) GN=HCAG_04101 PE=4 SV=1
145	231	tr|C0P147|C0P147_AJECG	171.45	26	26	1.71E6	5	5	12	N	29027	Proteasome component C5 OS=Ajellomyces capsulatus (strain G186AR / H82 / ATCC MYA-2454 / RMSCC 2432) GN=HCBG_09127 PE=4 SV=1
53	130	tr|C0NIQ1|C0NIQ1_AJECG	170.99	21	21	1.42E7	6	6	20	Y	30243	Outer mitochondrial membrane protein porin OS=Ajellomyces capsulatus (strain G186AR / H82 / ATCC MYA-2454 / RMSCC 2432) GN=HCBG_02308 PE=4 SV=1
53	131	tr|C6H822|C6H822_AJECH	170.99	21	21	1.42E7	6	6	20	Y	30243	Outer mitochondrial membrane protein porin OS=Ajellomyces capsulatus (strain H143) GN=HCDG_01583 PE=4 SV=1
53	132	tr|F0U588|F0U588_AJEC8	170.99	21	21	1.42E7	6	6	20	Y	30243	Outer mitochondrial membrane porin protein OS=Ajellomyces capsulatus (strain H88) GN=HCEG_01441 PE=4 SV=1
62	120	tr|C0NJM2|C0NJM2_AJECG	168.09	21	21	1.48E7	8	8	25	N	52057	Dihydrolipoamide acetyltransferase component of pyruvate dehydrogenase complex OS=Ajellomyces capsulatus (strain G186AR / H82 / ATCC MYA-2454 / RMSCC 2432) GN=HCBG_03352 PE=3 SV=1
62	121	tr|A6QVT4|A6QVT4_AJECN	168.09	21	21	1.48E7	8	8	25	N	52072	Dihydrolipoamide acetyltransferase component of pyruvate dehydrogenase complex OS=Ajellomyces capsulatus (strain NAm1 / WU24) GN=HCAG_01491 PE=3 SV=1
73	250	tr|F0UJT1|F0UJT1_AJEC8	166.03	50	50	4.87E5	6	1	24	Y	11386	Histone H4 OS=Ajellomyces capsulatus (strain H88) GN=HCEG_05834 PE=3 SV=1
73	251	tr|C0ND92|C0ND92_AJECG	166.03	50	50	4.87E5	6	1	24	Y	11386	Histone H4 OS=Ajellomyces capsulatus (strain G186AR / H82 / ATCC MYA-2454 / RMSCC 2432) GN=HCBG_01088 PE=3 SV=1
73	252	tr|C6HK34|C6HK34_AJECH	166.03	50	50	4.87E5	6	1	24	Y	11386	Histone H4 OS=Ajellomyces capsulatus (strain H143) GN=HCDG_06565 PE=3 SV=1
73	253	tr|A6R2M7|A6R2M7_AJECN	166.03	50	50	4.87E5	6	1	24	Y	11386	Histone H4 OS=Ajellomyces capsulatus (strain NAm1 / WU24) GN=HCAG_03885 PE=3 SV=1
63	102	#CONTAM#TRFE_HUMAN|	163.94	16	16	2.13E6	9	9	21	Y	77050	sp|#CONTAM#TRFE_HUMAN|
70	150	tr|F0UWE8|F0UWE8_AJEC8	162.61	18	18	2.8E6	6	6	17	N	45666	Ribosomal protein S5 OS=Ajellomyces capsulatus (strain H88) GN=HCEG_12011 PE=4 SV=1
70	151	tr|C6HTL1|C6HTL1_AJECH	162.61	18	18	2.8E6	6	6	17	N	45666	Ribosomal protein S5 OS=Ajellomyces capsulatus (strain H143) GN=HCDG_12009 PE=4 SV=1
55	114	tr|A6RC91|A6RC91_AJECN	160.89	40	40	1.52E7	7	7	20	N	20931	40S ribosomal protein S9 OS=Ajellomyces capsulatus (strain NAm1 / WU24) GN=HCAG_07249 PE=4 SV=1
55	115	tr|C0NLR5|C0NLR5_AJECG	160.89	37	37	1.52E7	7	7	20	N	22357	40S ribosomal protein S9 OS=Ajellomyces capsulatus (strain G186AR / H82 / ATCC MYA-2454 / RMSCC 2432) GN=HCBG_04445 PE=4 SV=1
71	188	tr|F0URM8|F0URM8_AJEC8	159.91	40	40	1.08E7	8	8	23	N	15897	40S ribosomal protein S9 OS=Ajellomyces capsulatus (strain H88) GN=HCEG_07770 PE=3 SV=1
71	189	tr|C0NVE6|C0NVE6_AJECG	159.91	40	40	1.08E7	8	8	23	N	15897	40S ribosomal protein S16 OS=Ajellomyces capsulatus (strain G186AR / H82 / ATCC MYA-2454 / RMSCC 2432) GN=HCBG_07126 PE=3 SV=1
71	190	tr|A6REK8|A6REK8_AJECN	159.91	40	40	1.08E7	8	8	23	N	15911	Ribosomal protein S9 OS=Ajellomyces capsulatus (strain NAm1 / WU24) GN=HCAG_08073 PE=3 SV=1
71	191	tr|C6HHE9|C6HHE9_AJECH	159.91	40	40	1.08E7	8	8	23	N	15897	40S ribosomal protein S16 OS=Ajellomyces capsulatus (strain H143) GN=HCDG_05630 PE=3 SV=1
91	257	tr|C0NWA6|C0NWA6_AJECG	157.61	52	52	1.15E7	5	5	12	Y	10194	60S ribosomal protein L37A OS=Ajellomyces capsulatus (strain G186AR / H82 / ATCC MYA-2454 / RMSCC 2432) GN=HCBG_07436 PE=3 SV=1
91	258	tr|F0UB50|F0UB50_AJEC8	157.61	52	52	1.15E7	5	5	12	Y	10194	Ribosomal protein L37a OS=Ajellomyces capsulatus (strain H88) GN=HCEG_03019 PE=3 SV=1
91	259	tr|C6HC02|C6HC02_AJECH	157.61	52	52	1.15E7	5	5	12	Y	10194	Ribosomal protein L37a OS=Ajellomyces capsulatus (strain H143) GN=HCDG_03551 PE=3 SV=1
91	260	tr|A6R893|A6R893_AJECN	157.61	52	52	1.15E7	5	5	12	Y	10194	60S ribosomal protein L43 OS=Ajellomyces capsulatus (strain NAm1 / WU24) GN=HCAG_06534 PE=3 SV=1
74	123	tr|C0NJV7|C0NJV7_AJECG	155.74	9	9	2.15E6	8	7	15	N	97724	V-type proton ATPase subunit a OS=Ajellomyces capsulatus (strain G186AR / H82 / ATCC MYA-2454 / RMSCC 2432) GN=HCBG_03437 PE=3 SV=1
74	124	tr|F0UC88|F0UC88_AJEC8	155.74	9	9	2.15E6	8	7	15	N	97733	V-type proton ATPase subunit a OS=Ajellomyces capsulatus (strain H88) GN=HCEG_02403 PE=3 SV=1
75	161	tr|C6HT53|C6HT53_AJECH	154.34	8	8	8.29E5	6	4	11	N	64021	Serine hydroxymethyltransferase OS=Ajellomyces capsulatus (strain H143) GN=HCDG_09384 PE=3 SV=1
75	162	tr|F0U9D2|F0U9D2_AJEC8	154.34	9	9	8.29E5	6	4	11	N	57579	Serine hydroxymethyltransferase OS=Ajellomyces capsulatus (strain H88) GN=HCEG_01236 PE=3 SV=1
75	163	tr|C0NMB4|C0NMB4_AJECG	154.34	9	9	8.29E5	6	4	11	N	57566	Serine hydroxymethyltransferase OS=Ajellomyces capsulatus (strain G186AR / H82 / ATCC MYA-2454 / RMSCC 2432) GN=HCBG_04644 PE=3 SV=1
96	261	tr|F0UG71|F0UG71_AJEC8	154.21	31	31	1.14E7	4	4	12	N	16996	60S ribosomal protein OS=Ajellomyces capsulatus (strain H88) GN=HCEG_04281 PE=3 SV=1
96	262	tr|C6HG84|C6HG84_AJECH	154.21	31	31	1.14E7	4	4	12	N	16996	60S ribosomal protein L23 OS=Ajellomyces capsulatus (strain H143) GN=HCDG_05424 PE=3 SV=1
96	263	tr|C0NE75|C0NE75_AJECG	154.21	31	31	1.14E7	4	4	12	N	17010	60S ribosomal protein L23 OS=Ajellomyces capsulatus (strain G186AR / H82 / ATCC MYA-2454 / RMSCC 2432) GN=HCBG_02168 PE=3 SV=1
49	212	tr|A6QWN6|A6QWN6_AJECN	152.99	31	31	1.86E7	7	7	30	Y	22924	60S ribosomal protein L6 OS=Ajellomyces capsulatus (strain NAm1 / WU24) GN=HCAG_01793 PE=3 SV=1
49	225	tr|C0NKC3|C0NKC3_AJECG	152.99	31	31	1.86E7	7	7	30	Y	22938	60S ribosomal protein L6 OS=Ajellomyces capsulatus (strain G186AR / H82 / ATCC MYA-2454 / RMSCC 2432) GN=HCBG_03603 PE=3 SV=1
49	226	tr|F0UCS0|F0UCS0_AJEC8	152.99	31	31	1.86E7	7	7	30	Y	22938	60S ribosomal protein L6 OS=Ajellomyces capsulatus (strain H88) GN=HCEG_02561 PE=3 SV=1
49	227	tr|C6HIE9|C6HIE9_AJECH	152.99	31	31	1.86E7	7	7	30	Y	22938	60S ribosomal protein L6 OS=Ajellomyces capsulatus (strain H143) GN=HCDG_05833 PE=3 SV=1
45	320	tr|C6H8T6|C6H8T6_AJECH	152.74	17	17	4.79E7	7	7	21	N	24479	60S ribosomal protein L36 OS=Ajellomyces capsulatus (strain H143) GN=HCDG_02617 PE=3 SV=1
45	327	tr|C0NAB7|C0NAB7_AJECG	152.74	36	36	4.79E7	7	7	21	N	11577	60S ribosomal protein L36 OS=Ajellomyces capsulatus (strain G186AR / H82 / ATCC MYA-2454 / RMSCC 2432) GN=HCBG_00063 PE=3 SV=1
45	328	tr|A6R3H7|A6R3H7_AJECN	152.74	36	36	4.79E7	7	7	21	N	11589	60S ribosomal protein L36 OS=Ajellomyces capsulatus (strain NAm1 / WU24) GN=HCAG_04185 PE=3 SV=1
45	334	tr|F0UA40|F0UA40_AJEC8	152.74	20	20	4.79E7	7	7	21	N	20587	60S ribosomal protein L36 OS=Ajellomyces capsulatus (strain H88) GN=HCEG_02027 PE=3 SV=1
138	315	tr|C6H5X9|C6H5X9_AJECH	151.72	9	9	6.35E5	2	2	6	N	30948	Prohibitin OS=Ajellomyces capsulatus (strain H143) GN=HCDG_01830 PE=4 SV=1
138	316	tr|F0UVL8|F0UVL8_AJEC8	151.72	9	9	6.35E5	2	2	6	N	30948	Prohibitin OS=Ajellomyces capsulatus (strain H88) GN=HCEG_09160 PE=4 SV=1
138	317	tr|A6R5V5|A6R5V5_AJECN	151.72	9	9	6.35E5	2	2	6	N	31006	Prohibitin OS=Ajellomyces capsulatus (strain NAm1 / WU24) GN=HCAG_05013 PE=4 SV=1
138	318	tr|C0NHZ2|C0NHZ2_AJECG	151.72	9	9	6.35E5	2	2	6	N	31020	Prohibitin OS=Ajellomyces capsulatus (strain G186AR / H82 / ATCC MYA-2454 / RMSCC 2432) GN=HCBG_02964 PE=4 SV=1
186	285	tr|C0NZX6|C0NZX6_AJECG	151.21	15	15	1.09E6	4	4	9	N	28863	Proteasome subunit alpha type OS=Ajellomyces capsulatus (strain G186AR / H82 / ATCC MYA-2454 / RMSCC 2432) GN=HCBG_08706 PE=3 SV=1
186	286	tr|A6RF00|A6RF00_AJECN	151.21	15	15	1.09E6	4	4	9	N	28877	Proteasome subunit alpha type OS=Ajellomyces capsulatus (strain NAm1 / WU24) GN=HCAG_08215 PE=3 SV=1
186	287	tr|F0UR87|F0UR87_AJEC8	151.21	15	15	1.09E6	4	4	9	N	28877	Proteasome subunit alpha type OS=Ajellomyces capsulatus (strain H88) GN=HCEG_07629 PE=3 SV=1
186	288	tr|C6HHT3|C6HHT3_AJECH	151.21	15	15	1.09E6	4	4	9	N	28877	Proteasome subunit alpha type OS=Ajellomyces capsulatus (strain H143) GN=HCDG_05764 PE=3 SV=1
81	157	tr|C6HJH5|C6HJH5_AJECH	149.67	28	28	3.66E6	6	6	12	Y	25785	Ribosomal L10 protein OS=Ajellomyces capsulatus (strain H143) GN=HCDG_06356 PE=4 SV=1
81	158	tr|C0NCP4|C0NCP4_AJECG	149.67	28	28	3.66E6	6	6	12	Y	25785	Ribosomal L10 protein OS=Ajellomyces capsulatus (strain G186AR / H82 / ATCC MYA-2454 / RMSCC 2432) GN=HCBG_00890 PE=4 SV=1
81	159	tr|F0UIM2|F0UIM2_AJEC8	149.67	28	28	3.66E6	6	6	12	Y	25785	Ribosomal L10 protein OS=Ajellomyces capsulatus (strain H88) GN=HCEG_05636 PE=4 SV=1
81	160	tr|A6R237|A6R237_AJECN	149.67	28	28	3.66E6	6	6	12	Y	25785	60S ribosomal protein L10-B OS=Ajellomyces capsulatus (strain NAm1 / WU24) GN=HCAG_03695 PE=4 SV=1
87	210	tr|C0NHN6|C0NHN6_AJECG	149.64	15	15	9.59E5	5	2	13	N	33967	ATP synthase subunit D OS=Ajellomyces capsulatus (strain G186AR / H82 / ATCC MYA-2454 / RMSCC 2432) GN=HCBG_02858 PE=4 SV=1
59	216	tr|F0UFW4|F0UFW4_AJEC8	147.60	30	30	4.18E7	4	4	15	N	14870	Histone H2B OS=Ajellomyces capsulatus (strain H88) GN=HCEG_04228 PE=3 SV=1
59	217	tr|A6R1L7|A6R1L7_AJECN	147.60	30	30	4.18E7	4	4	15	N	14870	Histone H2B OS=Ajellomyces capsulatus (strain NAm1 / WU24) GN=HCAG_03525 PE=3 SV=1
59	218	Q7Z9J4|H2B_AJECA	147.60	30	30	4.18E7	4	4	15	N	14870	Histone H2B OS=Ajellomyces capsulatus GN=HTB1 PE=3 SV=3
59	219	tr|C0NZ94|C0NZ94_AJECG	147.60	33	33	4.18E7	4	4	15	N	14035	Histone H2B OS=Ajellomyces capsulatus (strain G186AR / H82 / ATCC MYA-2454 / RMSCC 2432) GN=HCBG_08474 PE=3 SV=1
78	233	tr|C6HRH1|C6HRH1_AJECH	144.96	7	7	1.63E6	3	3	11	N	45464	Elongation factor 1 alpha OS=Ajellomyces capsulatus (strain H143) GN=HCDG_08556 PE=4 SV=1
78	239	tr|F0U7L9|F0U7L9_AJEC8	144.96	7	7	1.63E6	3	3	11	N	50172	Elongation factor 1-alpha OS=Ajellomyces capsulatus (strain H88) GN=HCEG_00158 PE=3 SV=1
78	240	tr|A6RGN1|A6RGN1_AJECN	144.96	7	7	1.63E6	3	3	11	N	50198	Elongation factor 1-alpha OS=Ajellomyces capsulatus (strain NAm1 / WU24) GN=HCAG_08798 PE=3 SV=1
78	241	P40911|EF1A_AJECG	144.96	7	7	1.63E6	3	3	11	N	50212	Elongation factor 1-alpha OS=Ajellomyces capsulatus (strain G186AR / H82 / ATCC MYA-2454 / RMSCC 2432) GN=TEF PE=2 SV=1
88	181	tr|C6HGN9|C6HGN9_AJECH	141.92	20	20	2.03E6	5	5	10	N	29490	30S ribosomal protein S10 OS=Ajellomyces capsulatus (strain H143) GN=HCDG_05130 PE=3 SV=1
88	182	tr|F0UQV3|F0UQV3_AJEC8	141.92	20	20	2.03E6	5	5	10	N	29472	30S ribosomal protein S10 OS=Ajellomyces capsulatus (strain H88) GN=HCEG_07495 PE=3 SV=1
88	183	tr|C0P040|C0P040_AJECG	141.92	20	20	2.03E6	5	5	10	N	29492	30S ribosomal protein S10 OS=Ajellomyces capsulatus (strain G186AR / H82 / ATCC MYA-2454 / RMSCC 2432) GN=HCBG_08882 PE=3 SV=1
188	324	tr|F0UK36|F0UK36_AJEC8	141.71	19	19	9.33E5	3	3	8	N	29760	Proteasome subunit alpha type OS=Ajellomyces capsulatus (strain H88) GN=HCEG_05886 PE=3 SV=1
188	338	tr|A6R2T1|A6R2T1_AJECN	141.71	19	19	9.33E5	3	3	8	N	29760	Proteasome subunit alpha type OS=Ajellomyces capsulatus (strain NAm1 / WU24) GN=HCAG_03939 PE=3 SV=1
188	341	tr|C0NDE1|C0NDE1_AJECG	141.71	16	16	9.33E5	3	3	8	N	36137	Proteasome endopeptidase complex OS=Ajellomyces capsulatus (strain G186AR / H82 / ATCC MYA-2454 / RMSCC 2432) GN=HCBG_01137 PE=3 SV=1
41	378	tr|C0NMA2|C0NMA2_AJECG	141.13	1	1	1.7E7	3	3	12	N	305953	Ribosomal protein L19 OS=Ajellomyces capsulatus (strain G186AR / H82 / ATCC MYA-2454 / RMSCC 2432) GN=HCBG_04632 PE=3 SV=1
58	146	tr|C6HNS4|C6HNS4_AJECH	139.34	14	14	5.15E6	6	6	15	N	52956	Mitochondrial processing peptidase subunit OS=Ajellomyces capsulatus (strain H143) GN=HCDG_07855 PE=3 SV=1
58	147	tr|C0NEW1|C0NEW1_AJECG	139.34	14	14	5.15E6	6	6	15	N	52956	Mitochondrial processing peptidase subunit OS=Ajellomyces capsulatus (strain G186AR / H82 / ATCC MYA-2454 / RMSCC 2432) GN=HCBG_01427 PE=3 SV=1
58	148	tr|A6QY85|A6QY85_AJECN	139.34	14	14	5.15E6	6	6	15	N	52969	Mitochondrial processing peptidase beta subunit OS=Ajellomyces capsulatus (strain NAm1 / WU24) GN=HCAG_02342 PE=3 SV=1
58	149	tr|F0UG42|F0UG42_AJEC8	139.34	14	14	5.15E6	6	6	15	N	52956	Mitochondrial processing peptidase subunit OS=Ajellomyces capsulatus (strain H88) GN=HCEG_03463 PE=3 SV=1
170	299	tr|F0UII7|F0UII7_AJEC8	138.35	18	18	8.01E5	3	3	4	Y	22563	Uncharacterized protein OS=Ajellomyces capsulatus (strain H88) GN=HCEG_04807 PE=4 SV=1
170	300	tr|C6H4Y3|C6H4Y3_AJECH	138.35	18	18	8.01E5	3	3	4	Y	22563	Uncharacterized protein OS=Ajellomyces capsulatus (strain H143) GN=HCDG_00304 PE=4 SV=1
119	282	tr|C0NAG5|C0NAG5_AJECG	137.85	21	21	1.85E6	4	4	10	N	19772	60S ribosomal protein L11 OS=Ajellomyces capsulatus (strain G186AR / H82 / ATCC MYA-2454 / RMSCC 2432) GN=HCBG_00111 PE=3 SV=1
119	283	tr|F0UII8|F0UII8_AJEC8	137.85	21	21	1.85E6	4	4	10	N	19772	Uncharacterized protein OS=Ajellomyces capsulatus (strain H88) GN=HCEG_04808 PE=3 SV=1
105	221	tr|C6H2X8|C6H2X8_AJECH	136.46	10	10	2.96E6	3	3	7	N	44007	37S ribosomal protein Rsm24 OS=Ajellomyces capsulatus (strain H143) GN=HCDG_01060 PE=4 SV=1
105	223	tr|C0NN89|C0NN89_AJECG	136.46	10	10	2.96E6	3	3	7	N	43937	Uncharacterized protein OS=Ajellomyces capsulatus (strain G186AR / H82 / ATCC MYA-2454 / RMSCC 2432) GN=HCBG_04216 PE=4 SV=1
105	224	tr|F0U636|F0U636_AJEC8	136.46	10	10	2.96E6	3	3	7	N	43979	37S ribosomal protein Rsm24 OS=Ajellomyces capsulatus (strain H88) GN=HCEG_00789 PE=4 SV=1
93	153	tr|A6R225|A6R225_AJECN	135.65	20	20	3.76E6	7	7	15	N	37665	Prohibitin-2 OS=Ajellomyces capsulatus (strain NAm1 / WU24) GN=HCAG_03683 PE=4 SV=1
93	154	tr|F0UIL2|F0UIL2_AJEC8	135.65	23	23	3.76E6	7	7	15	N	33788	Prohibitin OS=Ajellomyces capsulatus (strain H88) GN=HCEG_05626 PE=4 SV=1
93	155	tr|C6HJG6|C6HJG6_AJECH	135.65	23	23	3.76E6	7	7	15	N	33788	Prohibitin OS=Ajellomyces capsulatus (strain H143) GN=HCDG_06347 PE=4 SV=1
93	156	tr|C0NCN3|C0NCN3_AJECG	135.65	23	23	3.76E6	7	7	15	N	33788	Prohibitin OS=Ajellomyces capsulatus (strain G186AR / H82 / ATCC MYA-2454 / RMSCC 2432) GN=HCBG_00879 PE=4 SV=1
98	169	tr|F0UQZ6|F0UQZ6_AJEC8	134.03	20	20	3.12E6	5	5	11	N	35840	Polysaccharide deacetylase OS=Ajellomyces capsulatus (strain H88) GN=HCEG_07538 PE=4 SV=1
98	170	tr|A6R972|A6R972_AJECN	134.03	20	20	3.12E6	5	5	11	N	35840	Arp2/3 complex subunit Arc16 OS=Ajellomyces capsulatus (strain NAm1 / WU24) GN=HCAG_06863 PE=4 SV=1
98	171	tr|C0P192|C0P192_AJECG	134.03	20	20	3.12E6	5	5	11	N	35852	Polysaccharide deacetylase OS=Ajellomyces capsulatus (strain G186AR / H82 / ATCC MYA-2454 / RMSCC 2432) GN=HCBG_09172 PE=4 SV=1
110	325	tr|C6HE75|C6HE75_AJECH	133.61	10	10	5.05E6	2	2	7	N	33403	40S ribosomal protein S8 OS=Ajellomyces capsulatus (strain H143) GN=HCDG_04506 PE=3 SV=1
110	326	tr|F0UUW0|F0UUW0_AJEC8	133.61	10	10	5.05E6	2	2	7	N	33403	40S ribosomal protein S8 OS=Ajellomyces capsulatus (strain H88) GN=HCEG_08902 PE=3 SV=1
48	275	tr|A6R1L6|A6R1L6_AJECN	132.31	37	37	2.58E7	5	5	14	N	14224	Histone H2A OS=Ajellomyces capsulatus (strain NAm1 / WU24) GN=HCAG_03524 PE=3 SV=1
48	276	tr|C6HP69|C6HP69_AJECH	132.31	37	37	2.58E7	5	5	14	N	14224	Histone H2A OS=Ajellomyces capsulatus (strain H143) GN=HCDG_08000 PE=3 SV=1
48	277	tr|F0UFW5|F0UFW5_AJEC8	132.31	37	37	2.58E7	5	5	14	N	14224	Histone H2A OS=Ajellomyces capsulatus (strain H88) GN=HCEG_04229 PE=3 SV=1
48	278	tr|C0NZ93|C0NZ93_AJECG	132.31	37	37	2.58E7	5	5	14	N	14224	Histone H2A OS=Ajellomyces capsulatus (strain G186AR / H82 / ATCC MYA-2454 / RMSCC 2432) GN=HCBG_08473 PE=3 SV=1
130	465	tr|A6QT38|A6QT38_AJECN	131.76	20	20	8.29E5	2	2	7	Y	16758	Nucleoside diphosphate kinase OS=Ajellomyces capsulatus (strain NAm1 / WU24) GN=HCAG_00544 PE=3 SV=1
130	466	tr|F0UQ01|F0UQ01_AJEC8	131.76	20	20	8.29E5	2	2	7	Y	16772	Nucleoside diphosphate kinase OS=Ajellomyces capsulatus (strain H88) GN=HCEG_06266 PE=3 SV=1
130	467	tr|C6HEE1|C6HEE1_AJECH	131.76	20	20	8.29E5	2	2	7	Y	16772	Nucleoside diphosphate kinase OS=Ajellomyces capsulatus (strain H143) GN=HCDG_04808 PE=3 SV=1
130	468	tr|C0NTN5|C0NTN5_AJECG	131.76	20	20	8.29E5	2	2	7	Y	16772	Nucleoside diphosphate kinase OS=Ajellomyces capsulatus (strain G186AR / H82 / ATCC MYA-2454 / RMSCC 2432) GN=HCBG_06515 PE=3 SV=1
66	173	tr|C0NBJ8|C0NBJ8_AJECG	131.59	2	2	2.17E5	5	2	9	N	332005	mRNA splicing protein PRP8 OS=Ajellomyces capsulatus (strain G186AR / H82 / ATCC MYA-2454 / RMSCC 2432) GN=HCBG_00494 PE=4 SV=1
86	200	tr|F0URH9|F0URH9_AJEC8	131.17	17	17	1.66E6	6	6	13	Y	46917	Uncharacterized protein OS=Ajellomyces capsulatus (strain H88) GN=HCEG_07721 PE=4 SV=1
86	201	tr|C0NVA1|C0NVA1_AJECG	131.17	17	17	1.66E6	6	6	13	Y	46906	Uncharacterized protein OS=Ajellomyces capsulatus (strain G186AR / H82 / ATCC MYA-2454 / RMSCC 2432) GN=HCBG_07081 PE=4 SV=1
172	267	tr|A6RDS4|A6RDS4_AJECN	130.95	21	21	9.63E5	3	3	6	N	18560	Uncharacterized protein OS=Ajellomyces capsulatus (strain NAm1 / WU24) GN=HCAG_07782 PE=4 SV=1
172	268	tr|C0NYL0|C0NYL0_AJECG	130.95	21	21	9.63E5	3	3	6	N	18719	40S ribosomal protein S8 OS=Ajellomyces capsulatus (strain G186AR / H82 / ATCC MYA-2454 / RMSCC 2432) GN=HCBG_08240 PE=4 SV=1
172	269	tr|F0U9S2|F0U9S2_AJEC8	130.95	21	21	9.63E5	3	3	6	N	18719	40S ribosomal protein S8 OS=Ajellomyces capsulatus (strain H88) GN=HCEG_01959 PE=4 SV=1
82	205	tr|F0UR67|F0UR67_AJEC8	129.54	13	13	2.48E6	5	5	10	Y	35020	37S ribosomal protein S9 OS=Ajellomyces capsulatus (strain H88) GN=HCEG_07609 PE=3 SV=1
82	209	tr|C0NZV6|C0NZV6_AJECG	129.54	13	13	2.48E6	5	5	10	Y	35027	37S ribosomal protein S9 OS=Ajellomyces capsulatus (strain G186AR / H82 / ATCC MYA-2454 / RMSCC 2432) GN=HCBG_08686 PE=3 SV=1
111	202	tr|A6RGA1|A6RGA1_AJECN	129.31	25	25	3.51E6	4	4	11	N	17952	40S ribosomal protein S18 OS=Ajellomyces capsulatus (strain NAm1 / WU24) GN=HCAG_08667 PE=3 SV=1
111	203	tr|C0NX47|C0NX47_AJECG	129.31	25	25	3.51E6	4	4	11	N	17952	40S ribosomal protein S18 OS=Ajellomyces capsulatus (strain G186AR / H82 / ATCC MYA-2454 / RMSCC 2432) GN=HCBG_08039 PE=3 SV=1
111	204	tr|F0UH62|F0UH62_AJEC8	129.31	25	25	3.51E6	4	4	11	N	17952	40S ribosomal protein S18 OS=Ajellomyces capsulatus (strain H88) GN=HCEG_04464 PE=3 SV=1
234	311	tr|A6R2F7|A6R2F7_AJECN	129.14	15	15	3.99E5	3	2	6	Y	23902	ATP synthase subunit 5, mitochondrial OS=Ajellomyces capsulatus (strain NAm1 / WU24) GN=HCAG_03815 PE=3 SV=1
234	312	tr|F0UJ91|F0UJ91_AJEC8	129.14	15	15	3.99E5	3	2	6	Y	24216	ATP synthase subunit 5 OS=Ajellomyces capsulatus (strain H88) GN=HCEG_05751 PE=3 SV=1
234	313	tr|C0ND07|C0ND07_AJECG	129.14	15	15	3.99E5	3	2	6	Y	24329	ATP synthase subunit 5 OS=Ajellomyces capsulatus (strain G186AR / H82 / ATCC MYA-2454 / RMSCC 2432) GN=HCBG_01003 PE=3 SV=1
115	232	tr|A6R0V6|A6R0V6_AJECN	128.90	12	12	1.45E6	3	3	8	N	32248	Succinate dehydrogenase [ubiquinone] iron-sulfur subunit, mitochondrial OS=Ajellomyces capsulatus (strain NAm1 / WU24) GN=HCAG_03263 PE=3 SV=1
115	234	tr|C0NQC7|C0NQC7_AJECG	128.90	12	12	1.45E6	3	3	8	N	32287	Succinate dehydrogenase [ubiquinone] iron-sulfur subunit, mitochondrial OS=Ajellomyces capsulatus (strain G186AR / H82 / ATCC MYA-2454 / RMSCC 2432) GN=HCBG_05715 PE=3 SV=1
115	235	tr|F0UTC4|F0UTC4_AJEC8	128.90	12	12	1.45E6	3	3	8	N	32275	Succinate dehydrogenase [ubiquinone] iron-sulfur subunit, mitochondrial OS=Ajellomyces capsulatus (strain H88) GN=HCEG_08366 PE=3 SV=1
115	236	tr|C6HS56|C6HS56_AJECH	128.90	12	12	1.45E6	3	3	8	N	32275	Succinate dehydrogenase [ubiquinone] iron-sulfur subunit, mitochondrial OS=Ajellomyces capsulatus (strain H143) GN=HCDG_09037 PE=3 SV=1
124	222	tr|C0NH79|C0NH79_AJECG	128.60	11	11	7.1E5	4	4	6	N	44194	NADH-ubiquinone oxidoreductase OS=Ajellomyces capsulatus (strain G186AR / H82 / ATCC MYA-2454 / RMSCC 2432) GN=HCBG_02701 PE=4 SV=1
124	237	tr|F0U7W6|F0U7W6_AJEC8	128.60	5	5	7.1E5	4	4	6	N	87631	NADH-ubiquinone oxidoreductase OS=Ajellomyces capsulatus (strain H88) GN=HCEG_01840 PE=4 SV=1
83	208	tr|C0NAQ6|C0NAQ6_AJECG	124.21	29	29	1.46E7	5	5	16	N	14113	60S ribosomal protein L33 OS=Ajellomyces capsulatus (strain G186AR / H82 / ATCC MYA-2454 / RMSCC 2432) GN=HCBG_00202 PE=4 SV=1
83	211	tr|F0UJ60|F0UJ60_AJEC8	124.21	34	34	1.46E7	5	5	16	N	12319	60S ribosomal protein OS=Ajellomyces capsulatus (strain H88) GN=HCEG_04924 PE=4 SV=1
83	213	tr|C6H4A4|C6H4A4_AJECH	124.21	29	29	1.46E7	5	5	16	N	14221	60S ribosomal protein L33 OS=Ajellomyces capsulatus (strain H143) GN=HCDG_00185 PE=4 SV=1
150	295	tr|C0NF40|C0NF40_AJECG	123.16	20	20	1.8E6	5	5	10	Y	23832	40S ribosomal protein S5A OS=Ajellomyces capsulatus (strain G186AR / H82 / ATCC MYA-2454 / RMSCC 2432) GN=HCBG_01506 PE=3 SV=1
150	296	tr|A6QYH3|A6QYH3_AJECN	123.16	20	20	1.8E6	5	5	10	Y	23832	40S ribosomal protein S5 OS=Ajellomyces capsulatus (strain NAm1 / WU24) GN=HCAG_02430 PE=3 SV=1
150	297	tr|F0UGN1|F0UGN1_AJEC8	123.16	20	20	1.8E6	5	5	10	Y	23832	40S ribosomal protein S5 OS=Ajellomyces capsulatus (strain H88) GN=HCEG_03546 PE=3 SV=1
150	298	tr|C6HP04|C6HP04_AJECH	123.16	20	20	1.8E6	5	5	10	Y	23832	40S ribosomal protein S5 OS=Ajellomyces capsulatus (strain H143) GN=HCDG_07935 PE=3 SV=1
97	214	tr|C0NWM3|C0NWM3_AJECG	122.15	30	30	3.03E6	4	4	11	Y	14856	60S ribosomal protein L32 OS=Ajellomyces capsulatus (strain G186AR / H82 / ATCC MYA-2454 / RMSCC 2432) GN=HCBG_07553 PE=4 SV=1
85	175	tr|A6R0W6|A6R0W6_AJECN	121.81	19	19	2.38E6	5	5	12	N	36331	Cytochrome c1 OS=Ajellomyces capsulatus (strain NAm1 / WU24) GN=HCAG_03273 PE=4 SV=1
85	186	tr|C0NQD9|C0NQD9_AJECG	121.81	8	8	2.38E6	5	5	12	N	80166	Cytochrome c1 OS=Ajellomyces capsulatus (strain G186AR / H82 / ATCC MYA-2454 / RMSCC 2432) GN=HCBG_05727 PE=4 SV=1
85	187	tr|F0UTD4|F0UTD4_AJEC8	121.81	7	7	2.38E6	5	5	12	N	92634	Cytochrome c1 OS=Ajellomyces capsulatus (strain H88) GN=HCEG_08376 PE=4 SV=1
85	192	tr|C6HS68|C6HS68_AJECH	121.81	7	7	2.38E6	5	5	12	N	96868	Cytochrome c1 OS=Ajellomyces capsulatus (strain H143) GN=HCDG_09049 PE=4 SV=1
166	386	tr|A6RAP7|A6RAP7_AJECN	121.23	5	5	3.53E6	2	2	6	N	45504	Uncharacterized protein OS=Ajellomyces capsulatus (strain NAm1 / WU24) GN=HCAG_06035 PE=4 SV=1
371	365	tr|F0UTV8|F0UTV8_AJEC8	121.09	16	16	5.69E5	3	3	5	Y	27807	Proteasome subunit alpha type OS=Ajellomyces capsulatus (strain H88) GN=HCEG_08550 PE=3 SV=1
371	366	tr|C0NRU2|C0NRU2_AJECG	121.09	16	16	5.69E5	3	3	5	Y	28164	Proteasome subunit beta type OS=Ajellomyces capsulatus (strain G186AR / H82 / ATCC MYA-2454 / RMSCC 2432) GN=HCBG_05872 PE=3 SV=1
371	367	tr|C6HD38|C6HD38_AJECH	121.09	16	16	5.69E5	3	3	5	Y	29435	Proteasome subunit alpha type OS=Ajellomyces capsulatus (strain H143) GN=HCDG_04119 PE=3 SV=1
371	384	tr|A6R9V1|A6R9V1_AJECN	121.09	16	16	5.69E5	3	3	5	Y	27835	Proteasome subunit alpha type OS=Ajellomyces capsulatus (strain NAm1 / WU24) GN=HCAG_05739 PE=3 SV=1
139	346	tr|C0NAE1|C0NAE1_AJECG	120.50	7	7	6.58E5	3	3	6	N	51838	CaaX prenyl protease OS=Ajellomyces capsulatus (strain G186AR / H82 / ATCC MYA-2454 / RMSCC 2432) GN=HCBG_00087 PE=4 SV=1
139	347	tr|F0UIR8|F0UIR8_AJEC8	120.50	7	7	6.58E5	3	3	6	N	51852	CaaX prenyl protease OS=Ajellomyces capsulatus (strain H88) GN=HCEG_04836 PE=4 SV=1
139	348	tr|C6H4V4|C6H4V4_AJECH	120.50	7	7	6.58E5	3	3	6	N	51879	CaaX prenyl protease OS=Ajellomyces capsulatus (strain H143) GN=HCDG_00275 PE=4 SV=1
248	563	tr|A6QUB7|A6QUB7_AJECN	118.74	29	29	3.5E6	3	3	6	N	11274	Mitochondrial F1F0 ATP synthase subunit F OS=Ajellomyces capsulatus (strain NAm1 / WU24) GN=HCAG_00973 PE=4 SV=1
248	564	tr|C6HMG1|C6HMG1_AJECH	118.74	29	29	3.5E6	3	3	6	N	11240	Mitochondrial F1F0 ATP synthase subunit F Atp17 OS=Ajellomyces capsulatus (strain H143) GN=HCDG_07277 PE=4 SV=1
248	565	tr|F0UN96|F0UN96_AJEC8	118.74	29	29	3.5E6	3	3	6	N	11240	Mitochondrial F1F0 ATP synthase subunit F Atp17 OS=Ajellomyces capsulatus (strain H88) GN=HCEG_06769 PE=4 SV=1
248	566	tr|C0NP84|C0NP84_AJECG	118.74	29	29	3.5E6	3	3	6	N	11240	Mitochondrial ATP synthase subunit F OS=Ajellomyces capsulatus (strain G186AR / H82 / ATCC MYA-2454 / RMSCC 2432) GN=HCBG_04964 PE=4 SV=1
69	195	tr|F0U851|F0U851_AJEC8	117.62	37	37	8.65E6	6	6	16	N	18361	Ribosomal protein Srp1 OS=Ajellomyces capsulatus (strain H88) GN=HCEG_01026 PE=4 SV=1
69	196	tr|C6H3X6|C6H3X6_AJECH	117.62	37	37	8.65E6	6	6	16	N	18361	Ribosomal protein Srp1 OS=Ajellomyces capsulatus (strain H143) GN=HCDG_01297 PE=4 SV=1
69	197	tr|C0NLR4|C0NLR4_AJECG	117.62	37	37	8.65E6	6	6	16	N	18347	Ribosomal protein Srp1 OS=Ajellomyces capsulatus (strain G186AR / H82 / ATCC MYA-2454 / RMSCC 2432) GN=HCBG_04444 PE=4 SV=1
261	603	tr|A6QYU6|A6QYU6_AJECN	116.42	19	19	8.67E5	2	2	6	Y	11710	Small nuclear ribonucleoprotein Sm D2 OS=Ajellomyces capsulatus (strain NAm1 / WU24) GN=HCAG_02553 PE=4 SV=1
261	604	tr|C6HKP1|C6HKP1_AJECH	116.42	18	18	8.67E5	2	2	6	Y	12968	Small nuclear ribonucleoprotein OS=Ajellomyces capsulatus (strain H143) GN=HCDG_06772 PE=4 SV=1
261	605	tr|C0NFG8|C0NFG8_AJECG	116.42	18	18	8.67E5	2	2	6	Y	12968	Small nuclear ribonucleoprotein Sm D2 OS=Ajellomyces capsulatus (strain G186AR / H82 / ATCC MYA-2454 / RMSCC 2432) GN=HCBG_01634 PE=4 SV=1
261	606	tr|F0UHB2|F0UHB2_AJEC8	116.42	11	11	8.67E5	2	2	6	Y	21284	Small nuclear ribonucleoprotein Sm D2 OS=Ajellomyces capsulatus (strain H88) GN=HCEG_03674 PE=4 SV=1
408	388	Q9Y711|AOX_AJECA	116.13	13	13	9.05E5	3	3	5	N	40840	Alternative oxidase, mitochondrial OS=Ajellomyces capsulatus GN=AOX1 PE=2 SV=1
408	389	tr|C0NCS0|C0NCS0_AJECG	116.13	13	13	9.05E5	3	3	5	N	40952	Alternative oxidase OS=Ajellomyces capsulatus (strain G186AR / H82 / ATCC MYA-2454 / RMSCC 2432) GN=HCBG_00916 PE=3 SV=1
408	390	tr|A6R263|A6R263_AJECN	116.13	13	13	9.05E5	3	3	5	N	40901	Alternative oxidase OS=Ajellomyces capsulatus (strain NAm1 / WU24) GN=HCAG_03721 PE=3 SV=1
408	391	tr|F0UIP1|F0UIP1_AJEC8	116.13	13	13	9.05E5	3	3	5	N	40924	Alternative oxidase OS=Ajellomyces capsulatus (strain H88) GN=HCEG_05655 PE=3 SV=1
183	444	tr|C0NGZ2|C0NGZ2_AJECG	113.40	13	13	1.21E6	2	2	4	Y	19842	Uncharacterized protein OS=Ajellomyces capsulatus (strain G186AR / H82 / ATCC MYA-2454 / RMSCC 2432) GN=HCBG_02614 PE=4 SV=1
183	445	tr|A6R6R5|A6R6R5_AJECN	113.40	13	13	1.21E6	2	2	4	Y	19904	Uncharacterized protein OS=Ajellomyces capsulatus (strain NAm1 / WU24) GN=HCAG_05323 PE=4 SV=1
169	440	tr|F0UR92|F0UR92_AJEC8	112.53	6	6	1.74E6	2	2	4	N	41609	Actin OS=Ajellomyces capsulatus (strain H88) GN=HCEG_07634 PE=3 SV=1
169	441	P53455|ACT_AJECG	112.53	6	6	1.74E6	2	2	4	N	41609	Actin OS=Ajellomyces capsulatus (strain G186AR / H82 / ATCC MYA-2454 / RMSCC 2432) GN=HCBG_08711 PE=2 SV=2
169	442	tr|A6REZ5|A6REZ5_AJECN	112.53	6	6	1.74E6	2	2	4	N	41609	Actin OS=Ajellomyces capsulatus (strain NAm1 / WU24) GN=HCAG_08210 PE=3 SV=1
169	443	tr|C6HHS9|C6HHS9_AJECH	112.53	6	6	1.74E6	2	2	4	N	41609	Actin OS=Ajellomyces capsulatus (strain H143) GN=HCDG_05760 PE=3 SV=1
147	305	tr|C6HIH9|C6HIH9_AJECH	111.43	30	30	9.77E5	4	4	7	Y	18083	NADH-ubiquinone oxidoreductase OS=Ajellomyces capsulatus (strain H143) GN=HCDG_05863 PE=3 SV=1
147	306	tr|C0NK91|C0NK91_AJECG	111.43	30	30	9.77E5	4	4	7	Y	18097	NADH-ubiquinone oxidoreductase OS=Ajellomyces capsulatus (strain G186AR / H82 / ATCC MYA-2454 / RMSCC 2432) GN=HCBG_03571 PE=3 SV=1
147	307	tr|A6QWH6|A6QWH6_AJECN	111.43	30	30	9.77E5	4	4	7	Y	18083	NADH-ubiquinone oxidoreductase OS=Ajellomyces capsulatus (strain NAm1 / WU24) GN=HCAG_01733 PE=3 SV=1
147	308	tr|F0UCN9|F0UCN9_AJEC8	111.43	30	30	9.77E5	4	4	7	Y	18083	NADH-ubiquinone oxidoreductase OS=Ajellomyces capsulatus (strain H88) GN=HCEG_02530 PE=3 SV=1
162	333	tr|F0UKA9|F0UKA9_AJEC8	111.33	5	5	1.01E6	3	3	9	N	65881	Amidase OS=Ajellomyces capsulatus (strain H88) GN=HCEG_05111 PE=4 SV=1
162	335	tr|C6H9H9|C6H9H9_AJECH	111.33	5	5	1.01E6	3	3	9	N	65930	Amidase OS=Ajellomyces capsulatus (strain H143) GN=HCDG_02860 PE=4 SV=1
162	342	tr|A6R4A3|A6R4A3_AJECN	111.33	5	5	1.01E6	3	3	9	N	66150	Uncharacterized protein OS=Ajellomyces capsulatus (strain NAm1 / WU24) GN=HCAG_04461 PE=4 SV=1
162	345	tr|C0NB88|C0NB88_AJECG	111.33	5	5	1.01E6	3	3	9	N	64857	Amidase OS=Ajellomyces capsulatus (strain G186AR / H82 / ATCC MYA-2454 / RMSCC 2432) GN=HCBG_00384 PE=4 SV=1
92	356	tr|A6RCN9|A6RCN9_AJECN	110.29	19	19	7.54E6	4	4	11	Y	14127	60S ribosomal protein L44 OS=Ajellomyces capsulatus (strain NAm1 / WU24) GN=HCAG_07397 PE=3 SV=1
92	357	tr|C6HTB5|C6HTB5_AJECH	110.29	18	18	7.54E6	4	4	11	Y	15274	60S ribosomal protein L44 OS=Ajellomyces capsulatus (strain H143) GN=HCDG_09446 PE=3 SV=1
92	358	tr|F0U952|F0U952_AJEC8	110.29	18	18	7.54E6	4	4	11	Y	15274	60S ribosomal protein OS=Ajellomyces capsulatus (strain H88) GN=HCEG_01208 PE=3 SV=1
92	364	tr|C0NM87|C0NM87_AJECG	110.29	14	14	7.54E6	4	4	11	Y	19183	60S ribosomal protein L44 OS=Ajellomyces capsulatus (strain G186AR / H82 / ATCC MYA-2454 / RMSCC 2432) GN=HCBG_04617 PE=3 SV=1
38	244	tr|A6R4K3|A6R4K3_AJECN	110.28	32	32	3.86E7	5	4	12	N	13574	Uncharacterized protein OS=Ajellomyces capsulatus (strain NAm1 / WU24) GN=HCAG_04561 PE=4 SV=1
38	254	tr|C0NBJ7|C0NBJ7_AJECG	110.28	32	32	3.86E7	5	4	12	N	13555	60S ribosomal protein L34B OS=Ajellomyces capsulatus (strain G186AR / H82 / ATCC MYA-2454 / RMSCC 2432) GN=HCBG_00493 PE=4 SV=1
38	255	tr|F0UKQ3|F0UKQ3_AJEC8	110.28	32	32	3.86E7	5	4	12	N	13555	60S ribosomal protein OS=Ajellomyces capsulatus (strain H88) GN=HCEG_05222 PE=4 SV=1
38	256	tr|C6H9U0|C6H9U0_AJECH	110.28	25	25	3.86E7	5	4	12	N	17249	Ribosomal protein L34 protein OS=Ajellomyces capsulatus (strain H143) GN=HCDG_02971 PE=4 SV=1
187	321	tr|F0UCC9|F0UCC9_AJEC8	107.31	17	17	1.21E6	3	3	7	N	23202	Proteasome subunit beta type OS=Ajellomyces capsulatus (strain H88) GN=HCEG_03237 PE=3 SV=1
324	370	tr|A6R4R5|A6R4R5_AJECN	107.12	8	8	7.96E5	3	3	5	N	53497	NADH-ubiquinone oxidoreductase 49 kDa subunit, mitochondrial OS=Ajellomyces capsulatus (strain NAm1 / WU24) GN=HCAG_04623 PE=3 SV=1
324	371	tr|C0NBP9|C0NBP9_AJECG	107.12	8	8	7.96E5	3	3	5	N	53475	NADH dehydrogenase I OS=Ajellomyces capsulatus (strain G186AR / H82 / ATCC MYA-2454 / RMSCC 2432) GN=HCBG_00545 PE=3 SV=1
324	372	tr|C6H9Z9|C6H9Z9_AJECH	107.12	8	8	7.96E5	3	3	5	N	53513	NADH dehydrogenase I OS=Ajellomyces capsulatus (strain H143) GN=HCDG_03030 PE=3 SV=1
324	373	tr|F0UKW2|F0UKW2_AJEC8	107.12	8	8	7.96E5	3	3	5	N	53513	NADH dehydrogenase I OS=Ajellomyces capsulatus (strain H88) GN=HCEG_05281 PE=3 SV=1
419	398	tr|A6QWA9|A6QWA9_AJECN	106.29	15	15	3.03E5	3	3	3	Y	27240	40S ribosomal protein S6 OS=Ajellomyces capsulatus (strain NAm1 / WU24) GN=HCAG_01666 PE=3 SV=1
419	399	tr|F0UCG3|F0UCG3_AJEC8	106.29	15	15	3.03E5	3	3	3	Y	27228	40S ribosomal protein S6 OS=Ajellomyces capsulatus (strain H88) GN=HCEG_02454 PE=3 SV=1
419	400	tr|C0NJY5|C0NJY5_AJECG	106.29	15	15	3.03E5	3	3	3	Y	27228	40S ribosomal protein S6 OS=Ajellomyces capsulatus (strain G186AR / H82 / ATCC MYA-2454 / RMSCC 2432) GN=HCBG_03465 PE=3 SV=1
419	401	tr|C6HIQ6|C6HIQ6_AJECH	106.29	15	15	3.03E5	3	3	3	Y	27228	40S ribosomal protein S6 OS=Ajellomyces capsulatus (strain H143) GN=HCDG_05940 PE=3 SV=1
314	597	tr|C0NN26|C0NN26_AJECG	105.93	4	4	4.11E5	2	2	4	N	66138	Calnexin OS=Ajellomyces capsulatus (strain G186AR / H82 / ATCC MYA-2454 / RMSCC 2432) GN=HCBG_04153 PE=3 SV=1
131	266	tr|C6HLZ8|C6HLZ8_AJECH	105.89	19	19	7.11E5	4	4	6	N	21901	Nipsnap family protein OS=Ajellomyces capsulatus (strain H143) GN=HCDG_07617 PE=4 SV=1
131	270	tr|C0NXR1|C0NXR1_AJECG	105.89	9	9	7.11E5	4	4	6	N	45025	Uncharacterized protein OS=Ajellomyces capsulatus (strain G186AR / H82 / ATCC MYA-2454 / RMSCC 2432) GN=HCBG_07705 PE=4 SV=1
131	271	tr|F0UQ62|F0UQ62_AJEC8	105.89	9	9	7.11E5	4	4	6	N	45191	Nipsnap family protein OS=Ajellomyces capsulatus (strain H88) GN=HCEG_07120 PE=4 SV=1
328	688	#CONTAM#CAS1_BOVIN|	105.70	10	10	3.73E6	2	2	6	N	24529	sp|#CONTAM#CAS1_BOVIN|
243	562	tr|Q12619|Q12619_AJECA	104.90	6	6	3.25E5	2	1	6	N	53707	Acyl-CoA desaturase OS=Histoplasma capsulatum var. capsulatum GN=Ole1 PE=3 SV=1
203	374	tr|F0UAE5|F0UAE5_AJEC8	104.49	5	5	1.45E6	3	3	7	N	56786	DEAD-box protein OS=Ajellomyces capsulatus (strain H88) GN=HCEG_02079 PE=3 SV=1
203	375	tr|C6H907|C6H907_AJECH	104.49	5	5	1.45E6	3	3	7	N	56786	DEAD_2 protein OS=Ajellomyces capsulatus (strain H143) GN=HCDG_02688 PE=3 SV=1
203	379	tr|C0NIZ0|C0NIZ0_AJECG	104.49	6	6	1.45E6	3	3	7	N	52833	DEAD_2 domain-containing protein OS=Ajellomyces capsulatus (strain G186AR / H82 / ATCC MYA-2454 / RMSCC 2432) GN=HCBG_03120 PE=3 SV=1
203	397	tr|A6R1J7|A6R1J7_AJECN	104.49	18	18	1.45E6	3	3	7	N	16777	Ribosomal protein L22 OS=Ajellomyces capsulatus (strain NAm1 / WU24) GN=HCAG_03504 PE=3 SV=1
106	349	tr|A6RB72|A6RB72_AJECN	102.90	9	9	6.16E5	2	2	4	N	24961	Thiol-specific antioxidant OS=Ajellomyces capsulatus (strain NAm1 / WU24) GN=HCAG_06210 PE=4 SV=1
106	353	tr|C0NMI3|C0NMI3_AJECG	102.90	9	9	6.16E5	2	2	4	N	24949	Thiol-specific antioxidant OS=Ajellomyces capsulatus (strain G186AR / H82 / ATCC MYA-2454 / RMSCC 2432) GN=HCBG_03960 PE=4 SV=1
106	354	tr|C6H278|C6H278_AJECH	102.90	9	9	6.16E5	2	2	4	N	24949	Mitochondrial peroxiredoxin PRX1 OS=Ajellomyces capsulatus (strain H143) GN=HCDG_00810 PE=4 SV=1
106	355	tr|F0U4S7|F0U4S7_AJEC8	102.90	9	9	6.16E5	2	2	4	N	24949	Mitochondrial peroxiredoxin PRX1 OS=Ajellomyces capsulatus (strain H88) GN=HCEG_00543 PE=4 SV=1
148	380	tr|C6HTK7|C6HTK7_AJECH	102.80	13	13	1.35E6	2	2	6	Y	25766	Cytochrome c oxidase subunit 2 OS=Ajellomyces capsulatus (strain H143) GN=HCDG_12005 PE=3 SV=1
148	381	tr|C0P1G5|C0P1G5_AJECG	102.80	11	11	1.35E6	2	2	6	Y	31916	Cytochrome c oxidase subunit 2 OS=Ajellomyces capsulatus (strain G186AR / H82 / ATCC MYA-2454 / RMSCC 2432) GN=HCBG_12011 PE=3 SV=1
148	382	tr|C0P1H3|C0P1H3_AJECG	102.80	11	11	1.35E6	2	2	6	Y	31920	Cytochrome c oxidase subunit 2 OS=Ajellomyces capsulatus (strain G186AR / H82 / ATCC MYA-2454 / RMSCC 2432) GN=HCBG_12019 PE=3 SV=1
148	383	tr|F0UWE3|F0UWE3_AJEC8	102.80	11	11	1.35E6	2	2	6	Y	31916	Cytochrome c oxidase subunit 2 OS=Ajellomyces capsulatus (strain H88) GN=HCEG_12006 PE=3 SV=1
112	301	C0P0F6|RS3A_AJECG	102.00	11	11	5.41E6	3	3	8	N	29074	40S ribosomal protein S1 OS=Ajellomyces capsulatus (strain G186AR / H82 / ATCC MYA-2454 / RMSCC 2432) GN=RPS1 PE=3 SV=1
112	302	tr|F0UQU6|F0UQU6_AJEC8	102.00	11	11	5.41E6	3	3	8	N	29074	40S ribosomal protein S1 OS=Ajellomyces capsulatus (strain H88) GN=RPS1 PE=3 SV=1
112	303	C6HGN3|RS3A_AJECH	102.00	11	11	5.41E6	3	3	8	N	29060	40S ribosomal protein S1 OS=Ajellomyces capsulatus (strain H143) GN=RPS1 PE=3 SV=2
112	304	A6R9C3|RS3A_AJECN	102.00	11	11	5.41E6	3	3	8	N	29060	40S ribosomal protein S1 OS=Ajellomyces capsulatus (strain NAm1 / WU24) GN=RPS1 PE=3 SV=1
167	392	tr|C0NEQ9|C0NEQ9_AJECG	101.45	3	3	7.47E5	1	1	3	N	33992	Mitochondrial phosphate carrier protein OS=Ajellomyces capsulatus (strain G186AR / H82 / ATCC MYA-2454 / RMSCC 2432) GN=HCBG_01375 PE=3 SV=1
167	393	tr|A6QY41|A6QY41_AJECN	101.45	3	3	7.47E5	1	1	3	N	33992	Mitochondrial phosphate carrier protein OS=Ajellomyces capsulatus (strain NAm1 / WU24) GN=HCAG_02298 PE=3 SV=1
167	394	tr|F0UFU4|F0UFU4_AJEC8	101.45	3	3	7.47E5	1	1	3	N	33992	Mitochondrial phosphate carrier protein OS=Ajellomyces capsulatus (strain H88) GN=HCEG_03416 PE=3 SV=1
208	579	tr|C0NP52|C0NP52_AJECG	100.64	10	10	1.79E6	2	2	5	N	26458	Cytochrome b-c1 complex subunit Rieske, mitochondrial OS=Ajellomyces capsulatus (strain G186AR / H82 / ATCC MYA-2454 / RMSCC 2432) GN=HCBG_04932 PE=4 SV=1
208	584	tr|A6QU87|A6QU87_AJECN	100.64	10	10	1.79E6	2	2	5	N	26189	Cytochrome b-c1 complex subunit Rieske, mitochondrial OS=Ajellomyces capsulatus (strain NAm1 / WU24) GN=HCAG_00943 PE=4 SV=1
208	585	tr|C6HMC9|C6HMC9_AJECH	100.64	10	10	1.79E6	2	2	5	N	26428	Cytochrome b-c1 complex subunit Rieske, mitochondrial OS=Ajellomyces capsulatus (strain H143) GN=HCDG_07245 PE=4 SV=1
208	586	tr|F0UN56|F0UN56_AJEC8	100.64	10	10	1.79E6	2	2	5	N	26458	Cytochrome b-c1 complex subunit Rieske, mitochondrial OS=Ajellomyces capsulatus (strain H88) GN=HCEG_06738 PE=4 SV=1
134	505	tr|F0UVH4|F0UVH4_AJEC8	100.46	12	12	8.11E5	2	2	5	N	17277	Nascent polypeptide-associated complex subunit beta OS=Ajellomyces capsulatus (strain H88) GN=HCEG_09116 PE=3 SV=1
134	506	tr|C0NHU7|C0NHU7_AJECG	100.46	12	12	8.11E5	2	2	5	N	17277	Nascent polypeptide-associated complex subunit beta OS=Ajellomyces capsulatus (strain G186AR / H82 / ATCC MYA-2454 / RMSCC 2432) GN=HCBG_02919 PE=3 SV=1
134	507	A6R5Z3|NACB_AJECN	100.46	12	12	8.11E5	2	2	5	N	17391	Nascent polypeptide-associated complex subunit beta OS=Ajellomyces capsulatus (strain NAm1 / WU24) GN=EGD1 PE=3 SV=1
385	588	tr|F0UE73|F0UE73_AJEC8	98.98	13	13	7.96E5	2	2	3	N	24675	40S ribosomal protein S15 OS=Ajellomyces capsulatus (strain H88) GN=HCEG_03818 PE=3 SV=1
385	589	tr|A6QZ97|A6QZ97_AJECN	98.98	19	19	7.96E5	2	2	3	N	17585	40S ribosomal protein S15 OS=Ajellomyces capsulatus (strain NAm1 / WU24) GN=HCAG_02704 PE=3 SV=1
385	590	tr|C0NFV8|C0NFV8_AJECG	98.98	19	19	7.96E5	2	2	3	N	17585	40S ribosomal protein S15 OS=Ajellomyces capsulatus (strain G186AR / H82 / ATCC MYA-2454 / RMSCC 2432) GN=HCBG_01774 PE=3 SV=1
385	595	tr|C6HL33|C6HL33_AJECH	98.98	18	18	7.96E5	2	2	3	N	18390	40s ribosomal protein s15 OS=Ajellomyces capsulatus (strain H143) GN=HCDG_06914 PE=4 SV=1
146	406	tr|C0NZ92|C0NZ92_AJECG	97.96	20	20	1.52E6	3	3	10	N	16102	LYR family protein OS=Ajellomyces capsulatus (strain G186AR / H82 / ATCC MYA-2454 / RMSCC 2432) GN=HCBG_08472 PE=3 SV=1
146	411	tr|F0UFW6|F0UFW6_AJEC8	97.96	19	19	1.52E6	3	3	10	N	16514	LYR family protein OS=Ajellomyces capsulatus (strain H88) GN=HCEG_04230 PE=3 SV=1
146	412	tr|A6R1L5|A6R1L5_AJECN	97.96	19	19	1.52E6	3	3	10	N	16514	Uncharacterized protein OS=Ajellomyces capsulatus (strain NAm1 / WU24) GN=HCAG_03523 PE=3 SV=1
171	545	tr|F0U7R8|F0U7R8_AJEC8	97.81	20	20	2.21E6	2	2	9	Y	10585	Ribosomal protein L37 OS=Ajellomyces capsulatus (strain H88) GN=HCEG_00999 PE=3 SV=1
171	546	tr|C6H3L8|C6H3L8_AJECH	97.81	20	20	2.21E6	2	2	9	Y	10585	Ribosomal protein L37 OS=Ajellomyces capsulatus (strain H143) GN=HCDG_01271 PE=3 SV=1
438	548	tr|A6RBW3|A6RBW3_AJECN	97.73	9	9	6.05E5	2	2	4	N	26577	Proteasome subunit alpha type OS=Ajellomyces capsulatus (strain NAm1 / WU24) GN=HCAG_07121 PE=3 SV=1
438	549	tr|C0NLB3|C0NLB3_AJECG	97.73	9	9	6.05E5	2	2	4	N	26577	Proteasome subunit alpha type OS=Ajellomyces capsulatus (strain G186AR / H82 / ATCC MYA-2454 / RMSCC 2432) GN=HCBG_04293 PE=3 SV=1
438	550	tr|C6H356|C6H356_AJECH	97.73	9	9	6.05E5	2	2	4	N	26577	Proteasome subunit alpha type OS=Ajellomyces capsulatus (strain H143) GN=HCDG_01138 PE=3 SV=1
438	551	tr|F0U6S5|F0U6S5_AJEC8	97.73	9	9	6.05E5	2	2	4	N	26577	Proteasome subunit alpha type OS=Ajellomyces capsulatus (strain H88) GN=HCEG_00866 PE=3 SV=1
268	504	tr|C0NHN4|C0NHN4_AJECG	97.07	11	11	1.38E6	2	2	4	N	24707	Ribosomal protein L14 OS=Ajellomyces capsulatus (strain G186AR / H82 / ATCC MYA-2454 / RMSCC 2432) GN=HCBG_02856 PE=4 SV=1
571	617	tr|A6QU02|A6QU02_AJECN	96.56	10	10	5.74E5	1	1	3	N	16241	Uncharacterized protein OS=Ajellomyces capsulatus (strain NAm1 / WU24) GN=HCAG_00858 PE=3 SV=1
571	714	tr|F0UMV1|F0UMV1_AJEC8	96.56	13	13	5.74E5	1	1	3	N	11734	Mitochondrial ribosome small subunit component S19 OS=Ajellomyces capsulatus (strain H88) GN=HCEG_06633 PE=3 SV=1
571	715	tr|C0NNV4|C0NNV4_AJECG	96.56	13	13	5.74E5	1	1	3	N	11702	Mitochondrial ribosome small subunit component S19 OS=Ajellomyces capsulatus (strain G186AR / H82 / ATCC MYA-2454 / RMSCC 2432) GN=HCBG_04834 PE=3 SV=1
571	716	tr|C6HM23|C6HM23_AJECH	96.56	13	13	5.74E5	1	1	3	N	11734	Mitochondrial ribosome small subunit component S19 OS=Ajellomyces capsulatus (strain H143) GN=HCDG_07139 PE=3 SV=1
360	616	tr|F0UED3|F0UED3_AJEC8	96.35	0	0	3.8E4	1	1	1	N	333356	Pre-mRNA-splicing factor OS=Ajellomyces capsulatus (strain H88) GN=HCEG_03878 PE=4 SV=1
189	425	tr|C0P0F3|C0P0F3_AJECG	95.69	17	17	1.15E6	2	2	2	N	12423	Uncharacterized protein OS=Ajellomyces capsulatus (strain G186AR / H82 / ATCC MYA-2454 / RMSCC 2432) GN=HCBG_08872 PE=4 SV=1
185	499	tr|A6QVP9|A6QVP9_AJECN	95.11	5	5	5.47E5	2	2	4	N	50238	Uncharacterized protein OS=Ajellomyces capsulatus (strain NAm1 / WU24) GN=HCAG_01456 PE=4 SV=1
185	500	tr|F0UBE5|F0UBE5_AJEC8	95.11	5	5	5.47E5	2	2	4	N	50064	Stomatin family protein OS=Ajellomyces capsulatus (strain H88) GN=HCEG_02269 PE=4 SV=1
185	501	tr|C0NJH7|C0NJH7_AJECG	95.11	5	5	5.47E5	2	2	4	N	50051	Stomatin family protein OS=Ajellomyces capsulatus (strain G186AR / H82 / ATCC MYA-2454 / RMSCC 2432) GN=HCBG_03307 PE=4 SV=1
185	502	tr|C6HJ96|C6HJ96_AJECH	95.11	5	5	5.47E5	2	2	4	N	50064	Stomatin family protein OS=Ajellomyces capsulatus (strain H143) GN=HCDG_06130 PE=4 SV=1
165	289	tr|C6HB15|C6HB15_AJECH	94.93	4	4	8.13E5	4	4	8	N	96947	Glutaminase A OS=Ajellomyces capsulatus (strain H143) GN=HCDG_03897 PE=4 SV=1
165	290	tr|F0UDB8|F0UDB8_AJEC8	94.93	4	4	8.13E5	4	4	8	N	98847	Glutaminase A OS=Ajellomyces capsulatus (strain H88) GN=HCEG_02717 PE=4 SV=1
165	291	tr|C0NKS4|C0NKS4_AJECG	94.93	4	4	8.13E5	4	4	8	N	98477	Glutaminase OS=Ajellomyces capsulatus (strain G186AR / H82 / ATCC MYA-2454 / RMSCC 2432) GN=HCBG_03754 PE=4 SV=1
118	350	tr|F0UAL5|F0UAL5_AJEC8	94.50	12	12	1.32E6	2	2	4	N	22674	40S ribosomal protein S7 OS=Ajellomyces capsulatus (strain H88) GN=HCEG_02939 PE=3 SV=1
118	351	tr|A6R8H2|A6R8H2_AJECN	94.50	12	12	1.32E6	2	2	4	N	22660	40S ribosomal protein S7 OS=Ajellomyces capsulatus (strain NAm1 / WU24) GN=HCAG_06613 PE=3 SV=1
118	352	tr|C0NW29|C0NW29_AJECG	94.50	12	12	1.32E6	2	2	4	N	22674	40S ribosomal protein S7 OS=Ajellomyces capsulatus (strain G186AR / H82 / ATCC MYA-2454 / RMSCC 2432) GN=HCBG_07359 PE=3 SV=1
141	336	tr|F0UDV9|F0UDV9_AJEC8	93.64	7	7	7.64E5	2	2	6	N	28934	NADH-ubiquinone oxidoreductase OS=Ajellomyces capsulatus (strain H88) GN=HCEG_04535 PE=4 SV=1
141	337	tr|C6HIA2|C6HIA2_AJECH	93.64	7	7	7.64E5	2	2	6	N	28934	NADH-ubiquinone oxidoreductase kDa subunit OS=Ajellomyces capsulatus (strain H143) GN=HCDG_06252 PE=4 SV=1
141	343	tr|A6RGF8|A6RGF8_AJECN	93.64	7	7	7.64E5	2	2	6	N	28840	Uncharacterized protein OS=Ajellomyces capsulatus (strain NAm1 / WU24) GN=HCAG_08725 PE=4 SV=1
141	344	tr|C0NXC1|C0NXC1_AJECG	93.64	7	7	7.64E5	2	2	6	N	28906	NADH-ubiquinone oxidoreductase OS=Ajellomyces capsulatus (strain G186AR / H82 / ATCC MYA-2454 / RMSCC 2432) GN=HCBG_08113 PE=4 SV=1
667	414	tr|C6HKC7|C6HKC7_AJECH	93.25	4	4	1.93E5	2	2	2	N	56003	Ribose-phosphate pyrophosphokinase OS=Ajellomyces capsulatus (strain H143) GN=HCDG_06658 PE=4 SV=1
667	415	tr|F0UK72|F0UK72_AJEC8	93.25	4	4	1.93E5	2	2	2	N	56002	Ribose-phosphate pyrophosphokinase OS=Ajellomyces capsulatus (strain H88) GN=HCEG_05922 PE=4 SV=1
667	423	tr|C0NDH6|C0NDH6_AJECG	93.25	4	4	1.93E5	2	2	2	N	55916	Ribose-phosphate pyrophosphokinase 1 OS=Ajellomyces capsulatus (strain G186AR / H82 / ATCC MYA-2454 / RMSCC 2432) GN=HCBG_01172 PE=4 SV=1
267	481	tr|Q1HRW7|Q1HRW7_AJECA	92.42	13	13	8.75E5	2	2	4	N	22648	Putative high affinity copper transporter OS=Ajellomyces capsulatus GN=CTR3 PE=2 SV=1
173	436	tr|C0NRN1|C0NRN1_AJECG	90.83	7	7	8.09E5	3	3	6	N	36164	Glyceraldehyde-3-phosphate dehydrogenase OS=Ajellomyces capsulatus (strain G186AR / H82 / ATCC MYA-2454 / RMSCC 2432) GN=HCBG_05811 PE=3 SV=1
173	437	tr|F0UVW6|F0UVW6_AJEC8	90.83	7	7	8.09E5	3	3	6	N	36178	Glyceraldehyde-3-phosphate dehydrogenase OS=Ajellomyces capsulatus (strain H88) GN=HCEG_09258 PE=3 SV=1
173	438	tr|A6R5K2|A6R5K2_AJECN	90.83	7	7	8.09E5	3	3	6	N	36122	Glyceraldehyde-3-phosphate dehydrogenase OS=Ajellomyces capsulatus (strain NAm1 / WU24) GN=HCAG_04910 PE=3 SV=1
173	439	Q9HFX1|G3P_AJECA	90.83	7	7	8.09E5	3	3	6	N	36122	Glyceraldehyde-3-phosphate dehydrogenase OS=Ajellomyces capsulatus GN=GPD PE=2 SV=1
207	413	tr|A6R382|A6R382_AJECN	90.70	6	6	4.92E5	2	1	6	N	46269	Proteasome endopeptidase complex OS=Ajellomyces capsulatus (strain NAm1 / WU24) GN=HCAG_04090 PE=3 SV=1
329	690	tr|C6H812|C6H812_AJECH	90.18	23	23	1.53E6	2	2	6	N	14421	Cytochrome b-c1 complex subunit 7 OS=Ajellomyces capsulatus (strain H143) GN=HCDG_01573 PE=3 SV=1
329	691	tr|F0U578|F0U578_AJEC8	90.18	23	23	1.53E6	2	2	6	N	14421	Cytochrome b-c1 complex subunit 7 OS=Ajellomyces capsulatus (strain H88) GN=HCEG_01431 PE=3 SV=1
329	692	tr|A6R7L8|A6R7L8_AJECN	90.18	23	23	1.53E6	2	2	6	N	14462	Cytochrome b-c1 complex subunit 7 OS=Ajellomyces capsulatus (strain NAm1 / WU24) GN=HCAG_05626 PE=3 SV=1
345	417	tr|C6H4R3|C6H4R3_AJECH	90.14	16	16	8.16E5	3	3	5	N	24794	Proteasome subunit beta type OS=Ajellomyces capsulatus (strain H143) GN=HCDG_00264 PE=3 SV=1
379	601	tr|A6R4L7|A6R4L7_AJECN	90.03	9	9	1.87E5	1	1	2	N	16409	Ribosomal protein S16 OS=Ajellomyces capsulatus (strain NAm1 / WU24) GN=HCAG_04575 PE=4 SV=1
379	607	tr|F0UKS1|F0UKS1_AJEC8	90.03	9	9	1.87E5	1	1	2	N	16439	Ribosomal protein S16 OS=Ajellomyces capsulatus (strain H88) GN=HCEG_05240 PE=4 SV=1
379	608	tr|C0NBL2|C0NBL2_AJECG	90.03	9	9	1.87E5	1	1	2	N	16568	Ribosomal protein S16 OS=Ajellomyces capsulatus (strain G186AR / H82 / ATCC MYA-2454 / RMSCC 2432) GN=HCBG_00508 PE=4 SV=1
288	542	tr|C6HRQ3|C6HRQ3_AJECH	88.96	8	8	5.8E5	2	2	6	Y	27974	Proteasome subunit alpha type OS=Ajellomyces capsulatus (strain H143) GN=HCDG_08638 PE=3 SV=1
288	543	tr|C0NV29|C0NV29_AJECG	88.96	8	8	5.8E5	2	2	6	Y	27974	Proteasome subunit alpha type OS=Ajellomyces capsulatus (strain G186AR / H82 / ATCC MYA-2454 / RMSCC 2432) GN=HCBG_06793 PE=3 SV=1
288	544	tr|F0U8B6|F0U8B6_AJEC8	88.96	8	8	5.8E5	2	2	6	Y	27974	Proteasome subunit alpha type OS=Ajellomyces capsulatus (strain H88) GN=HCEG_00236 PE=3 SV=1
157	322	tr|F0UCB1|F0UCB1_AJEC8	88.27	7	7	9.18E5	3	3	6	N	56612	NADH dehydrogenase [ubiquinone] flavoprotein 1, mitochondrial OS=Ajellomyces capsulatus (strain H88) GN=HCEG_02426 PE=3 SV=1
157	323	tr|C0NJX0|C0NJX0_AJECG	88.27	7	7	9.18E5	3	3	6	N	56612	NADH dehydrogenase [ubiquinone] flavoprotein 1, mitochondrial OS=Ajellomyces capsulatus (strain G186AR / H82 / ATCC MYA-2454 / RMSCC 2432) GN=HCBG_03450 PE=3 SV=1
212	407	tr|A6R1A8|A6R1A8_AJECN	86.95	14	14	4.99E5	2	2	5	N	14493	Uncharacterized protein OS=Ajellomyces capsulatus (strain NAm1 / WU24) GN=HCAG_03415 PE=3 SV=1
212	408	tr|F0UB05|F0UB05_AJEC8	86.95	14	14	4.99E5	2	2	5	N	14493	60S ribosomal protein OS=Ajellomyces capsulatus (strain H88) GN=HCEG_02183 PE=3 SV=1
212	409	tr|C6H9B4|C6H9B4_AJECH	86.95	14	14	4.99E5	2	2	5	N	14493	60S ribosomal protein L35 OS=Ajellomyces capsulatus (strain H143) GN=HCDG_02795 PE=3 SV=1
212	410	tr|C0NJ90|C0NJ90_AJECG	86.95	14	14	4.99E5	2	2	5	N	14493	60S ribosomal protein L35 OS=Ajellomyces capsulatus (strain G186AR / H82 / ATCC MYA-2454 / RMSCC 2432) GN=HCBG_03220 PE=3 SV=1
437	508	tr|C6H4P0|C6H4P0_AJECH	86.57	4	4	3.93E5	1	1	2	N	27609	Aconitate hydratase OS=Ajellomyces capsulatus (strain H143) GN=HCDG_00241 PE=4 SV=1
437	509	tr|F0UIV0|F0UIV0_AJEC8	86.57	4	4	3.93E5	1	1	2	N	27609	Aconitate hydratase OS=Ajellomyces capsulatus (strain H88) GN=HCEG_04868 PE=4 SV=1
437	510	tr|A6R3Q7|A6R3Q7_AJECN	86.57	4	4	3.93E5	1	1	2	N	28009	Uncharacterized protein OS=Ajellomyces capsulatus (strain NAm1 / WU24) GN=HCAG_04265 PE=4 SV=1
437	511	tr|C0NAP0|C0NAP0_AJECG	86.57	4	4	3.93E5	1	1	2	N	28026	Uncharacterized protein OS=Ajellomyces capsulatus (strain G186AR / H82 / ATCC MYA-2454 / RMSCC 2432) GN=HCBG_00186 PE=4 SV=1
380	635	tr|F0U5L6|F0U5L6_AJEC8	86.38	6	6	2.66E5	1	1	3	Y	21593	Rho1 GTPase OS=Ajellomyces capsulatus (strain H88) GN=HCEG_01515 PE=3 SV=1
380	636	tr|C0NIX2|C0NIX2_AJECG	86.38	6	6	2.66E5	1	1	3	Y	21593	Rho GTPase Rho1 OS=Ajellomyces capsulatus (strain G186AR / H82 / ATCC MYA-2454 / RMSCC 2432) GN=HCBG_02379 PE=3 SV=1
380	637	tr|C6H896|C6H896_AJECH	86.38	6	6	2.66E5	1	1	3	Y	21593	Rho1 GTPase OS=Ajellomyces capsulatus (strain H143) GN=HCDG_01657 PE=3 SV=1
380	638	tr|A6R7F2|A6R7F2_AJECN	86.38	6	6	2.66E5	1	1	3	Y	21593	Uncharacterized protein OS=Ajellomyces capsulatus (strain NAm1 / WU24) GN=HCAG_05560 PE=3 SV=1
286	446	tr|C0NFK1|C0NFK1_AJECG	86.19	4	4	2.31E5	2	2	3	Y	59977	Transmembrane protein OS=Ajellomyces capsulatus (strain G186AR / H82 / ATCC MYA-2454 / RMSCC 2432) GN=HCBG_01667 PE=4 SV=1
286	447	tr|F0UDS4|F0UDS4_AJEC8	86.19	4	4	2.31E5	2	2	3	Y	60085	Transmembrane protein OS=Ajellomyces capsulatus (strain H88) GN=HCEG_03712 PE=4 SV=1
158	464	tr|C0NT52|C0NT52_AJECG	85.96	12	12	1.11E6	2	2	5	Y	23999	NADH-ubiquinone oxidoreductase OS=Ajellomyces capsulatus (strain G186AR / H82 / ATCC MYA-2454 / RMSCC 2432) GN=HCBG_06332 PE=4 SV=1
362	483	tr|C6HSH3|C6HSH3_AJECH	85.58	2	2	1.7E5	1	1	2	Y	76526	Glucosamine-fructose-6-phosphate aminotransferase OS=Ajellomyces capsulatus (strain H143) GN=HCDG_09154 PE=4 SV=1
362	486	tr|A6R380|A6R380_AJECN	85.58	2	2	1.7E5	1	1	2	Y	77897	Glucosamine--fructose-6-phosphate aminotransferase OS=Ajellomyces capsulatus (strain NAm1 / WU24) GN=HCAG_04088 PE=4 SV=1
362	487	tr|C0P131|C0P131_AJECG	85.58	2	2	1.7E5	1	1	2	Y	77915	Glucosamine-fructose-6-phosphate aminotransferase OS=Ajellomyces capsulatus (strain G186AR / H82 / ATCC MYA-2454 / RMSCC 2432) GN=HCBG_09111 PE=4 SV=1
362	488	tr|F0UW28|F0UW28_AJEC8	85.58	2	2	1.7E5	1	1	2	Y	77931	Glutamine:fructose-6-phosphate amidotransferase OS=Ajellomyces capsulatus (strain H88) GN=HCEG_09320 PE=4 SV=1
257	339	tr|F0UCG4|F0UCG4_AJEC8	82.22	9	9	1.79E5	2	2	2	N	35025	Ribose-phosphate pyrophosphokinase OS=Ajellomyces capsulatus (strain H88) GN=HCEG_02455 PE=4 SV=1
257	340	tr|C0NJY6|C0NJY6_AJECG	82.22	9	9	1.79E5	2	2	2	N	35363	Ribose-phosphate pyrophosphokinase OS=Ajellomyces capsulatus (strain G186AR / H82 / ATCC MYA-2454 / RMSCC 2432) GN=HCBG_03466 PE=4 SV=1
195	360	tr|A6R041|A6R041_AJECN	81.67	6	6	2.77E5	2	2	2	N	52298	Protein transport protein SEC61 alpha subunit OS=Ajellomyces capsulatus (strain NAm1 / WU24) GN=HCAG_02998 PE=3 SV=1
195	361	tr|C0NE03|C0NE03_AJECG	81.67	6	6	2.77E5	2	2	2	N	52298	Protein transporter SEC61 alpha subunit OS=Ajellomyces capsulatus (strain G186AR / H82 / ATCC MYA-2454 / RMSCC 2432) GN=HCBG_02096 PE=3 SV=1
195	362	tr|F0UFC2|F0UFC2_AJEC8	81.67	6	6	2.77E5	2	2	2	N	52298	Protein transporter SEC61 alpha subunit OS=Ajellomyces capsulatus (strain H88) GN=HCEG_04141 PE=3 SV=1
195	363	tr|C6HSY9|C6HSY9_AJECH	81.67	6	6	2.77E5	2	2	2	N	52298	SNARE SEC61 alpha subunit OS=Ajellomyces capsulatus (strain H143) GN=HCDG_09320 PE=3 SV=1
182	395	tr|C0NNU6|C0NNU6_AJECG	81.61	7	7	1.45E6	3	3	4	N	47759	37S ribosomal protein S5 OS=Ajellomyces capsulatus (strain G186AR / H82 / ATCC MYA-2454 / RMSCC 2432) GN=HCBG_04826 PE=3 SV=1
182	396	tr|A6QTZ4|A6QTZ4_AJECN	81.61	7	7	1.45E6	3	3	4	N	47740	Uncharacterized protein OS=Ajellomyces capsulatus (strain NAm1 / WU24) GN=HCAG_00850 PE=3 SV=1
738	743	tr|C0NZA6|C0NZA6_AJECG	80.09	6	6	1.11E5	1	1	1	N	23065	Uncharacterized protein OS=Ajellomyces capsulatus (strain G186AR / H82 / ATCC MYA-2454 / RMSCC 2432) GN=HCBG_08486 PE=4 SV=1
738	745	tr|A6R1N4|A6R1N4_AJECN	80.09	5	5	1.11E5	1	1	1	N	24067	Uncharacterized protein OS=Ajellomyces capsulatus (strain NAm1 / WU24) GN=HCAG_03542 PE=4 SV=1
738	746	tr|C6HP82|C6HP82_AJECH	80.09	5	5	1.11E5	1	1	1	N	24051	Ribosomal protein YmL20 OS=Ajellomyces capsulatus (strain H143) GN=HCDG_08013 PE=4 SV=1
738	747	tr|F0UFP9|F0UFP9_AJEC8	80.09	5	5	1.11E5	1	1	1	N	24051	Ribosomal protein YmL20 OS=Ajellomyces capsulatus (strain H88) GN=HCEG_04216 PE=4 SV=1
734	470	tr|C6HMS2|C6HMS2_AJECH	79.70	24	24	3.5E5	2	2	2	Y	10085	Uncharacterized protein OS=Ajellomyces capsulatus (strain H143) GN=HCDG_07388 PE=3 SV=1
734	471	tr|F0UNV5|F0UNV5_AJEC8	79.70	24	24	3.5E5	2	2	2	Y	10085	Uncharacterized protein OS=Ajellomyces capsulatus (strain H88) GN=HCEG_06874 PE=3 SV=1
734	472	tr|C0NPI9|C0NPI9_AJECG	79.70	24	24	3.5E5	2	2	2	Y	10085	Uncharacterized protein OS=Ajellomyces capsulatus (strain G186AR / H82 / ATCC MYA-2454 / RMSCC 2432) GN=HCBG_05069 PE=3 SV=1
734	473	tr|A6QUJ3|A6QUJ3_AJECN	79.70	28	28	3.5E5	2	2	2	Y	8903	Uncharacterized protein OS=Ajellomyces capsulatus (strain NAm1 / WU24) GN=HCAG_01049 PE=3 SV=1
325	522	tr|F0UPE4|F0UPE4_AJEC8	79.49	12	12	3.41E5	2	2	3	N	18783	Cytochrome c oxidase polypeptide VI OS=Ajellomyces capsulatus (strain H88) GN=HCEG_06165 PE=4 SV=1
325	524	tr|C0NTD8|C0NTD8_AJECG	79.49	12	12	3.41E5	2	2	3	N	19562	Cytochrome c oxidase polypeptide VI OS=Ajellomyces capsulatus (strain G186AR / H82 / ATCC MYA-2454 / RMSCC 2432) GN=HCBG_06418 PE=4 SV=1
325	525	tr|A6QST1|A6QST1_AJECN	79.49	12	12	3.41E5	2	2	3	N	18781	Uncharacterized protein OS=Ajellomyces capsulatus (strain NAm1 / WU24) GN=HCAG_00437 PE=4 SV=1
572	625	tr|F0UQQ0|F0UQQ0_AJEC8	79.41	5	5	1.8E5	1	1	1	N	23374	Cytochrome c oxidase subunit V OS=Ajellomyces capsulatus (strain H88) GN=HCEG_07442 PE=4 SV=1
572	626	tr|C6HGI7|C6HGI7_AJECH	79.41	5	5	1.8E5	1	1	1	N	23374	Cytochrome c oxidase subunit V OS=Ajellomyces capsulatus (strain H143) GN=HCDG_05078 PE=4 SV=1
572	627	tr|C0P0B5|C0P0B5_AJECG	79.41	5	5	1.8E5	1	1	1	N	23254	Cytochrome c oxidase subunit V OS=Ajellomyces capsulatus (strain G186AR / H82 / ATCC MYA-2454 / RMSCC 2432) GN=HCBG_08834 PE=4 SV=1
246	491	tr|F0UKB4|F0UKB4_AJEC8	78.88	4	4	8.7E5	2	2	6	N	54269	UTP-glucose-1-phosphate uridylyltransferase OS=Ajellomyces capsulatus (strain H88) GN=HCEG_05116 PE=4 SV=1
246	494	tr|A6R4A9|A6R4A9_AJECN	78.88	3	3	8.7E5	2	2	6	N	57174	UTP--glucose-1-phosphate uridylyltransferase OS=Ajellomyces capsulatus (strain NAm1 / WU24) GN=HCAG_04467 PE=4 SV=1
246	495	tr|C0NB93|C0NB93_AJECG	78.88	3	3	8.7E5	2	2	6	N	58701	UTP-glucose-1-phosphate uridylyltransferase OS=Ajellomyces capsulatus (strain G186AR / H82 / ATCC MYA-2454 / RMSCC 2432) GN=HCBG_00389 PE=4 SV=1
246	496	tr|C6H9I4|C6H9I4_AJECH	78.88	3	3	8.7E5	2	2	6	N	58721	UTP-glucose-1-phosphate uridylyltransferase OS=Ajellomyces capsulatus (strain H143) GN=HCDG_02865 PE=4 SV=1
439	703	tr|C6HFR6|C6HFR6_AJECH	78.31	10	10	7.26E5	1	1	3	N	12685	37S ribosomal protein S16 OS=Ajellomyces capsulatus (strain H143) GN=HCDG_05256 PE=3 SV=1
439	704	tr|C0NNH6|C0NNH6_AJECG	78.31	10	10	7.26E5	1	1	3	N	12685	37S ribosomal protein S16 OS=Ajellomyces capsulatus (strain G186AR / H82 / ATCC MYA-2454 / RMSCC 2432) GN=HCBG_04706 PE=3 SV=1
439	705	tr|A6QTN0|A6QTN0_AJECN	78.31	10	10	7.26E5	1	1	3	N	12671	Uncharacterized protein OS=Ajellomyces capsulatus (strain NAm1 / WU24) GN=HCAG_00736 PE=3 SV=1
439	706	tr|F0UME7|F0UME7_AJEC8	78.31	10	10	7.26E5	1	1	3	N	12685	37S ribosomal protein S16 OS=Ajellomyces capsulatus (strain H88) GN=HCEG_06506 PE=3 SV=1
142	426	tr|C0NFE6|C0NFE6_AJECG	76.38	3	3	2.85E5	1	1	4	N	32457	50S ribosomal protein L4 OS=Ajellomyces capsulatus (strain G186AR / H82 / ATCC MYA-2454 / RMSCC 2432) GN=HCBG_01612 PE=4 SV=1
142	427	tr|C6HKL8|C6HKL8_AJECH	76.38	3	3	2.85E5	1	1	4	N	32467	50S ribosomal protein L4 OS=Ajellomyces capsulatus (strain H143) GN=HCDG_06749 PE=4 SV=1
142	428	tr|F0UH89|F0UH89_AJEC8	76.38	3	3	2.85E5	1	1	4	N	32467	50S ribosomal protein OS=Ajellomyces capsulatus (strain H88) GN=HCEG_03651 PE=4 SV=1
190	515	tr|C6HJG9|C6HJG9_AJECH	76.20	8	8	6.09E5	2	2	4	N	28641	NADH-ubiquinone oxidoreductase 24 kDa subunit OS=Ajellomyces capsulatus (strain H143) GN=HCDG_06350 PE=4 SV=1
190	516	tr|C0NCN6|C0NCN6_AJECG	76.20	8	8	6.09E5	2	2	4	N	28595	NADH-ubiquinone oxidoreductase OS=Ajellomyces capsulatus (strain G186AR / H82 / ATCC MYA-2454 / RMSCC 2432) GN=HCBG_00882 PE=4 SV=1
190	517	tr|F0UIL5|F0UIL5_AJEC8	76.20	8	8	6.09E5	2	2	4	N	28641	NADH-ubiquinone oxidoreductase OS=Ajellomyces capsulatus (strain H88) GN=HCEG_05629 PE=4 SV=1
65	456	tr|C6HP08|C6HP08_AJECH	75.45	2	2	4.22E5	1	1	2	N	39507	V-type proton ATPase subunit OS=Ajellomyces capsulatus (strain H143) GN=HCDG_07939 PE=3 SV=1
65	457	tr|A6QYH7|A6QYH7_AJECN	75.45	2	2	4.22E5	1	1	2	N	40299	V-type proton ATPase subunit OS=Ajellomyces capsulatus (strain NAm1 / WU24) GN=HCAG_02434 PE=3 SV=1
65	458	tr|F0UGN5|F0UGN5_AJEC8	75.45	2	2	4.22E5	1	1	2	N	40261	V-type proton ATPase subunit OS=Ajellomyces capsulatus (strain H88) GN=HCEG_03550 PE=3 SV=1
184	478	A6QWZ2|VPS10_AJECN	75.25	1	1	2.69E5	2	2	4	Y	165598	Vacuolar protein sorting/targeting protein 10 OS=Ajellomyces capsulatus (strain NAm1 / WU24) GN=VPS10 PE=3 SV=1
184	479	C0NKP8|VPS10_AJECG	75.25	1	1	2.69E5	2	2	4	Y	168472	Vacuolar protein sorting/targeting protein 10 OS=Ajellomyces capsulatus (strain G186AR / H82 / ATCC MYA-2454 / RMSCC 2432) GN=VPS10 PE=3 SV=1
184	480	tr|F0UD48|F0UD48_AJEC8	75.25	1	1	2.69E5	2	2	4	Y	168413	Sortilin OS=Ajellomyces capsulatus (strain H88) GN=HCEG_02689 PE=4 SV=1
260	513	tr|C0NEU1|C0NEU1_AJECG	74.81	4	4	4.35E5	2	2	3	N	46279	60S ribosomal protein L17 OS=Ajellomyces capsulatus (strain G186AR / H82 / ATCC MYA-2454 / RMSCC 2432) GN=HCBG_01407 PE=3 SV=1
80	662	#DECOY#tr|F0UP67|F0UP67_AJEC8	73.73	0	0	2.69E5	1	1	1	N	283243	Transcriptional activator leucine zipper OS=Ajellomyces capsulatus (strain H88) GN=HCEG_06934 PE=4 SV=1
920	907	tr|C0NKJ1|C0NKJ1_AJECG	72.66	4	4	1.91E5	1	1	2	N	33969	ER-derived vesicles protein ERV29 OS=Ajellomyces capsulatus (strain G186AR / H82 / ATCC MYA-2454 / RMSCC 2432) GN=HCBG_03671 PE=4 SV=1
920	908	tr|F0UCZ1|F0UCZ1_AJEC8	72.66	4	4	1.91E5	1	1	2	N	33969	ER-derived vesicles protein ERV29 OS=Ajellomyces capsulatus (strain H88) GN=HCEG_02632 PE=4 SV=1
920	909	tr|A6QWV0|A6QWV0_AJECN	72.66	4	4	1.91E5	1	1	2	N	34045	Uncharacterized protein OS=Ajellomyces capsulatus (strain NAm1 / WU24) GN=HCAG_01857 PE=4 SV=1
259	453	tr|C0NVC6|C0NVC6_AJECG	70.89	8	8	5.78E5	1	1	2	Y	16240	40S ribosomal protein S17 OS=Ajellomyces capsulatus (strain G186AR / H82 / ATCC MYA-2454 / RMSCC 2432) GN=HCBG_07106 PE=3 SV=1
259	454	tr|A6REM7|A6REM7_AJECN	70.89	8	8	5.78E5	1	1	2	Y	16240	40S ribosomal protein S17 OS=Ajellomyces capsulatus (strain NAm1 / WU24) GN=HCAG_08092 PE=3 SV=1
259	455	tr|F0URK5|F0URK5_AJEC8	70.89	8	8	5.78E5	1	1	2	Y	16240	40S ribosomal protein S17 OS=Ajellomyces capsulatus (strain H88) GN=HCEG_07747 PE=3 SV=1
306	553	tr|A6RAC2|A6RAC2_AJECN	69.99	6	6	6.4E5	2	2	4	N	31201	Proteasome subunit beta type OS=Ajellomyces capsulatus (strain NAm1 / WU24) GN=HCAG_05910 PE=3 SV=1
306	554	tr|C6HDP2|C6HDP2_AJECH	69.99	6	6	6.4E5	2	2	4	N	31173	Proteasome subunit beta type OS=Ajellomyces capsulatus (strain H143) GN=HCDG_04323 PE=3 SV=1
306	555	tr|C0NSE7|C0NSE7_AJECG	69.99	6	6	6.4E5	2	2	4	N	31145	Proteasome subunit beta type OS=Ajellomyces capsulatus (strain G186AR / H82 / ATCC MYA-2454 / RMSCC 2432) GN=HCBG_06077 PE=3 SV=1
306	556	tr|F0UUG7|F0UUG7_AJEC8	69.99	6	6	6.4E5	2	2	4	N	31173	Proteasome subunit beta type OS=Ajellomyces capsulatus (strain H88) GN=HCEG_08759 PE=3 SV=1
222	518	tr|F0UT37|F0UT37_AJEC8	69.28	2	2	5.63E5	1	1	2	N	51463	Fasciclin domain family OS=Ajellomyces capsulatus (strain H88) GN=HCEG_08279 PE=4 SV=1
222	519	tr|C0NRJ7|C0NRJ7_AJECG	69.28	2	2	5.63E5	1	1	2	N	51533	Fasciclin domain family OS=Ajellomyces capsulatus (strain G186AR / H82 / ATCC MYA-2454 / RMSCC 2432) GN=HCBG_05627 PE=4 SV=1
258	430	tr|C0NY06|C0NY06_AJECG	67.95	23	23	1.09E6	3	3	4	N	12922	Small nuclear ribonucleoprotein Sm D3 OS=Ajellomyces capsulatus (strain G186AR / H82 / ATCC MYA-2454 / RMSCC 2432) GN=HCBG_07800 PE=4 SV=1
258	431	tr|F0ULQ8|F0ULQ8_AJEC8	67.95	23	23	1.09E6	3	3	4	N	12922	Small nuclear ribonucleoprotein Sm D3 OS=Ajellomyces capsulatus (strain H88) GN=HCEG_07221 PE=4 SV=1
258	432	tr|C6HQC2|C6HQC2_AJECH	67.95	23	23	1.09E6	3	3	4	N	12922	Small nuclear ribonucleoprotein OS=Ajellomyces capsulatus (strain H143) GN=HCDG_08840 PE=4 SV=1
258	433	tr|A6QVA4|A6QVA4_AJECN	67.95	23	23	1.09E6	3	3	4	N	12922	Uncharacterized protein OS=Ajellomyces capsulatus (strain NAm1 / WU24) GN=HCAG_01311 PE=4 SV=1
496	557	tr|C6HQ06|C6HQ06_AJECH	67.33	8	8	7.86E4	1	1	2	N	15797	40S ribosomal protein S23 OS=Ajellomyces capsulatus (strain H143) GN=HCDG_08287 PE=3 SV=1
496	558	tr|A6QX40|A6QX40_AJECN	67.33	8	8	7.86E4	1	1	2	N	15797	Ribosomal protein S23 OS=Ajellomyces capsulatus (strain NAm1 / WU24) GN=HCAG_01947 PE=3 SV=1
496	559	tr|C0NQV8|C0NQV8_AJECG	67.33	8	8	7.86E4	1	1	2	N	15797	Ribosomal protein S23 OS=Ajellomyces capsulatus (strain G186AR / H82 / ATCC MYA-2454 / RMSCC 2432) GN=HCBG_05388 PE=3 SV=1
496	560	tr|F0USF1|F0USF1_AJEC8	67.33	8	8	7.86E4	1	1	2	N	15797	Ribosomal protein S23 OS=Ajellomyces capsulatus (strain H88) GN=HCEG_08043 PE=3 SV=1
109	532	tr|C0NL60|C0NL60_AJECG	67.13	12	12	1.83E7	2	2	9	N	15361	Histone H3 OS=Ajellomyces capsulatus (strain G186AR / H82 / ATCC MYA-2454 / RMSCC 2432) GN=HCBG_03890 PE=3 SV=1
109	533	tr|A6R8R0|A6R8R0_AJECN	67.13	12	12	1.83E7	2	2	9	N	15361	Histone H3 OS=Ajellomyces capsulatus (strain NAm1 / WU24) GN=HCAG_06701 PE=3 SV=1
604	697	tr|C0NCQ1|C0NCQ1_AJECG	65.88	28	28	1.76E6	2	2	3	N	13291	Small nuclear ribonucleoprotein Sm D1 OS=Ajellomyces capsulatus (strain G186AR / H82 / ATCC MYA-2454 / RMSCC 2432) GN=HCBG_00897 PE=4 SV=1
604	698	tr|A6R245|A6R245_AJECN	65.88	28	28	1.76E6	2	2	3	N	13291	Uncharacterized protein OS=Ajellomyces capsulatus (strain NAm1 / WU24) GN=HCAG_03703 PE=4 SV=1
603	576	tr|F0UPK7|F0UPK7_AJEC8	64.92	11	11	6.34E4	2	2	2	N	18344	Clathrin coat assembly protein ap19 OS=Ajellomyces capsulatus (strain H88) GN=HCEG_07021 PE=4 SV=1
603	577	tr|C0NQ19|C0NQ19_AJECG	64.92	11	11	6.34E4	2	2	2	N	18344	AP-1 complex subunit theta-1 OS=Ajellomyces capsulatus (strain G186AR / H82 / ATCC MYA-2454 / RMSCC 2432) GN=HCBG_05249 PE=4 SV=1
603	578	tr|C6HLQ4|C6HLQ4_AJECH	64.92	11	11	6.34E4	2	2	2	N	18344	Clathrin coat assembly protein ap19 OS=Ajellomyces capsulatus (strain H143) GN=HCDG_07523 PE=4 SV=1
174	474	tr|A6R4V4|A6R4V4_AJECN	64.91	13	13	5.84E5	2	2	2	N	16840	Ribosomal protein S13 OS=Ajellomyces capsulatus (strain NAm1 / WU24) GN=HCAG_04662 PE=3 SV=1
174	475	tr|C0NBT1|C0NBT1_AJECG	64.91	13	13	5.84E5	2	2	2	N	16840	40S ribosomal protein S13 OS=Ajellomyces capsulatus (strain G186AR / H82 / ATCC MYA-2454 / RMSCC 2432) GN=HCBG_00577 PE=3 SV=1
174	476	tr|F0UKZ6|F0UKZ6_AJEC8	64.91	13	13	5.84E5	2	2	2	N	16840	40S ribosomal protein S13 OS=Ajellomyces capsulatus (strain H88) GN=HCEG_05315 PE=3 SV=1
174	477	tr|C6HA29|C6HA29_AJECH	64.91	13	13	5.84E5	2	2	2	N	16840	40S ribosomal protein S13 OS=Ajellomyces capsulatus (strain H143) GN=HCDG_03060 PE=3 SV=1
305	528	tr|A6QZH3|A6QZH3_AJECN	63.51	19	19	6.26E5	2	2	3	N	8895	Small nuclear ribonucleoprotein SmG OS=Ajellomyces capsulatus (strain NAm1 / WU24) GN=HCAG_02780 PE=4 SV=1
305	529	tr|C6HLC9|C6HLC9_AJECH	63.51	19	19	6.26E5	2	2	3	N	8895	Uncharacterized protein OS=Ajellomyces capsulatus (strain H143) GN=HCDG_07010 PE=4 SV=1
305	530	tr|C0NG47|C0NG47_AJECG	63.51	19	19	6.26E5	2	2	3	N	8895	Uncharacterized protein OS=Ajellomyces capsulatus (strain G186AR / H82 / ATCC MYA-2454 / RMSCC 2432) GN=HCBG_01863 PE=4 SV=1
305	531	tr|F0UEG3|F0UEG3_AJEC8	63.51	19	19	6.26E5	2	2	3	N	8895	Uncharacterized protein OS=Ajellomyces capsulatus (strain H88) GN=HCEG_03908 PE=4 SV=1
709	770	tr|F0UN95|F0UN95_AJEC8	62.57	5	5	2.14E5	1	1	3	N	24997	NADH-ubiquinone oxidoreductase OS=Ajellomyces capsulatus (strain H88) GN=HCEG_06768 PE=4 SV=1
709	771	tr|C0NP83|C0NP83_AJECG	62.57	5	5	2.14E5	1	1	3	N	24997	NADH-ubiquinone oxidoreductase OS=Ajellomyces capsulatus (strain G186AR / H82 / ATCC MYA-2454 / RMSCC 2432) GN=HCBG_04963 PE=4 SV=1
709	772	tr|C6HMG0|C6HMG0_AJECH	62.57	5	5	2.14E5	1	1	3	N	24997	NADH-ubiquinone oxidoreductase 21 kDa subunit OS=Ajellomyces capsulatus (strain H143) GN=HCDG_07276 PE=4 SV=1
709	786	tr|A6QUB6|A6QUB6_AJECN	62.57	5	5	2.14E5	1	1	3	N	25176	NADH-ubiquinone oxidoreductase 21 kDa subunit, mitochondrial OS=Ajellomyces capsulatus (strain NAm1 / WU24) GN=HCAG_00972 PE=4 SV=1
333	1035	tr|C0NTX9|C0NTX9_AJECG	62.24	4	4	3.21E7	1	1	5	Y	31681	L-xylulose reductase OS=Ajellomyces capsulatus (strain G186AR / H82 / ATCC MYA-2454 / RMSCC 2432) GN=HCBG_06609 PE=4 SV=1
333	1036	tr|A6QTC0|A6QTC0_AJECN	62.24	4	4	3.21E7	1	1	5	Y	31642	Sorbitol utilization protein SOU1 OS=Ajellomyces capsulatus (strain NAm1 / WU24) GN=HCAG_00626 PE=4 SV=1
333	1037	tr|C6HEP0|C6HEP0_AJECH	62.24	4	4	3.21E7	1	1	5	Y	31680	L-xylulose reductase OS=Ajellomyces capsulatus (strain H143) GN=HCDG_04907 PE=4 SV=1
333	1038	tr|F0ULJ1|F0ULJ1_AJEC8	62.24	4	4	3.21E7	1	1	5	Y	31680	L-xylulose reductase OS=Ajellomyces capsulatus (strain H88) GN=HCEG_06360 PE=4 SV=1
420	649	tr|A6QSQ2|A6QSQ2_AJECN	61.73	1	1	8.52E6	1	1	3	N	111142	Uncharacterized protein OS=Ajellomyces capsulatus (strain NAm1 / WU24) GN=HCAG_00408 PE=4 SV=1
420	652	tr|C6HFF1|C6HFF1_AJECH	61.73	1	1	8.52E6	1	1	3	N	121311	ATP-dependent DNA ligase domain-containing protein OS=Ajellomyces capsulatus (strain H143) GN=HCDG_04674 PE=4 SV=1
420	653	tr|F0UP51|F0UP51_AJEC8	61.73	1	1	8.52E6	1	1	3	N	121436	ATP-dependent DNA ligase OS=Ajellomyces capsulatus (strain H88) GN=HCEG_06125 PE=4 SV=1
420	660	tr|C0NTA1|C0NTA1_AJECG	61.73	1	1	8.52E6	1	1	3	N	121627	ATP-dependent DNA ligase domain-containing protein OS=Ajellomyces capsulatus (strain G186AR / H82 / ATCC MYA-2454 / RMSCC 2432) GN=HCBG_06381 PE=4 SV=1
769	859	tr|C6HDR2|C6HDR2_AJECH	61.68	2	2	0	1	1	1	N	55452	Beta-hexosaminidase OS=Ajellomyces capsulatus (strain H143) GN=HCDG_04343 PE=3 SV=1
769	860	tr|C0NSG3|C0NSG3_AJECG	61.68	2	2	0	1	1	1	N	67899	Beta-hexosaminidase OS=Ajellomyces capsulatus (strain G186AR / H82 / ATCC MYA-2454 / RMSCC 2432) GN=HCBG_06093 PE=3 SV=1
769	861	tr|F0UUI3|F0UUI3_AJEC8	61.68	2	2	0	1	1	1	N	67893	Beta-hexosaminidase OS=Ajellomyces capsulatus (strain H88) GN=HCEG_08775 PE=3 SV=1
861	591	tr|F0UP15|F0UP15_AJEC8	61.27	3	3	1.36E5	1	1	1	N	29253	Proteasome subunit alpha type OS=Ajellomyces capsulatus (strain H88) GN=HCEG_06089 PE=3 SV=1
861	592	tr|C6HFB6|C6HFB6_AJECH	61.27	3	3	1.36E5	1	1	1	N	29253	Proteasome subunit alpha type OS=Ajellomyces capsulatus (strain H143) GN=HCDG_04639 PE=3 SV=1
861	593	tr|A6QSJ1|A6QSJ1_AJECN	61.27	3	3	1.36E5	1	1	1	N	29253	Proteasome subunit alpha type OS=Ajellomyces capsulatus (strain NAm1 / WU24) GN=HCAG_00347 PE=3 SV=1
861	594	tr|C0NT66|C0NT66_AJECG	61.27	3	3	1.36E5	1	1	1	N	30703	Proteasome subunit beta type OS=Ajellomyces capsulatus (strain G186AR / H82 / ATCC MYA-2454 / RMSCC 2432) GN=HCBG_06346 PE=3 SV=1
575	680	tr|A6QRM9|A6QRM9_AJECN	61.10	3	3	1.57E5	1	1	3	N	35840	Arginase OS=Ajellomyces capsulatus (strain NAm1 / WU24) GN=HCAG_00035 PE=3 SV=1
575	872	tr|F0U897|F0U897_AJEC8	61.10	3	3	1.57E5	1	1	3	N	35739	Arginase OS=Ajellomyces capsulatus (strain H88) GN=HCEG_00217 PE=3 SV=1
575	873	tr|C0NV10|C0NV10_AJECG	61.10	3	3	1.57E5	1	1	3	N	35868	Arginase OS=Ajellomyces capsulatus (strain G186AR / H82 / ATCC MYA-2454 / RMSCC 2432) GN=HCBG_06774 PE=3 SV=1
684	666	tr|C0P150|C0P150_AJECG	60.61	6	6	3.23E5	1	1	2	N	29182	Proteasome subunit beta OS=Ajellomyces capsulatus (strain G186AR / H82 / ATCC MYA-2454 / RMSCC 2432) GN=HCBG_09130 PE=3 SV=1
684	667	tr|C6HSF2|C6HSF2_AJECH	60.61	6	6	3.23E5	1	1	2	N	29213	Proteasome subunit beta OS=Ajellomyces capsulatus (strain H143) GN=HCDG_09133 PE=3 SV=1
684	668	tr|F0UW05|F0UW05_AJEC8	60.61	6	6	3.23E5	1	1	2	N	29212	Proteasome subunit beta OS=Ajellomyces capsulatus (strain H88) GN=HCEG_09297 PE=3 SV=1
573	642	tr|A6R221|A6R221_AJECN	59.49	2	2	6.46E4	1	1	1	N	55686	Dolichyl-diphosphooligosaccharide--protein glycosyltransferase subunit 1 OS=Ajellomyces capsulatus (strain NAm1 / WU24) GN=HCAG_03679 PE=3 SV=1
825	650	tr|F0UH88|F0UH88_AJEC8	59.38	2	2	2.42E4	1	1	1	N	51425	3-hydroxyisobutyryl-CoA hydrolase, mitochondrial OS=Ajellomyces capsulatus (strain H88) GN=HCEG_03650 PE=3 SV=1
445	1039	#CONTAM#CASK_BOVIN|	58.95	6	6	4.48E5	1	1	4	Y	21269	sp|#CONTAM#CASK_BOVIN|
270	707	tr|F0UVL9|F0UVL9_AJEC8	58.34	17	17	8.98E5	2	2	4	N	10857	Ubiquinol-cytochrome c reductase complex OS=Ajellomyces capsulatus (strain H88) GN=HCEG_09161 PE=4 SV=1
270	708	tr|C0NHZ3|C0NHZ3_AJECG	58.34	17	17	8.98E5	2	2	4	N	10857	Ubiquinol-cytochrome c reductase complex ubiquinone-binding protein OS=Ajellomyces capsulatus (strain G186AR / H82 / ATCC MYA-2454 / RMSCC 2432) GN=HCBG_02965 PE=4 SV=1
270	709	tr|C6H5X8|C6H5X8_AJECH	58.34	17	17	8.98E5	2	2	4	N	10857	Ubiquinol-cytochrome c reductase complex ubiquinone-binding protein OS=Ajellomyces capsulatus (strain H143) GN=HCDG_01829 PE=4 SV=1
270	710	tr|A6R5V4|A6R5V4_AJECN	58.34	17	17	8.98E5	2	2	4	N	10871	Uncharacterized protein OS=Ajellomyces capsulatus (strain NAm1 / WU24) GN=HCAG_05012 PE=4 SV=1
213	879	#DECOY#tr|F0UM41|F0UM41_AJEC8	58.02	1	1	8.89E5	1	1	1	N	103645	Phosphoinositide 3-kinase OS=Ajellomyces capsulatus (strain H88) GN=HCEG_06453 PE=3 SV=1
527	729	tr|A6R5F0|A6R5F0_AJECN	57.78	3	3	7.68E4	1	1	2	N	48337	Uncharacterized protein OS=Ajellomyces capsulatus (strain NAm1 / WU24) GN=HCAG_04858 PE=4 SV=1
527	730	tr|F0UHP9|F0UHP9_AJEC8	57.78	3	3	7.68E4	1	1	2	N	48356	COPII-coated vesicle component Erv46 OS=Ajellomyces capsulatus (strain H88) GN=HCEG_05473 PE=4 SV=1
527	731	tr|C0NC86|C0NC86_AJECG	57.78	3	3	7.68E4	1	1	2	N	48356	COPII coated vesicle component Erv46 OS=Ajellomyces capsulatus (strain G186AR / H82 / ATCC MYA-2454 / RMSCC 2432) GN=HCBG_00732 PE=4 SV=1
527	732	tr|C6HAJ0|C6HAJ0_AJECH	57.78	3	3	7.68E4	1	1	2	N	48356	COPII-coated vesicle component Erv46 OS=Ajellomyces capsulatus (strain H143) GN=HCDG_03221 PE=4 SV=1
247	520	tr|C6HQU6|C6HQU6_AJECH	57.68	2	2	1.74E5	1	1	1	N	54684	NAM9+ protein OS=Ajellomyces capsulatus (strain H143) GN=HCDG_08768 PE=4 SV=1
247	521	tr|F0UM89|F0UM89_AJEC8	57.68	2	2	1.74E5	1	1	1	N	54684	NAM9+ protein OS=Ajellomyces capsulatus (strain H88) GN=HCEG_07296 PE=4 SV=1
307	620	tr|A6QZC4|A6QZC4_AJECN	57.62	1	1	7.03E4	1	1	1	N	88027	Uncharacterized protein OS=Ajellomyces capsulatus (strain NAm1 / WU24) GN=HCAG_02731 PE=4 SV=1
307	621	tr|C6HL67|C6HL67_AJECH	57.62	1	1	7.03E4	1	1	1	N	88058	Mannosyltransferase OS=Ajellomyces capsulatus (strain H143) GN=HCDG_06948 PE=4 SV=1
307	622	tr|F0UEA7|F0UEA7_AJEC8	57.62	1	1	7.03E4	1	1	1	N	88058	Mannosyltransferase OS=Ajellomyces capsulatus (strain H88) GN=HCEG_03852 PE=4 SV=1
307	623	tr|C0NFZ1|C0NFZ1_AJECG	57.62	1	1	7.03E4	1	1	1	N	87973	Mannosyltransferase OS=Ajellomyces capsulatus (strain G186AR / H82 / ATCC MYA-2454 / RMSCC 2432) GN=HCBG_01807 PE=4 SV=1
326	629	tr|F0UT14|F0UT14_AJEC8	56.82	10	10	2.68E5	2	2	3	N	18112	60S ribosomal protein OS=Ajellomyces capsulatus (strain H88) GN=HCEG_08256 PE=4 SV=1
326	630	tr|A6R0L0|A6R0L0_AJECN	56.82	10	10	2.68E5	2	2	3	N	18112	Uncharacterized protein OS=Ajellomyces capsulatus (strain NAm1 / WU24) GN=HCAG_03167 PE=4 SV=1
326	631	tr|C0NRH5|C0NRH5_AJECG	56.82	10	10	2.68E5	2	2	3	N	18112	60S ribosomal protein L24 OS=Ajellomyces capsulatus (strain G186AR / H82 / ATCC MYA-2454 / RMSCC 2432) GN=HCBG_05605 PE=4 SV=1
326	632	tr|C6HRV5|C6HRV5_AJECH	56.82	10	10	2.68E5	2	2	3	N	18112	60S ribosomal protein L24 OS=Ajellomyces capsulatus (strain H143) GN=HCDG_08936 PE=4 SV=1
737	727	tr|C0NYU9|C0NYU9_AJECG	56.49	4	4	2.2E5	1	1	2	N	20853	NADH-ubiquinone oxidoreductase OS=Ajellomyces capsulatus (strain G186AR / H82 / ATCC MYA-2454 / RMSCC 2432) GN=HCBG_08329 PE=4 SV=1
768	764	tr|F0UD06|F0UD06_AJEC8	55.70	10	10	6.69E4	1	1	1	N	10909	Predicted protein OS=Ajellomyces capsulatus (strain H88) GN=HCEG_02647 PE=4 SV=1
768	765	tr|C0NKK7|C0NKK7_AJECG	55.70	10	10	6.69E4	1	1	1	N	10895	Uncharacterized protein OS=Ajellomyces capsulatus (strain G186AR / H82 / ATCC MYA-2454 / RMSCC 2432) GN=HCBG_03687 PE=4 SV=1
605	722	tr|A6QXR4|A6QXR4_AJECN	54.21	5	5	1.55E5	1	1	1	N	21313	Uncharacterized protein OS=Ajellomyces capsulatus (strain NAm1 / WU24) GN=HCAG_02171 PE=4 SV=1
963	813	tr|C6HPG4|C6HPG4_AJECH	54.11	3	3	6.54E4	1	1	1	N	42559	Mitochondrial large ribosomal subunit OS=Ajellomyces capsulatus (strain H143) GN=HCDG_08095 PE=3 SV=1
397	568	tr|C0NAR6|C0NAR6_AJECG	53.64	3	3	3.02E5	1	1	2	N	41870	Mitochondrial phosphate carrier protein OS=Ajellomyces capsulatus (strain G186AR / H82 / ATCC MYA-2454 / RMSCC 2432) GN=HCBG_00212 PE=3 SV=1
397	569	tr|A6R3W7|A6R3W7_AJECN	53.64	3	3	3.02E5	1	1	2	N	41839	Mitochondrial phosphate carrier protein 2 OS=Ajellomyces capsulatus (strain NAm1 / WU24) GN=HCAG_04325 PE=3 SV=1
397	570	tr|F0UJC2|F0UJC2_AJEC8	53.64	3	3	3.02E5	1	1	2	N	41812	Mitochondrial phosphate carrier protein OS=Ajellomyces capsulatus (strain H88) GN=HCEG_04933 PE=3 SV=1
397	571	tr|C6H496|C6H496_AJECH	53.64	3	3	3.02E5	1	1	2	N	41812	Mitochondrial phosphate carrier protein OS=Ajellomyces capsulatus (strain H143) GN=HCDG_00177 PE=3 SV=1
249	615	tr|C0NBY6|C0NBY6_AJECG	53.10	2	2	3.27E5	1	1	2	N	35428	Uncharacterized protein OS=Ajellomyces capsulatus (strain G186AR / H82 / ATCC MYA-2454 / RMSCC 2432) GN=HCBG_00632 PE=4 SV=1
315	618	tr|F0UB57|F0UB57_AJEC8	52.90	2	2	8.46E4	1	1	1	Y	44612	Curved DNA-binding protein OS=Ajellomyces capsulatus (strain H88) GN=HCEG_03026 PE=4 SV=1
315	619	tr|C0NWB4|C0NWB4_AJECG	52.90	2	2	8.46E4	1	1	1	Y	44598	Curved DNA-binding protein OS=Ajellomyces capsulatus (strain G186AR / H82 / ATCC MYA-2454 / RMSCC 2432) GN=HCBG_07444 PE=4 SV=1
315	624	tr|A6R882|A6R882_AJECN	52.90	2	2	8.46E4	1	1	1	Y	49933	Curved DNA-binding protein 42 kDa protein OS=Ajellomyces capsulatus (strain NAm1 / WU24) GN=HCAG_06523 PE=4 SV=1
1008	866	tr|C6H4Q4|C6H4Q4_AJECH	52.32	7	7	8.96E4	1	1	1	Y	15142	Proteasome component PUP3 OS=Ajellomyces capsulatus (strain H143) GN=HCDG_00255 PE=4 SV=1
1008	867	tr|F0UIT6|F0UIT6_AJEC8	52.32	5	5	8.96E4	1	1	1	Y	21047	Proteasome component OS=Ajellomyces capsulatus (strain H88) GN=HCEG_04854 PE=4 SV=1
1008	868	tr|C0NAC2|C0NAC2_AJECG	52.32	5	5	8.96E4	1	1	1	Y	21074	Proteasome component PUP3 OS=Ajellomyces capsulatus (strain G186AR / H82 / ATCC MYA-2454 / RMSCC 2432) GN=HCBG_00068 PE=4 SV=1
1008	869	tr|A6R3I2|A6R3I2_AJECN	52.32	5	5	8.96E4	1	1	1	Y	21074	Proteasome component PUP3 OS=Ajellomyces capsulatus (strain NAm1 / WU24) GN=HCAG_04190 PE=4 SV=1
771	1042	tr|A6QT91|A6QT91_AJECN	51.52	5	5	2.27E5	1	1	3	N	22582	Uncharacterized protein OS=Ajellomyces capsulatus (strain NAm1 / WU24) GN=HCAG_00597 PE=4 SV=1
771	1043	tr|F0UQB3|F0UQB3_AJEC8	51.52	4	4	2.27E5	1	1	3	N	27225	RNase III domain-containing protein OS=Ajellomyces capsulatus (strain H88) GN=HCEG_06326 PE=4 SV=1
771	1044	tr|C0NTU6|C0NTU6_AJECG	51.52	4	4	2.27E5	1	1	3	N	29486	RNase III domain-containing protein OS=Ajellomyces capsulatus (strain G186AR / H82 / ATCC MYA-2454 / RMSCC 2432) GN=HCBG_06576 PE=4 SV=1
771	1045	tr|C6HEK4|C6HEK4_AJECH	51.52	3	3	2.27E5	1	1	3	N	36474	RNase III domain-containing protein OS=Ajellomyces capsulatus (strain H143) GN=HCDG_04871 PE=4 SV=1
346	733	tr|C6HPT3|C6HPT3_AJECH	50.60	7	7	3.42E5	1	1	2	N	15845	NADH dehydrogenase [ubiquinone] 1 alpha subcomplex subunit OS=Ajellomyces capsulatus (strain H143) GN=HCDG_08214 PE=3 SV=1
346	734	tr|A6RHC2|A6RHC2_AJECN	50.60	7	7	3.42E5	1	1	2	N	15845	NADH dehydrogenase [ubiquinone] 1 alpha subcomplex subunit OS=Ajellomyces capsulatus (strain NAm1 / WU24) GN=HCAG_09039 PE=3 SV=1
346	735	tr|C0NR32|C0NR32_AJECG	50.60	7	7	3.42E5	1	1	2	N	15831	NADH dehydrogenase [ubiquinone] 1 alpha subcomplex subunit OS=Ajellomyces capsulatus (strain G186AR / H82 / ATCC MYA-2454 / RMSCC 2432) GN=HCBG_05462 PE=3 SV=1
346	736	tr|F0USM5|F0USM5_AJEC8	50.60	7	7	3.42E5	1	1	2	N	15845	NADH dehydrogenase [ubiquinone] 1 alpha subcomplex subunit OS=Ajellomyces capsulatus (strain H88) GN=HCEG_08117 PE=3 SV=1
862	737	tr|A6QUV1|A6QUV1_AJECN	50.44	3	3	3.54E4	1	1	1	N	35152	Uncharacterized protein OS=Ajellomyces capsulatus (strain NAm1 / WU24) GN=HCAG_01157 PE=4 SV=1
862	738	tr|F0UPL0|F0UPL0_AJEC8	50.44	2	2	3.54E4	1	1	1	N	44851	COPII-coated vesicle protein OS=Ajellomyces capsulatus (strain H88) GN=HCEG_07024 PE=4 SV=1
862	739	tr|C6HLQ7|C6HLQ7_AJECH	50.44	2	2	3.54E4	1	1	1	N	44851	Endoplasmic reticulum-Golgi intermediate compartment protein OS=Ajellomyces capsulatus (strain H143) GN=HCDG_07526 PE=4 SV=1
440	759	tr|C0NSX6|C0NSX6_AJECG	50.35	5	5	8.89E4	1	1	1	N	15153	60S ribosomal protein L26 OS=Ajellomyces capsulatus (strain G186AR / H82 / ATCC MYA-2454 / RMSCC 2432) GN=HCBG_06256 PE=4 SV=1
894	753	tr|C6HK42|C6HK42_AJECH	50.29	7	7	5.09E4	1	1	1	N	22562	Lectin OS=Ajellomyces capsulatus (strain H143) GN=HCDG_06573 PE=4 SV=1
894	754	tr|F0UJT9|F0UJT9_AJEC8	50.29	4	4	5.09E4	1	1	1	N	37873	Lectin OS=Ajellomyces capsulatus (strain H88) GN=HCEG_05842 PE=4 SV=1
894	755	tr|C0ND98|C0ND98_AJECG	50.29	4	4	5.09E4	1	1	1	N	37834	Lectin OS=Ajellomyces capsulatus (strain G186AR / H82 / ATCC MYA-2454 / RMSCC 2432) GN=HCBG_01094 PE=4 SV=1
668	721	tr|A6RDL7|A6RDL7_AJECN	49.70	3	3	1.96E5	1	1	3	N	34334	3-hydroxybutyryl-CoA dehydrogenase OS=Ajellomyces capsulatus (strain NAm1 / WU24) GN=HCAG_07725 PE=4 SV=1
668	773	tr|C6H4Q0|C6H4Q0_AJECH	49.70	3	3	1.96E5	1	1	3	N	34273	3-hydroxybutyryl CoA dehydrogenase OS=Ajellomyces capsulatus (strain H143) GN=HCDG_00251 PE=4 SV=1
668	774	tr|F0UIU0|F0UIU0_AJEC8	49.70	3	3	1.96E5	1	1	3	N	34273	3-hydroxybutyryl CoA dehydrogenase OS=Ajellomyces capsulatus (strain H88) GN=HCEG_04858 PE=4 SV=1
668	775	tr|C0NYP3|C0NYP3_AJECG	49.70	3	3	1.96E5	1	1	3	N	35773	3-hydroxybutyryl CoA dehydrogenase OS=Ajellomyces capsulatus (strain G186AR / H82 / ATCC MYA-2454 / RMSCC 2432) GN=HCBG_08273 PE=4 SV=1
606	796	tr|C0NH11|C0NH11_AJECG	48.27	5	5	1.01E5	1	1	1	N	21101	NADH-ubiquinone oxidoreductase OS=Ajellomyces capsulatus (strain G186AR / H82 / ATCC MYA-2454 / RMSCC 2432) GN=HCBG_02633 PE=4 SV=1
606	797	tr|C6H6X3|C6H6X3_AJECH	48.27	5	5	1.01E5	1	1	1	N	21085	NADH-ubiquinone oxidoreductase 213 kDa subunit OS=Ajellomyces capsulatus (strain H143) GN=HCDG_02174 PE=4 SV=1
606	798	tr|F0U7E8|F0U7E8_AJEC8	48.27	5	5	1.01E5	1	1	1	N	21085	NADH-ubiquinone oxidoreductase OS=Ajellomyces capsulatus (strain H88) GN=HCEG_01777 PE=4 SV=1
441	814	tr|F0U666|F0U666_AJEC8	47.63	3	3	4.49E4	1	1	1	N	40311	Uncharacterized protein OS=Ajellomyces capsulatus (strain H88) GN=HCEG_01611 PE=4 SV=1
441	815	tr|C6H7D0|C6H7D0_AJECH	47.63	3	3	4.49E4	1	1	1	N	40286	Uncharacterized protein OS=Ajellomyces capsulatus (strain H143) GN=HCDG_02331 PE=4 SV=1
441	832	tr|C0NGJ6|C0NGJ6_AJECG	47.63	2	2	4.49E4	1	1	1	N	55440	Uncharacterized protein OS=Ajellomyces capsulatus (strain G186AR / H82 / ATCC MYA-2454 / RMSCC 2432) GN=HCBG_02468 PE=4 SV=1
772	1048	tr|A6QYP7|A6QYP7_AJECN	47.49	8	8	4.06E5	1	1	3	N	15311	Uncharacterized protein OS=Ajellomyces capsulatus (strain NAm1 / WU24) GN=HCAG_02504 PE=4 SV=1
772	1049	tr|F0UH16|F0UH16_AJEC8	47.49	8	8	4.06E5	1	1	3	N	15311	Mitochondrial ribosomal protein subunit L51 OS=Ajellomyces capsulatus (strain H88) GN=HCEG_03630 PE=4 SV=1
772	1050	tr|C0NFC5|C0NFC5_AJECG	47.49	8	8	4.06E5	1	1	3	N	15338	Mitochondrial ribosomal protein subunit L51 OS=Ajellomyces capsulatus (strain G186AR / H82 / ATCC MYA-2454 / RMSCC 2432) GN=HCBG_01591 PE=4 SV=1
918	725	tr|A6QUS6|A6QUS6_AJECN	46.67	1	1	2.51E4	1	1	1	N	129054	Cation-transporting ATPase 4 OS=Ajellomyces capsulatus (strain NAm1 / WU24) GN=HCAG_01132 PE=4 SV=1
442	841	tr|C0NC43|C0NC43_AJECG	46.47	6	6	2.43E5	1	1	2	N	20499	60S ribosomal protein L11 OS=Ajellomyces capsulatus (strain G186AR / H82 / ATCC MYA-2454 / RMSCC 2432) GN=HCBG_00689 PE=3 SV=1
964	1051	tr|C0P0E9|C0P0E9_AJECG	46.38	8	8	1.79E5	1	1	2	N	24854	ER lumen protein-retaining receptor OS=Ajellomyces capsulatus (strain G186AR / H82 / ATCC MYA-2454 / RMSCC 2432) GN=HCBG_08868 PE=3 SV=1
532	792	tr|F0UHG8|F0UHG8_AJEC8	45.68	1	1	1.53E5	1	1	3	N	97006	Eukaryotic translation initiation factor 3 subunit C OS=Ajellomyces capsulatus (strain H88) GN=NIP1 PE=3 SV=1
532	793	tr|C0NXA3|C0NXA3_AJECG	45.68	1	1	1.53E5	1	1	3	N	97443	Eukaryotic translation initiation factor 3 subunit C OS=Ajellomyces capsulatus (strain G186AR / H82 / ATCC MYA-2454 / RMSCC 2432) GN=NIP1 PE=3 SV=1
532	794	tr|C6HI83|C6HI83_AJECH	45.68	1	1	1.53E5	1	1	3	N	97383	Eukaryotic translation initiation factor 3 subunit C OS=Ajellomyces capsulatus (strain H143) GN=NIP1 PE=3 SV=1
1491	1052	tr|C6H583|C6H583_AJECH	45.20	5	5	1.11E5	1	1	1	N	21529	C-4 methylsterol oxidase OS=Ajellomyces capsulatus (strain H143) GN=HCDG_00404 PE=3 SV=1
1491	1053	tr|A6RDE2|A6RDE2_AJECN	45.20	4	4	1.11E5	1	1	1	N	27200	C-4 methylsterol oxidase OS=Ajellomyces capsulatus (strain NAm1 / WU24) GN=HCAG_07650 PE=3 SV=1
1491	1054	tr|F0UHY6|F0UHY6_AJEC8	45.20	4	4	1.11E5	1	1	1	N	29485	C4-methylsterol oxidase OS=Ajellomyces capsulatus (strain H88) GN=HCEG_04710 PE=3 SV=1
1491	1055	tr|C0NYW6|C0NYW6_AJECG	45.20	3	3	1.11E5	1	1	1	N	30501	C-4 methylsterol oxidase OS=Ajellomyces capsulatus (strain G186AR / H82 / ATCC MYA-2454 / RMSCC 2432) GN=HCBG_08346 PE=3 SV=1
1258	778	tr|A6QTU4|A6QTU4_AJECN	43.86	3	3	1.15E5	1	1	1	Y	43590	Uncharacterized protein OS=Ajellomyces capsulatus (strain NAm1 / WU24) GN=HCAG_00800 PE=4 SV=1
925	1057	tr|A6R7M8|A6R7M8_AJECN	43.55	8	8	1.88E4	1	1	1	Y	12596	Uncharacterized protein OS=Ajellomyces capsulatus (strain NAm1 / WU24) GN=HCAG_05636 PE=4 SV=1
925	1058	tr|F0U516|F0U516_AJEC8	43.55	7	7	1.88E4	1	1	1	Y	14428	Uncharacterized protein OS=Ajellomyces capsulatus (strain H88) GN=HCEG_01421 PE=4 SV=1
925	1059	tr|C6H802|C6H802_AJECH	43.55	7	7	1.88E4	1	1	1	Y	14428	Uncharacterized protein OS=Ajellomyces capsulatus (strain H143) GN=HCDG_01563 PE=4 SV=1
925	1060	tr|C0NIN0|C0NIN0_AJECG	43.55	7	7	1.88E4	1	1	1	Y	14478	Uncharacterized protein OS=Ajellomyces capsulatus (strain G186AR / H82 / ATCC MYA-2454 / RMSCC 2432) GN=HCBG_02287 PE=4 SV=1
742	911	tr|A6R6D4|A6R6D4_AJECN	42.88	7	7	2.11E5	1	1	2	N	13803	Ribosomal protein L31e OS=Ajellomyces capsulatus (strain NAm1 / WU24) GN=HCAG_05192 PE=4 SV=1
742	913	tr|C0NHE0|C0NHE0_AJECG	42.88	6	6	2.11E5	1	1	2	N	18372	60S ribosomal protein L31E OS=Ajellomyces capsulatus (strain G186AR / H82 / ATCC MYA-2454 / RMSCC 2432) GN=HCBG_02762 PE=4 SV=1
742	1061	tr|F0UV12|F0UV12_AJEC8	42.88	9	9	2.11E5	1	1	2	N	11459	Predicted protein OS=Ajellomyces capsulatus (strain H88) GN=HCEG_08954 PE=4 SV=1
1492	1063	tr|F0U975|F0U975_AJEC8	42.27	3	3	2.78E4	1	1	1	Y	33814	Vacuolar sorting receptor OS=Ajellomyces capsulatus (strain H88) GN=HCEG_00387 PE=4 SV=1
1492	1064	tr|A6QS48|A6QS48_AJECN	42.27	3	3	2.78E4	1	1	1	Y	34663	Uncharacterized protein OS=Ajellomyces capsulatus (strain NAm1 / WU24) GN=HCAG_00204 PE=4 SV=1
1492	1065	tr|C6H1R8|C6H1R8_AJECH	42.27	2	2	2.78E4	1	1	1	Y	45857	Vacuolar sorting receptor OS=Ajellomyces capsulatus (strain H143) GN=HCDG_00650 PE=4 SV=1
1492	1066	tr|C0NUB6|C0NUB6_AJECG	42.27	2	2	2.78E4	1	1	1	Y	45851	Uncharacterized protein OS=Ajellomyces capsulatus (strain G186AR / H82 / ATCC MYA-2454 / RMSCC 2432) GN=HCBG_06947 PE=4 SV=1
864	883	tr|A6REK7|A6REK7_AJECN	41.79	5	5	1.35E5	1	1	1	N	20118	Ribosomal protein L13 OS=Ajellomyces capsulatus (strain NAm1 / WU24) GN=HCAG_08072 PE=3 SV=1
864	884	tr|C0NVE7|C0NVE7_AJECG	41.79	5	5	1.35E5	1	1	1	N	20134	50S ribosomal protein L13 OS=Ajellomyces capsulatus (strain G186AR / H82 / ATCC MYA-2454 / RMSCC 2432) GN=HCBG_07127 PE=3 SV=1
864	885	tr|F0URM9|F0URM9_AJEC8	41.79	5	5	1.35E5	1	1	1	N	20195	50S ribosomal protein OS=Ajellomyces capsulatus (strain H88) GN=HCEG_07771 PE=3 SV=1
1371	933	tr|A6R9N9|A6R9N9_AJECN	39.47	3	3	1.16E5	1	1	1	N	26515	Uncharacterized protein OS=Ajellomyces capsulatus (strain NAm1 / WU24) GN=HCAG_05677 PE=4 SV=1
1371	934	tr|C0NIA4|C0NIA4_AJECG	39.47	3	3	1.16E5	1	1	1	N	26525	Peroxin 11 OS=Ajellomyces capsulatus (strain G186AR / H82 / ATCC MYA-2454 / RMSCC 2432) GN=HCBG_03076 PE=4 SV=1
1371	935	tr|F0UTN4|F0UTN4_AJEC8	39.47	3	3	1.16E5	1	1	1	N	26515	Peroxin 11 OS=Ajellomyces capsulatus (strain H88) GN=HCEG_08476 PE=4 SV=1
1371	936	tr|C6HCW4|C6HCW4_AJECH	39.47	3	3	1.16E5	1	1	1	N	26545	Peroxin 11 OS=Ajellomyces capsulatus (strain H143) GN=HCDG_04045 PE=4 SV=1
710	930	tr|A6RCY5|A6RCY5_AJECN	38.79	2	2	1.59E5	1	1	2	N	48252	IMP-specific 5'-nucleotidase 1 OS=Ajellomyces capsulatus (strain NAm1 / WU24) GN=HCAG_07493 PE=3 SV=1
710	1083	tr|C6HGG0|C6HGG0_AJECH	38.79	3	3	1.59E5	1	1	2	N	29066	Mitochondrial DNA replication protein OS=Ajellomyces capsulatus (strain H143) GN=HCDG_05051 PE=3 SV=1
710	1085	tr|F0UQL9|F0UQL9_AJEC8	38.79	2	2	1.59E5	1	1	2	N	33871	Mitochondrial DNA replication protein OS=Ajellomyces capsulatus (strain H88) GN=HCEG_07411 PE=3 SV=1
710	1086	tr|C0P087|C0P087_AJECG	38.79	2	2	1.59E5	1	1	2	N	33831	Mitochondrial DNA replication protein OS=Ajellomyces capsulatus (strain G186AR / H82 / ATCC MYA-2454 / RMSCC 2432) GN=HCBG_08806 PE=3 SV=1
924	1047	#DECOY#tr|A6R3K2|A6R3K2_AJECN	37.71	1	1	1.79E5	1	1	1	N	51494	CaaX prenyl protease OS=Ajellomyces capsulatus (strain NAm1 / WU24) GN=HCAG_04210 PE=4 SV=1
924	1100	tr|C0P0T5|C0P0T5_AJECG	37.71	6	6	1.79E5	1	1	1	N	11879	NADH-ubiquinone oxidoreductase OS=Ajellomyces capsulatus (strain G186AR / H82 / ATCC MYA-2454 / RMSCC 2432) GN=HCBG_09015 PE=4 SV=1
1181	742	#DECOY#tr|A6R8J6|A6R8J6_AJECN	37.36	1	1	3.74E4	1	1	1	N	87913	Uncharacterized protein OS=Ajellomyces capsulatus (strain NAm1 / WU24) GN=HCAG_06637 PE=4 SV=1
746	972	tr|C6HAP9|C6HAP9_AJECH	36.34	10	10	1.01E5	1	1	1	N	11405	NADH-cytochrome b-5 reductase (Fragment) OS=Ajellomyces capsulatus (strain H143) GN=HCDG_03280 PE=4 SV=1
746	973	tr|F0UI11|F0UI11_AJEC8	36.34	3	3	1.01E5	1	1	1	N	36234	NADH-cytochrome b5 reductase OS=Ajellomyces capsulatus (strain H88) GN=HCEG_05531 PE=3 SV=1
746	974	tr|C0NCE5|C0NCE5_AJECG	36.34	3	3	1.01E5	1	1	1	N	36177	NADH-cytochrome b5 reductase OS=Ajellomyces capsulatus (strain G186AR / H82 / ATCC MYA-2454 / RMSCC 2432) GN=HCBG_00791 PE=3 SV=1
746	975	A6R1T7|MCR1_AJECN	36.34	3	3	1.01E5	1	1	1	N	36615	NADH-cytochrome b5 reductase 2 OS=Ajellomyces capsulatus (strain NAm1 / WU24) GN=MCR1 PE=3 SV=1
965	1106	tr|C0P1G9|C0P1G9_AJECG	34.77	7	7	4.78E4	1	1	1	N	16101	NADH-ubiquinone oxidoreductase chain 3 OS=Ajellomyces capsulatus (strain G186AR / H82 / ATCC MYA-2454 / RMSCC 2432) GN=HCBG_12015 PE=3 SV=1
965	1107	tr|F0UWD8|F0UWD8_AJEC8	34.77	7	7	4.78E4	1	1	1	N	16101	NADH-ubiquinone oxidoreductase chain 3 OS=Ajellomyces capsulatus (strain H88) GN=HCEG_12001 PE=3 SV=1
965	1108	tr|C6HTK3|C6HTK3_AJECH	34.77	7	7	4.78E4	1	1	1	N	16101	NADH-ubiquinone oxidoreductase chain 3 OS=Ajellomyces capsulatus (strain H143) GN=HCDG_12001 PE=3 SV=1
1493	1165	tr|F0UDL7|F0UDL7_AJEC8	33.23	3	3	3.07E4	1	1	1	N	38873	Ribosomal protein S15 OS=Ajellomyces capsulatus (strain H88) GN=HCEG_02763 PE=4 SV=1
921	952	tr|C6HL41|C6HL41_AJECH	33.07	6	6	1.07E5	1	1	1	N	20436	NADH-ubiquinone oxidoreductase kDa subunit OS=Ajellomyces capsulatus (strain H143) GN=HCDG_06922 PE=4 SV=1
921	953	tr|A6QZA1|A6QZA1_AJECN	33.07	6	6	1.07E5	1	1	1	N	20537	Uncharacterized protein OS=Ajellomyces capsulatus (strain NAm1 / WU24) GN=HCAG_02708 PE=4 SV=1
921	954	tr|C0NFW4|C0NFW4_AJECG	33.07	6	6	1.07E5	1	1	1	N	20464	NADH-ubiquinone oxidoreductase OS=Ajellomyces capsulatus (strain G186AR / H82 / ATCC MYA-2454 / RMSCC 2432) GN=HCBG_01780 PE=4 SV=1
921	955	tr|F0UE81|F0UE81_AJEC8	33.07	6	6	1.07E5	1	1	1	N	20436	NADH-ubiquinone oxidoreductase OS=Ajellomyces capsulatus (strain H88) GN=HCEG_03826 PE=4 SV=1

## Sheet: Heterologous run 2
Protein list of the second biological replicate between the Histoplasma yeast-cell extract and the pool of sera from patients with other infectious diseases
Protein Group	Protein ID	Accession	-10lgP	Coverage (%)	Coverage (%) Sample 2	Area Sample 2	#Peptides	#Unique	#Spec Sample 2	PTM	Avg. Mass	Description
1	3	tr|A6RDC9|A6RDC9_AJECN	335.28	47	47	1.37E8	80	79	220	Y	231311	Fatty acid synthase beta subunit dehydratase OS=Ajellomyces capsulatus (strain NAm1 / WU24) GN=HCAG_07637 PE=4 SV=1
2	19	#CONTAM#K2C1_HUMAN|	325.31	67	67	7.29E8	57	51	259	Y	65886	sp|#CONTAM#K2C1_HUMAN|
3	40	#CONTAM#K1C9_HUMAN|	316.66	71	71	4.36E8	49	47	205	Y	62129	sp|#CONTAM#K1C9_HUMAN|
7	26	#CONTAM#K1C10_HUMAN|	295.32	62	62	2.18E8	41	36	154	Y	59519	sp|#CONTAM#K1C10_HUMAN|
9	13	tr|C0NYY3|C0NYY3_AJECG	294.68	34	34	6.1E6	51	3	122	Y	208598	Fatty acid synthase subunit alpha OS=Ajellomyces capsulatus (strain G186AR / H82 / ATCC MYA-2454 / RMSCC 2432) GN=HCBG_08363 PE=3 SV=1
4	5	tr|A6RFF1|A6RFF1_AJECN	294.50	59	59	5.66E7	39	4	199	Y	52770	Aldehyde dehydrogenase OS=Ajellomyces capsulatus (strain NAm1 / WU24) GN=HCAG_08367 PE=3 SV=1
10	12	tr|A6RDC8|A6RDC8_AJECN	293.78	33	33	6.7E5	49	1	118	Y	207552	Uncharacterized protein OS=Ajellomyces capsulatus (strain NAm1 / WU24) GN=HCAG_07636 PE=4 SV=1
11	18	#CONTAM#K22E_HUMAN|	283.60	69	69	5.52E7	40	33	108	Y	65865	sp|#CONTAM#K22E_HUMAN|
8	9	#CONTAM#ALBU_HUMAN|	280.56	71	71	1.1E8	43	38	152	Y	69367	sp|#CONTAM#ALBU_HUMAN|
12	10	tr|F0UGQ1|F0UGQ1_AJEC8	256.89	49	49	1.64E7	33	5	104	Y	84741	Cell division control protein OS=Ajellomyces capsulatus (strain H88) GN=HCEG_03566 PE=3 SV=1
13	11	tr|A6QYJ5|A6QYJ5_AJECN	251.24	40	40	1.27E7	30	2	99	Y	88323	Cell division cycle protein 48 OS=Ajellomyces capsulatus (strain NAm1 / WU24) GN=HCAG_02452 PE=3 SV=1
15	101	#CONTAM#TRYP_PIG|	229.34	49	49	1.64E9	20	20	70	Y	24409	sp|#CONTAM#TRYP_PIG|
14	43	tr|C6H6L8|C6H6L8_AJECH	215.28	27	27	1.88E8	17	17	75	Y	44442	Cytosolic large ribosomal subunit protein L7A OS=Ajellomyces capsulatus (strain H143) GN=HCDG_02069 PE=4 SV=1
14	46	tr|F0UUX8|F0UUX8_AJEC8	215.28	22	22	1.88E8	17	17	75	Y	52591	60S ribosomal protein OS=Ajellomyces capsulatus (strain H88) GN=HCEG_08920 PE=4 SV=1
14	47	tr|C0NHA4|C0NHA4_AJECG	215.28	22	22	1.88E8	17	17	75	Y	52527	60S ribosomal protein L7A OS=Ajellomyces capsulatus (strain G186AR / H82 / ATCC MYA-2454 / RMSCC 2432) GN=HCBG_02726 PE=4 SV=1
24	23	tr|C6HGI5|C6HGI5_AJECH	207.06	37	37	7.69E5	18	2	40	Y	61862	Hsp60-like protein OS=Ajellomyces capsulatus (strain H143) GN=HCDG_05076 PE=3 SV=1
24	24	tr|C0P0B3|C0P0B3_AJECG	207.06	37	37	7.69E5	18	2	40	Y	61832	Hsp60-like protein OS=Ajellomyces capsulatus (strain G186AR / H82 / ATCC MYA-2454 / RMSCC 2432) GN=HCBG_08832 PE=3 SV=1
17	109	tr|C0NQR6|C0NQR6_AJECG	196.76	49	49	1.26E8	12	12	52	Y	21701	60S ribosomal protein L9B OS=Ajellomyces capsulatus (strain G186AR / H82 / ATCC MYA-2454 / RMSCC 2432) GN=HCBG_05346 PE=4 SV=1
38	29	tr|C0NG75|C0NG75_AJECG	195.62	24	24	1.19E7	12	12	30	Y	59950	ATP synthase subunit alpha OS=Ajellomyces capsulatus (strain G186AR / H82 / ATCC MYA-2454 / RMSCC 2432) GN=HCBG_01891 PE=3 SV=1
36	20	tr|C0P0C5|C0P0C5_AJECG	194.58	39	39	8.74E6	14	13	26	N	56003	ATP synthase subunit beta OS=Ajellomyces capsulatus (strain G186AR / H82 / ATCC MYA-2454 / RMSCC 2432) GN=HCBG_08844 PE=3 SV=1
36	21	tr|C6HGJ7|C6HGJ7_AJECH	194.58	39	39	8.74E6	14	13	26	N	56003	ATP synthase subunit beta OS=Ajellomyces capsulatus (strain H143) GN=HCDG_05088 PE=3 SV=1
36	22	tr|F0UQR0|F0UQR0_AJEC8	194.58	39	39	8.74E6	14	13	26	N	56003	ATP synthase subunit beta OS=Ajellomyces capsulatus (strain H88) GN=HCEG_07452 PE=3 SV=1
16	104	tr|A6R1V3|A6R1V3_AJECN	190.82	41	41	1.09E8	13	13	45	N	24117	Ribosomal protein L15 OS=Ajellomyces capsulatus (strain NAm1 / WU24) GN=HCAG_03611 PE=3 SV=1
16	105	tr|C0NCG1|C0NCG1_AJECG	190.82	41	41	1.09E8	13	13	45	N	24117	Ribosomal protein L15 OS=Ajellomyces capsulatus (strain G186AR / H82 / ATCC MYA-2454 / RMSCC 2432) GN=HCBG_00807 PE=3 SV=1
16	106	tr|F0UI31|F0UI31_AJEC8	190.82	41	41	1.09E8	13	13	45	N	24117	Ribosomal protein L15 OS=Ajellomyces capsulatus (strain H88) GN=HCEG_05551 PE=3 SV=1
16	107	tr|C6HAR9|C6HAR9_AJECH	190.82	41	41	1.09E8	13	13	45	N	24117	Ribosomal protein L15 OS=Ajellomyces capsulatus (strain H143) GN=HCDG_03300 PE=3 SV=1
41	63	tr|A6R9I6|A6R9I6_AJECN	188.88	11	11	4.08E6	10	10	23	Y	98097	Plasma membrane ATPase OS=Ajellomyces capsulatus (strain NAm1 / WU24) GN=HCAG_06977 PE=3 SV=1
31	96	tr|C6HPV9|C6HPV9_AJECH	188.51	43	43	2.88E7	10	10	36	Y	27488	60S ribosomal protein L2 OS=Ajellomyces capsulatus (strain H143) GN=HCDG_08240 PE=4 SV=1
31	97	tr|C0NR03|C0NR03_AJECG	188.51	43	43	2.88E7	10	10	36	Y	27488	60S ribosomal protein L2 OS=Ajellomyces capsulatus (strain G186AR / H82 / ATCC MYA-2454 / RMSCC 2432) GN=HCBG_05433 PE=4 SV=1
31	98	tr|A6RFU9|A6RFU9_AJECN	188.51	43	43	2.88E7	10	10	36	Y	27488	60S ribosomal protein L2 OS=Ajellomyces capsulatus (strain NAm1 / WU24) GN=HCAG_08515 PE=4 SV=1
31	99	tr|F0USJ3|F0USJ3_AJEC8	188.51	31	31	2.88E7	10	10	36	Y	37491	60S ribosomal protein OS=Ajellomyces capsulatus (strain H88) GN=HCEG_08085 PE=4 SV=1
18	57	tr|A6R1L4|A6R1L4_AJECN	187.98	22	22	5.13E7	13	13	42	Y	49337	Dihydrolipoyllysine-residue succinyltransferase component of 2-oxoglutarate dehydrogenase complex, mitochondrial OS=Ajellomyces capsulatus (strain NAm1 / WU24) GN=HCAG_03522 PE=4 SV=1
44	36	tr|C6H1S8|C6H1S8_AJECH	186.79	11	11	6.03E6	10	10	21	Y	117672	40S ribosomal protein S3 OS=Ajellomyces capsulatus (strain H143) GN=HCDG_00660 PE=3 SV=1
44	37	tr|F0U989|F0U989_AJEC8	186.79	11	11	6.03E6	10	10	21	Y	121485	40S ribosomal protein S3 OS=Ajellomyces capsulatus (strain H88) GN=HCEG_00401 PE=3 SV=1
26	69	tr|C6HK74|C6HK74_AJECH	185.59	27	27	2.48E7	12	12	37	Y	49843	Large subunit ribosomal protein L3 OS=Ajellomyces capsulatus (strain H143) GN=HCDG_06605 PE=3 SV=1
26	70	tr|F0UJX0|F0UJX0_AJEC8	185.59	27	27	2.48E7	12	12	37	Y	49843	Large subunit ribosomal protein L3 OS=Ajellomyces capsulatus (strain H88) GN=HCEG_05873 PE=3 SV=1
26	75	tr|C0NDC6|C0NDC6_AJECG	185.59	21	21	2.48E7	12	12	37	Y	62480	Large subunit ribosomal protein L3 OS=Ajellomyces capsulatus (strain G186AR / H82 / ATCC MYA-2454 / RMSCC 2432) GN=HCBG_01122 PE=3 SV=1
19	71	tr|A6R1T5|A6R1T5_AJECN	185.27	57	57	5.87E7	13	13	36	N	20565	60S ribosomal protein L20 OS=Ajellomyces capsulatus (strain NAm1 / WU24) GN=HCAG_03593 PE=3 SV=1
19	72	tr|C6HAP4|C6HAP4_AJECH	185.27	57	57	5.87E7	13	13	36	N	20565	60S ribosomal protein L20 OS=Ajellomyces capsulatus (strain H143) GN=HCDG_03275 PE=3 SV=1
19	73	tr|F0UI08|F0UI08_AJEC8	185.27	57	57	5.87E7	13	13	36	N	20565	60S ribosomal protein L20 OS=Ajellomyces capsulatus (strain H88) GN=HCEG_05528 PE=3 SV=1
19	74	tr|C0NCE3|C0NCE3_AJECG	185.27	43	43	5.87E7	13	13	36	N	27100	60S ribosomal protein L20 OS=Ajellomyces capsulatus (strain G186AR / H82 / ATCC MYA-2454 / RMSCC 2432) GN=HCBG_00789 PE=3 SV=1
40	48	tr|A6RGE0|A6RGE0_AJECN	179.83	40	40	1.74E7	9	9	21	Y	28608	60S ribosomal protein L7 OS=Ajellomyces capsulatus (strain NAm1 / WU24) GN=HCAG_08706 PE=4 SV=1
40	49	tr|C6HI85|C6HI85_AJECH	179.83	35	35	1.74E7	9	9	21	Y	32443	60S ribosomal protein L7 OS=Ajellomyces capsulatus (strain H143) GN=HCDG_06235 PE=4 SV=1
40	50	tr|F0UHH0|F0UHH0_AJEC8	179.83	35	35	1.74E7	9	9	21	Y	32443	60S ribosomal protein OS=Ajellomyces capsulatus (strain H88) GN=HCEG_04519 PE=4 SV=1
40	51	tr|C0NXA5|C0NXA5_AJECG	179.83	35	35	1.74E7	9	9	21	Y	32443	60S ribosomal protein L7 OS=Ajellomyces capsulatus (strain G186AR / H82 / ATCC MYA-2454 / RMSCC 2432) GN=HCBG_08097 PE=4 SV=1
25	92	tr|F0U9M8|F0U9M8_AJEC8	178.91	44	44	3.32E7	9	9	34	N	21179	60S ribosomal protein OS=Ajellomyces capsulatus (strain H88) GN=HCEG_01279 PE=4 SV=1
25	93	tr|C0NMF6|C0NMF6_AJECG	178.91	44	44	3.32E7	9	9	34	N	21179	60S ribosomal protein L18 OS=Ajellomyces capsulatus (strain G186AR / H82 / ATCC MYA-2454 / RMSCC 2432) GN=HCBG_04686 PE=4 SV=1
25	94	tr|C6HT13|C6HT13_AJECH	178.91	44	44	3.32E7	9	9	34	N	21179	60S ribosomal protein L18 OS=Ajellomyces capsulatus (strain H143) GN=HCDG_09344 PE=4 SV=1
25	95	tr|A6RCV5|A6RCV5_AJECN	178.91	44	44	3.32E7	9	9	34	N	21179	60S ribosomal protein L18-B OS=Ajellomyces capsulatus (strain NAm1 / WU24) GN=HCAG_07463 PE=4 SV=1
46	65	tr|F0U9H1|F0U9H1_AJEC8	176.90	36	36	2.91E5	11	1	22	N	33769	ADP,ATP carrier protein OS=Ajellomyces capsulatus (strain H88) GN=HCEG_00430 PE=3 SV=1
46	66	tr|A6RBE5|A6RBE5_AJECN	176.90	36	36	2.91E5	11	1	22	N	33755	Uncharacterized protein OS=Ajellomyces capsulatus (strain NAm1 / WU24) GN=HCAG_06283 PE=3 SV=1
34	53	tr|C6HG01|C6HG01_AJECH	171.53	16	16	3.99E6	11	10	28	Y	111026	U5 small nuclear ribonucleoprotein component OS=Ajellomyces capsulatus (strain H143) GN=HCDG_05341 PE=4 SV=1
34	54	tr|F0UMQ7|F0UMQ7_AJEC8	171.53	16	16	3.99E6	11	10	28	Y	111026	U5 small nuclear ribonucleoprotein component OS=Ajellomyces capsulatus (strain H88) GN=HCEG_06589 PE=4 SV=1
52	52	tr|C0P0E1|C0P0E1_AJECG	171.50	16	16	1.95E6	9	9	19	N	83356	NADH-ubiquinone oxidoreductase OS=Ajellomyces capsulatus (strain G186AR / H82 / ATCC MYA-2454 / RMSCC 2432) GN=HCBG_08860 PE=3 SV=1
52	67	tr|C6HGM0|C6HGM0_AJECH	171.50	16	16	1.95E6	9	9	19	N	83421	NADH-ubiquinone oxidoreductase 78 kDa subunit OS=Ajellomyces capsulatus (strain H143) GN=HCDG_05111 PE=3 SV=1
52	68	tr|F0UQT3|F0UQT3_AJEC8	171.50	16	16	1.95E6	9	9	19	N	83421	NADH-ubiquinone oxidoreductase OS=Ajellomyces capsulatus (strain H88) GN=HCEG_07475 PE=3 SV=1
32	242	tr|A6R236|A6R236_AJECN	170.20	56	56	6.03E7	7	7	25	Y	11607	Cytosolic large ribosomal subunit protein L30 OS=Ajellomyces capsulatus (strain NAm1 / WU24) GN=HCAG_03694 PE=3 SV=1
28	133	tr|C6HRQ5|C6HRQ5_AJECH	169.81	47	47	1.11E8	9	9	28	N	15571	60S ribosomal protein L27 OS=Ajellomyces capsulatus (strain H143) GN=HCDG_08640 PE=3 SV=1
28	134	tr|F0U8B8|F0U8B8_AJEC8	169.81	47	47	1.11E8	9	9	28	N	15571	60S ribosomal protein L27 OS=Ajellomyces capsulatus (strain H88) GN=HCEG_00238 PE=3 SV=1
28	135	tr|C0NV31|C0NV31_AJECG	169.81	47	47	1.11E8	9	9	28	N	15571	60S ribosomal protein L27 OS=Ajellomyces capsulatus (strain G186AR / H82 / ATCC MYA-2454 / RMSCC 2432) GN=HCBG_06795 PE=3 SV=1
27	125	tr|A6RDK0|A6RDK0_AJECN	169.60	29	29	4.13E7	7	7	25	N	24395	60S ribosomal protein L13 OS=Ajellomyces capsulatus (strain NAm1 / WU24) GN=HCAG_07708 PE=3 SV=1
27	126	tr|C0NYP9|C0NYP9_AJECG	169.60	26	26	4.13E7	7	7	25	N	27379	60S ribosomal protein L13 OS=Ajellomyces capsulatus (strain G186AR / H82 / ATCC MYA-2454 / RMSCC 2432) GN=HCBG_08279 PE=3 SV=1
27	127	tr|C6H520|C6H520_AJECH	169.60	26	26	4.13E7	7	7	25	N	27379	60S ribosomal protein L13 OS=Ajellomyces capsulatus (strain H143) GN=HCDG_00341 PE=3 SV=1
27	128	tr|F0UIF5|F0UIF5_AJEC8	169.60	26	26	4.13E7	7	7	25	N	27379	60S ribosomal protein L13 OS=Ajellomyces capsulatus (strain H88) GN=HCEG_04775 PE=3 SV=1
20	122	tr|C0NU76|C0NU76_AJECG	169.46	10	10	6.91E7	13	13	38	Y	82140	AMP dependent synthetase and ligase OS=Ajellomyces capsulatus (strain G186AR / H82 / ATCC MYA-2454 / RMSCC 2432) GN=HCBG_06907 PE=3 SV=1
48	77	tr|A6RE96|A6RE96_AJECN	168.98	30	30	1.36E7	7	7	19	N	28166	Ribosomal protein S5 OS=Ajellomyces capsulatus (strain NAm1 / WU24) GN=HCAG_07961 PE=3 SV=1
48	78	tr|C6HH16|C6HH16_AJECH	168.98	30	30	1.36E7	7	7	19	N	28166	Ribosomal protein S5 OS=Ajellomyces capsulatus (strain H143) GN=HCDG_05497 PE=3 SV=1
48	79	tr|C0NVX9|C0NVX9_AJECG	168.98	30	30	1.36E7	7	7	19	N	28166	Ribosomal protein S5 OS=Ajellomyces capsulatus (strain G186AR / H82 / ATCC MYA-2454 / RMSCC 2432) GN=HCBG_07309 PE=3 SV=1
48	80	tr|F0URZ8|F0URZ8_AJEC8	168.98	30	30	1.36E7	7	7	19	N	28166	Ribosomal protein S2 OS=Ajellomyces capsulatus (strain H88) GN=HCEG_07890 PE=3 SV=1
54	179	tr|C0NTG5|C0NTG5_AJECG	163.82	26	26	1.34E7	8	8	17	Y	40148	60S ribosomal protein OS=Ajellomyces capsulatus (strain G186AR / H82 / ATCC MYA-2454 / RMSCC 2432) GN=HCBG_06445 PE=4 SV=1
64	41	tr|C0P086|C0P086_AJECG	160.16	24	24	5.43E6	8	8	20	N	48878	Uncharacterized protein OS=Ajellomyces capsulatus (strain G186AR / H82 / ATCC MYA-2454 / RMSCC 2432) GN=HCBG_08805 PE=4 SV=1
35	111	tr|F0U9T5|F0U9T5_AJEC8	154.56	39	39	1.93E7	9	9	27	Y	18494	40S ribosomal protein S11 OS=Ajellomyces capsulatus (strain H88) GN=HCEG_01972 PE=3 SV=1
35	112	tr|C0NYM4|C0NYM4_AJECG	154.56	39	39	1.93E7	9	9	27	Y	18494	40S ribosomal protein S11 OS=Ajellomyces capsulatus (strain G186AR / H82 / ATCC MYA-2454 / RMSCC 2432) GN=HCBG_08254 PE=3 SV=1
35	113	tr|A6RDR5|A6RDR5_AJECN	154.56	39	39	1.93E7	9	9	27	Y	18494	40S ribosomal protein S11 OS=Ajellomyces capsulatus (strain NAm1 / WU24) GN=HCAG_07773 PE=3 SV=1
62	89	tr|A6R7S6|A6R7S6_AJECN	154.08	20	20	8.38E5	8	1	20	N	55232	Uncharacterized protein OS=Ajellomyces capsulatus (strain NAm1 / WU24) GN=HCAG_06367 PE=4 SV=1
53	116	tr|C0NNQ6|C0NNQ6_AJECG	153.84	22	22	5.03E6	8	8	17	N	43642	Uncharacterized protein OS=Ajellomyces capsulatus (strain G186AR / H82 / ATCC MYA-2454 / RMSCC 2432) GN=HCBG_04786 PE=4 SV=1
61	139	tr|C6H5F4|C6H5F4_AJECH	152.99	16	16	8.27E6	7	7	17	Y	56800	Aromatic-L-amino acid decarboxylase OS=Ajellomyces capsulatus (strain H143) GN=HCDG_00475 PE=3 SV=1
61	140	tr|F0UHL5|F0UHL5_AJEC8	152.99	16	16	8.27E6	7	7	17	Y	59088	Aromatic-L-amino acid decarboxylase OS=Ajellomyces capsulatus (strain H88) GN=HCEG_04641 PE=3 SV=1
55	146	tr|C6HNS4|C6HNS4_AJECH	151.21	19	19	4.97E6	10	10	18	N	52956	Mitochondrial processing peptidase subunit OS=Ajellomyces capsulatus (strain H143) GN=HCDG_07855 PE=3 SV=1
55	147	tr|C0NEW1|C0NEW1_AJECG	151.21	19	19	4.97E6	10	10	18	N	52956	Mitochondrial processing peptidase subunit OS=Ajellomyces capsulatus (strain G186AR / H82 / ATCC MYA-2454 / RMSCC 2432) GN=HCBG_01427 PE=3 SV=1
55	148	tr|A6QY85|A6QY85_AJECN	151.21	19	19	4.97E6	10	10	18	N	52969	Mitochondrial processing peptidase beta subunit OS=Ajellomyces capsulatus (strain NAm1 / WU24) GN=HCAG_02342 PE=3 SV=1
55	149	tr|F0UG42|F0UG42_AJEC8	151.21	19	19	4.97E6	10	10	18	N	52956	Mitochondrial processing peptidase subunit OS=Ajellomyces capsulatus (strain H88) GN=HCEG_03463 PE=3 SV=1
30	82	tr|C0NLP3|C0NLP3_AJECG	151.08	32	32	1.37E7	11	11	23	Y	29347	40S ribosomal protein S4 OS=Ajellomyces capsulatus (strain G186AR / H82 / ATCC MYA-2454 / RMSCC 2432) GN=HCBG_04423 PE=3 SV=1
30	83	tr|F0U7S3|F0U7S3_AJEC8	151.08	32	32	1.37E7	11	11	23	Y	29347	40S ribosomal protein S4 OS=Ajellomyces capsulatus (strain H88) GN=HCEG_01004 PE=3 SV=1
30	84	tr|C6H3V7|C6H3V7_AJECH	151.08	32	32	1.37E7	11	11	23	Y	29347	40S ribosomal protein S4 OS=Ajellomyces capsulatus (strain H143) GN=HCDG_01278 PE=3 SV=1
30	85	tr|A6RC79|A6RC79_AJECN	151.08	32	32	1.37E7	11	11	23	Y	29317	40S ribosomal protein S4 OS=Ajellomyces capsulatus (strain NAm1 / WU24) GN=HCAG_07237 PE=3 SV=1
74	118	tr|F0UJ17|F0UJ17_AJEC8	150.21	9	9	1.47E6	9	9	13	Y	122901	Alpha-mannosidase OS=Ajellomyces capsulatus (strain H88) GN=HCEG_04881 PE=3 SV=1
74	117	tr|A6R3R9|A6R3R9_AJECN	150.21	9	9	1.47E6	9	9	13	Y	122998	Alpha-mannosidase OS=Ajellomyces capsulatus (strain NAm1 / WU24) GN=HCAG_04277 PE=3 SV=1
74	119	tr|C0NAM8|C0NAM8_AJECG	150.21	9	9	1.47E6	9	9	13	Y	122913	Alpha-mannosidase OS=Ajellomyces capsulatus (strain G186AR / H82 / ATCC MYA-2454 / RMSCC 2432) GN=HCBG_00174 PE=3 SV=1
66	76	tr|F0UC56|F0UC56_AJEC8	149.44	17	17	3.06E4	8	1	19	N	55412	Mitochondrial ribosomal protein DAP3 OS=Ajellomyces capsulatus (strain H88) GN=HCEG_03217 PE=4 SV=1
66	110	tr|C0NWU8|C0NWU8_AJECG	149.44	17	17	3.06E4	8	1	19	N	55476	Uncharacterized protein OS=Ajellomyces capsulatus (strain G186AR / H82 / ATCC MYA-2454 / RMSCC 2432) GN=HCBG_07628 PE=4 SV=1
43	628	#CONTAM#K1C15_SHEEP|	146.81	9	9	3.37E6	5	1	14	N	48770	sp|#CONTAM#K1C15_SHEEP|
92	141	tr|F0UEK5|F0UEK5_AJEC8	146.73	29	29	1.49E6	6	6	10	N	26583	ATP synthase subunit 4 OS=Ajellomyces capsulatus (strain H88) GN=HCEG_03950 PE=4 SV=1
92	142	tr|C6HLH0|C6HLH0_AJECH	146.73	29	29	1.49E6	6	6	10	N	26583	ATP synthase subunit 4 OS=Ajellomyces capsulatus (strain H143) GN=HCDG_07051 PE=4 SV=1
92	143	tr|A6QZM1|A6QZM1_AJECN	146.73	29	29	1.49E6	6	6	10	N	26592	ATP synthase subunit 4 OS=Ajellomyces capsulatus (strain NAm1 / WU24) GN=HCAG_02828 PE=4 SV=1
56	120	tr|C0NJM2|C0NJM2_AJECG	146.06	21	21	7.22E5	8	1	18	N	52057	Dihydrolipoamide acetyltransferase component of pyruvate dehydrogenase complex OS=Ajellomyces capsulatus (strain G186AR / H82 / ATCC MYA-2454 / RMSCC 2432) GN=HCBG_03352 PE=3 SV=1
56	121	tr|A6QVT4|A6QVT4_AJECN	146.06	21	21	7.22E5	8	1	18	N	52072	Dihydrolipoamide acetyltransferase component of pyruvate dehydrogenase complex OS=Ajellomyces capsulatus (strain NAm1 / WU24) GN=HCAG_01491 PE=3 SV=1
49	114	tr|A6RC91|A6RC91_AJECN	145.97	50	50	1.26E7	10	10	26	N	20931	40S ribosomal protein S9 OS=Ajellomyces capsulatus (strain NAm1 / WU24) GN=HCAG_07249 PE=4 SV=1
49	115	tr|C0NLR5|C0NLR5_AJECG	145.97	47	47	1.26E7	10	10	26	N	22357	40S ribosomal protein S9 OS=Ajellomyces capsulatus (strain G186AR / H82 / ATCC MYA-2454 / RMSCC 2432) GN=HCBG_04445 PE=4 SV=1
47	327	tr|C0NAB7|C0NAB7_AJECG	145.12	36	36	3.21E7	6	6	15	N	11577	60S ribosomal protein L36 OS=Ajellomyces capsulatus (strain G186AR / H82 / ATCC MYA-2454 / RMSCC 2432) GN=HCBG_00063 PE=3 SV=1
47	328	tr|A6R3H7|A6R3H7_AJECN	145.12	36	36	3.21E7	6	6	15	N	11589	60S ribosomal protein L36 OS=Ajellomyces capsulatus (strain NAm1 / WU24) GN=HCAG_04185 PE=3 SV=1
47	334	tr|F0UA40|F0UA40_AJEC8	145.12	20	20	3.21E7	6	6	15	N	20587	60S ribosomal protein L36 OS=Ajellomyces capsulatus (strain H88) GN=HCEG_02027 PE=3 SV=1
47	320	tr|C6H8T6|C6H8T6_AJECH	145.12	17	17	3.21E7	6	6	15	N	24479	60S ribosomal protein L36 OS=Ajellomyces capsulatus (strain H143) GN=HCDG_02617 PE=3 SV=1
73	184	tr|C6H687|C6H687_AJECH	143.48	11	11	1.18E7	5	3	11	N	38065	ATP synthase subunit D OS=Ajellomyces capsulatus (strain H143) GN=HCDG_01938 PE=4 SV=1
73	185	tr|F0UVB2|F0UVB2_AJEC8	143.48	11	11	1.18E7	5	3	11	N	38065	ATP synthase subunit D OS=Ajellomyces capsulatus (strain H88) GN=HCEG_09054 PE=4 SV=1
82	261	tr|F0UG71|F0UG71_AJEC8	143.16	31	31	1.26E7	4	4	14	N	16996	60S ribosomal protein OS=Ajellomyces capsulatus (strain H88) GN=HCEG_04281 PE=3 SV=1
82	262	tr|C6HG84|C6HG84_AJECH	143.16	31	31	1.26E7	4	4	14	N	16996	60S ribosomal protein L23 OS=Ajellomyces capsulatus (strain H143) GN=HCDG_05424 PE=3 SV=1
82	263	tr|C0NE75|C0NE75_AJECG	143.16	31	31	1.26E7	4	4	14	N	17010	60S ribosomal protein L23 OS=Ajellomyces capsulatus (strain G186AR / H82 / ATCC MYA-2454 / RMSCC 2432) GN=HCBG_02168 PE=3 SV=1
200	228	tr|C6HSF6|C6HSF6_AJECH	142.27	28	28	7.31E5	5	5	7	N	29027	Proteasome component OS=Ajellomyces capsulatus (strain H143) GN=HCDG_09137 PE=4 SV=1
200	229	tr|F0UW10|F0UW10_AJEC8	142.27	28	28	7.31E5	5	5	7	N	29027	Proteasome component OS=Ajellomyces capsulatus (strain H88) GN=HCEG_09302 PE=4 SV=1
200	231	tr|C0P147|C0P147_AJECG	142.27	28	28	7.31E5	5	5	7	N	29027	Proteasome component C5 OS=Ajellomyces capsulatus (strain G186AR / H82 / ATCC MYA-2454 / RMSCC 2432) GN=HCBG_09127 PE=4 SV=1
200	230	tr|A6R393|A6R393_AJECN	142.27	28	28	7.31E5	5	5	7	N	29054	Proteasome component C5 OS=Ajellomyces capsulatus (strain NAm1 / WU24) GN=HCAG_04101 PE=4 SV=1
67	102	#CONTAM#TRFE_HUMAN|	140.92	12	12	9.15E5	7	7	12	Y	77050	sp|#CONTAM#TRFE_HUMAN|
95	161	tr|C6HT53|C6HT53_AJECH	140.72	8	8	9.75E5	5	4	9	N	64021	Serine hydroxymethyltransferase OS=Ajellomyces capsulatus (strain H143) GN=HCDG_09384 PE=3 SV=1
95	162	tr|F0U9D2|F0U9D2_AJEC8	140.72	9	9	9.75E5	5	4	9	N	57579	Serine hydroxymethyltransferase OS=Ajellomyces capsulatus (strain H88) GN=HCEG_01236 PE=3 SV=1
95	163	tr|C0NMB4|C0NMB4_AJECG	140.72	9	9	9.75E5	5	4	9	N	57566	Serine hydroxymethyltransferase OS=Ajellomyces capsulatus (strain G186AR / H82 / ATCC MYA-2454 / RMSCC 2432) GN=HCBG_04644 PE=3 SV=1
102	193	tr|A6RBH9|A6RBH9_AJECN	140.68	7	7	1.29E6	5	5	9	N	70187	Succinate dehydrogenase [ubiquinone] flavoprotein subunit, mitochondrial OS=Ajellomyces capsulatus (strain NAm1 / WU24) GN=HCAG_06317 PE=3 SV=1
102	152	tr|C0NUQ9|C0NUQ9_AJECG	140.68	6	6	1.29E6	5	5	9	N	71193	Succinate dehydrogenase [ubiquinone] flavoprotein subunit, mitochondrial OS=Ajellomyces capsulatus (strain G186AR / H82 / ATCC MYA-2454 / RMSCC 2432) GN=HCBG_06673 PE=3 SV=1
50	130	tr|C0NIQ1|C0NIQ1_AJECG	137.87	21	21	1.12E7	6	5	17	Y	30243	Outer mitochondrial membrane protein porin OS=Ajellomyces capsulatus (strain G186AR / H82 / ATCC MYA-2454 / RMSCC 2432) GN=HCBG_02308 PE=4 SV=1
50	131	tr|C6H822|C6H822_AJECH	137.87	21	21	1.12E7	6	5	17	Y	30243	Outer mitochondrial membrane protein porin OS=Ajellomyces capsulatus (strain H143) GN=HCDG_01583 PE=4 SV=1
50	132	tr|F0U588|F0U588_AJEC8	137.87	21	21	1.12E7	6	5	17	Y	30243	Outer mitochondrial membrane porin protein OS=Ajellomyces capsulatus (strain H88) GN=HCEG_01441 PE=4 SV=1
69	247	tr|C6HCH0|C6HCH0_AJECH	137.72	50	50	6.56E6	5	1	20	Y	11356	Histone H4 OS=Ajellomyces capsulatus (strain H143) GN=HCDG_03720 PE=3 SV=1
69	248	tr|C0NL59|C0NL59_AJECG	137.72	50	50	6.56E6	5	1	20	Y	11356	Histone H4 OS=Ajellomyces capsulatus (strain G186AR / H82 / ATCC MYA-2454 / RMSCC 2432) GN=HCBG_03889 PE=3 SV=1
69	249	tr|F0UA83|F0UA83_AJEC8	137.72	50	50	6.56E6	5	1	20	Y	11356	Histone H4 OS=Ajellomyces capsulatus (strain H88) GN=HCEG_02860 PE=3 SV=1
70	250	tr|F0UJT1|F0UJT1_AJEC8	137.55	50	50	6.35E5	5	1	19	Y	11386	Histone H4 OS=Ajellomyces capsulatus (strain H88) GN=HCEG_05834 PE=3 SV=1
70	251	tr|C0ND92|C0ND92_AJECG	137.55	50	50	6.35E5	5	1	19	Y	11386	Histone H4 OS=Ajellomyces capsulatus (strain G186AR / H82 / ATCC MYA-2454 / RMSCC 2432) GN=HCBG_01088 PE=3 SV=1
70	252	tr|C6HK34|C6HK34_AJECH	137.55	50	50	6.35E5	5	1	19	Y	11386	Histone H4 OS=Ajellomyces capsulatus (strain H143) GN=HCDG_06565 PE=3 SV=1
70	253	tr|A6R2M7|A6R2M7_AJECN	137.55	50	50	6.35E5	5	1	19	Y	11386	Histone H4 OS=Ajellomyces capsulatus (strain NAm1 / WU24) GN=HCAG_03885 PE=3 SV=1
59	233	tr|C6HRH1|C6HRH1_AJECH	136.19	12	12	2000000	5	5	12	N	45464	Elongation factor 1 alpha OS=Ajellomyces capsulatus (strain H143) GN=HCDG_08556 PE=4 SV=1
59	239	tr|F0U7L9|F0U7L9_AJEC8	136.19	11	11	2000000	5	5	12	N	50172	Elongation factor 1-alpha OS=Ajellomyces capsulatus (strain H88) GN=HCEG_00158 PE=3 SV=1
59	240	tr|A6RGN1|A6RGN1_AJECN	136.19	11	11	2000000	5	5	12	N	50198	Elongation factor 1-alpha OS=Ajellomyces capsulatus (strain NAm1 / WU24) GN=HCAG_08798 PE=3 SV=1
59	241	P40911|EF1A_AJECG	136.19	11	11	2000000	5	5	12	N	50212	Elongation factor 1-alpha OS=Ajellomyces capsulatus (strain G186AR / H82 / ATCC MYA-2454 / RMSCC 2432) GN=TEF PE=2 SV=1
86	153	tr|A6R225|A6R225_AJECN	136.17	20	20	2.97E6	7	6	15	N	37665	Prohibitin-2 OS=Ajellomyces capsulatus (strain NAm1 / WU24) GN=HCAG_03683 PE=4 SV=1
86	154	tr|F0UIL2|F0UIL2_AJEC8	136.17	23	23	2.97E6	7	6	15	N	33788	Prohibitin OS=Ajellomyces capsulatus (strain H88) GN=HCEG_05626 PE=4 SV=1
86	155	tr|C6HJG6|C6HJG6_AJECH	136.17	23	23	2.97E6	7	6	15	N	33788	Prohibitin OS=Ajellomyces capsulatus (strain H143) GN=HCDG_06347 PE=4 SV=1
86	156	tr|C0NCN3|C0NCN3_AJECG	136.17	23	23	2.97E6	7	6	15	N	33788	Prohibitin OS=Ajellomyces capsulatus (strain G186AR / H82 / ATCC MYA-2454 / RMSCC 2432) GN=HCBG_00879 PE=4 SV=1
72	157	tr|C6HJH5|C6HJH5_AJECH	133.91	21	21	3.65E6	4	4	9	Y	25785	Ribosomal L10 protein OS=Ajellomyces capsulatus (strain H143) GN=HCDG_06356 PE=4 SV=1
72	158	tr|C0NCP4|C0NCP4_AJECG	133.91	21	21	3.65E6	4	4	9	Y	25785	Ribosomal L10 protein OS=Ajellomyces capsulatus (strain G186AR / H82 / ATCC MYA-2454 / RMSCC 2432) GN=HCBG_00890 PE=4 SV=1
72	159	tr|F0UIM2|F0UIM2_AJEC8	133.91	21	21	3.65E6	4	4	9	Y	25785	Ribosomal L10 protein OS=Ajellomyces capsulatus (strain H88) GN=HCEG_05636 PE=4 SV=1
72	160	tr|A6R237|A6R237_AJECN	133.91	21	21	3.65E6	4	4	9	Y	25785	60S ribosomal protein L10-B OS=Ajellomyces capsulatus (strain NAm1 / WU24) GN=HCAG_03695 PE=4 SV=1
78	150	tr|F0UWE8|F0UWE8_AJEC8	131.31	15	15	1.47E6	5	5	11	N	45666	Ribosomal protein S5 OS=Ajellomyces capsulatus (strain H88) GN=HCEG_12011 PE=4 SV=1
78	151	tr|C6HTL1|C6HTL1_AJECH	131.31	15	15	1.47E6	5	5	11	N	45666	Ribosomal protein S5 OS=Ajellomyces capsulatus (strain H143) GN=HCDG_12009 PE=4 SV=1
76	188	tr|F0URM8|F0URM8_AJEC8	130.20	42	42	7.53E6	7	7	19	Y	15897	40S ribosomal protein S9 OS=Ajellomyces capsulatus (strain H88) GN=HCEG_07770 PE=3 SV=1
76	189	tr|C0NVE6|C0NVE6_AJECG	130.20	42	42	7.53E6	7	7	19	Y	15897	40S ribosomal protein S16 OS=Ajellomyces capsulatus (strain G186AR / H82 / ATCC MYA-2454 / RMSCC 2432) GN=HCBG_07126 PE=3 SV=1
76	190	tr|A6REK8|A6REK8_AJECN	130.20	42	42	7.53E6	7	7	19	Y	15911	Ribosomal protein S9 OS=Ajellomyces capsulatus (strain NAm1 / WU24) GN=HCAG_08073 PE=3 SV=1
76	191	tr|C6HHE9|C6HHE9_AJECH	130.20	42	42	7.53E6	7	7	19	Y	15897	40S ribosomal protein S16 OS=Ajellomyces capsulatus (strain H143) GN=HCDG_05630 PE=3 SV=1
107	257	tr|C0NWA6|C0NWA6_AJECG	129.73	43	43	7.48E6	4	4	8	Y	10194	60S ribosomal protein L37A OS=Ajellomyces capsulatus (strain G186AR / H82 / ATCC MYA-2454 / RMSCC 2432) GN=HCBG_07436 PE=3 SV=1
107	258	tr|F0UB50|F0UB50_AJEC8	129.73	43	43	7.48E6	4	4	8	Y	10194	Ribosomal protein L37a OS=Ajellomyces capsulatus (strain H88) GN=HCEG_03019 PE=3 SV=1
107	259	tr|C6HC02|C6HC02_AJECH	129.73	43	43	7.48E6	4	4	8	Y	10194	Ribosomal protein L37a OS=Ajellomyces capsulatus (strain H143) GN=HCDG_03551 PE=3 SV=1
107	260	tr|A6R893|A6R893_AJECN	129.73	43	43	7.48E6	4	4	8	Y	10194	60S ribosomal protein L43 OS=Ajellomyces capsulatus (strain NAm1 / WU24) GN=HCAG_06534 PE=3 SV=1
60	225	tr|C0NKC3|C0NKC3_AJECG	129.34	34	34	1.35E7	7	7	23	Y	22938	60S ribosomal protein L6 OS=Ajellomyces capsulatus (strain G186AR / H82 / ATCC MYA-2454 / RMSCC 2432) GN=HCBG_03603 PE=3 SV=1
60	226	tr|F0UCS0|F0UCS0_AJEC8	129.34	34	34	1.35E7	7	7	23	Y	22938	60S ribosomal protein L6 OS=Ajellomyces capsulatus (strain H88) GN=HCEG_02561 PE=3 SV=1
60	212	tr|A6QWN6|A6QWN6_AJECN	129.34	34	34	1.35E7	7	7	23	Y	22924	60S ribosomal protein L6 OS=Ajellomyces capsulatus (strain NAm1 / WU24) GN=HCAG_01793 PE=3 SV=1
60	227	tr|C6HIE9|C6HIE9_AJECH	129.34	34	34	1.35E7	7	7	23	Y	22938	60S ribosomal protein L6 OS=Ajellomyces capsulatus (strain H143) GN=HCDG_05833 PE=3 SV=1
87	169	tr|F0UQZ6|F0UQZ6_AJEC8	126.35	27	27	2.46E6	6	6	10	Y	35840	Polysaccharide deacetylase OS=Ajellomyces capsulatus (strain H88) GN=HCEG_07538 PE=4 SV=1
87	170	tr|A6R972|A6R972_AJECN	126.35	27	27	2.46E6	6	6	10	Y	35840	Arp2/3 complex subunit Arc16 OS=Ajellomyces capsulatus (strain NAm1 / WU24) GN=HCAG_06863 PE=4 SV=1
87	171	tr|C0P192|C0P192_AJECG	126.35	27	27	2.46E6	6	6	10	Y	35852	Polysaccharide deacetylase OS=Ajellomyces capsulatus (strain G186AR / H82 / ATCC MYA-2454 / RMSCC 2432) GN=HCBG_09172 PE=4 SV=1
123	392	tr|C0NEQ9|C0NEQ9_AJECG	126.13	11	11	8.66E5	3	3	5	N	33992	Mitochondrial phosphate carrier protein OS=Ajellomyces capsulatus (strain G186AR / H82 / ATCC MYA-2454 / RMSCC 2432) GN=HCBG_01375 PE=3 SV=1
123	393	tr|A6QY41|A6QY41_AJECN	126.13	11	11	8.66E5	3	3	5	N	33992	Mitochondrial phosphate carrier protein OS=Ajellomyces capsulatus (strain NAm1 / WU24) GN=HCAG_02298 PE=3 SV=1
123	394	tr|F0UFU4|F0UFU4_AJEC8	126.13	11	11	8.66E5	3	3	5	N	33992	Mitochondrial phosphate carrier protein OS=Ajellomyces capsulatus (strain H88) GN=HCEG_03416 PE=3 SV=1
77	123	tr|C0NJV7|C0NJV7_AJECG	124.53	5	5	1.37E6	4	4	11	N	97724	V-type proton ATPase subunit a OS=Ajellomyces capsulatus (strain G186AR / H82 / ATCC MYA-2454 / RMSCC 2432) GN=HCBG_03437 PE=3 SV=1
77	124	tr|F0UC88|F0UC88_AJEC8	124.53	5	5	1.37E6	4	4	11	N	97733	V-type proton ATPase subunit a OS=Ajellomyces capsulatus (strain H88) GN=HCEG_02403 PE=3 SV=1
58	209	tr|C0NZV6|C0NZV6_AJECG	122.83	23	23	2.93E6	7	7	12	Y	35027	37S ribosomal protein S9 OS=Ajellomyces capsulatus (strain G186AR / H82 / ATCC MYA-2454 / RMSCC 2432) GN=HCBG_08686 PE=3 SV=1
58	205	tr|F0UR67|F0UR67_AJEC8	122.83	23	23	2.93E6	7	7	12	Y	35020	37S ribosomal protein S9 OS=Ajellomyces capsulatus (strain H88) GN=HCEG_07609 PE=3 SV=1
151	285	tr|C0NZX6|C0NZX6_AJECG	121.59	15	15	1.05E6	4	4	9	N	28863	Proteasome subunit alpha type OS=Ajellomyces capsulatus (strain G186AR / H82 / ATCC MYA-2454 / RMSCC 2432) GN=HCBG_08706 PE=3 SV=1
151	286	tr|A6RF00|A6RF00_AJECN	121.59	15	15	1.05E6	4	4	9	N	28877	Proteasome subunit alpha type OS=Ajellomyces capsulatus (strain NAm1 / WU24) GN=HCAG_08215 PE=3 SV=1
151	287	tr|F0UR87|F0UR87_AJEC8	121.59	15	15	1.05E6	4	4	9	N	28877	Proteasome subunit alpha type OS=Ajellomyces capsulatus (strain H88) GN=HCEG_07629 PE=3 SV=1
151	288	tr|C6HHT3|C6HHT3_AJECH	121.59	15	15	1.05E6	4	4	9	N	28877	Proteasome subunit alpha type OS=Ajellomyces capsulatus (strain H143) GN=HCDG_05764 PE=3 SV=1
89	181	tr|C6HGN9|C6HGN9_AJECH	119.18	21	21	2.13E6	5	4	9	N	29490	30S ribosomal protein S10 OS=Ajellomyces capsulatus (strain H143) GN=HCDG_05130 PE=3 SV=1
89	182	tr|F0UQV3|F0UQV3_AJEC8	119.18	21	21	2.13E6	5	4	9	N	29472	30S ribosomal protein S10 OS=Ajellomyces capsulatus (strain H88) GN=HCEG_07495 PE=3 SV=1
89	183	tr|C0P040|C0P040_AJECG	119.18	21	21	2.13E6	5	4	9	N	29492	30S ribosomal protein S10 OS=Ajellomyces capsulatus (strain G186AR / H82 / ATCC MYA-2454 / RMSCC 2432) GN=HCBG_08882 PE=3 SV=1
96	395	tr|C0NNU6|C0NNU6_AJECG	118.52	12	12	2.16E6	4	4	7	N	47759	37S ribosomal protein S5 OS=Ajellomyces capsulatus (strain G186AR / H82 / ATCC MYA-2454 / RMSCC 2432) GN=HCBG_04826 PE=3 SV=1
96	396	tr|A6QTZ4|A6QTZ4_AJECN	118.52	12	12	2.16E6	4	4	7	N	47740	Uncharacterized protein OS=Ajellomyces capsulatus (strain NAm1 / WU24) GN=HCAG_00850 PE=3 SV=1
83	219	tr|C0NZ94|C0NZ94_AJECG	117.46	26	26	2.29E7	3	3	15	Y	14035	Histone H2B OS=Ajellomyces capsulatus (strain G186AR / H82 / ATCC MYA-2454 / RMSCC 2432) GN=HCBG_08474 PE=3 SV=1
83	216	tr|F0UFW4|F0UFW4_AJEC8	117.46	24	24	2.29E7	3	3	15	Y	14870	Histone H2B OS=Ajellomyces capsulatus (strain H88) GN=HCEG_04228 PE=3 SV=1
83	217	tr|A6R1L7|A6R1L7_AJECN	117.46	24	24	2.29E7	3	3	15	Y	14870	Histone H2B OS=Ajellomyces capsulatus (strain NAm1 / WU24) GN=HCAG_03525 PE=3 SV=1
83	218	Q7Z9J4|H2B_AJECA	117.46	24	24	2.29E7	3	3	15	Y	14870	Histone H2B OS=Ajellomyces capsulatus GN=HTB1 PE=3 SV=3
33	378	tr|C0NMA2|C0NMA2_AJECG	117.22	1	1	1.5E7	3	3	17	N	305953	Ribosomal protein L19 OS=Ajellomyces capsulatus (strain G186AR / H82 / ATCC MYA-2454 / RMSCC 2432) GN=HCBG_04632 PE=3 SV=1
121	505	tr|F0UVH4|F0UVH4_AJEC8	116.72	22	22	1.52E6	3	3	9	N	17277	Nascent polypeptide-associated complex subunit beta OS=Ajellomyces capsulatus (strain H88) GN=HCEG_09116 PE=3 SV=1
121	506	tr|C0NHU7|C0NHU7_AJECG	116.72	22	22	1.52E6	3	3	9	N	17277	Nascent polypeptide-associated complex subunit beta OS=Ajellomyces capsulatus (strain G186AR / H82 / ATCC MYA-2454 / RMSCC 2432) GN=HCBG_02919 PE=3 SV=1
121	507	A6R5Z3|NACB_AJECN	116.72	22	22	1.52E6	3	3	9	N	17391	Nascent polypeptide-associated complex subunit beta OS=Ajellomyces capsulatus (strain NAm1 / WU24) GN=EGD1 PE=3 SV=1
173	324	tr|F0UK36|F0UK36_AJEC8	116.54	19	19	5.55E5	3	3	7	N	29760	Proteasome subunit alpha type OS=Ajellomyces capsulatus (strain H88) GN=HCEG_05886 PE=3 SV=1
173	338	tr|A6R2T1|A6R2T1_AJECN	116.54	19	19	5.55E5	3	3	7	N	29760	Proteasome subunit alpha type OS=Ajellomyces capsulatus (strain NAm1 / WU24) GN=HCAG_03939 PE=3 SV=1
173	341	tr|C0NDE1|C0NDE1_AJECG	116.54	16	16	5.55E5	3	3	7	N	36137	Proteasome endopeptidase complex OS=Ajellomyces capsulatus (strain G186AR / H82 / ATCC MYA-2454 / RMSCC 2432) GN=HCBG_01137 PE=3 SV=1
141	319	tr|A6R7Q1|A6R7Q1_AJECN	116.42	27	27	1.28E6	4	4	8	N	18448	Proteasome component PRE3 OS=Ajellomyces capsulatus (strain NAm1 / WU24) GN=HCAG_06342 PE=4 SV=1
141	310	tr|C0NWW7|C0NWW7_AJECG	116.42	22	22	1.28E6	4	4	8	N	23469	Proteasome subunit beta type OS=Ajellomyces capsulatus (strain G186AR / H82 / ATCC MYA-2454 / RMSCC 2432) GN=HCBG_07647 PE=3 SV=1
51	275	tr|A6R1L6|A6R1L6_AJECN	115.67	37	37	1.92E7	5	5	13	N	14224	Histone H2A OS=Ajellomyces capsulatus (strain NAm1 / WU24) GN=HCAG_03524 PE=3 SV=1
51	276	tr|C6HP69|C6HP69_AJECH	115.67	37	37	1.92E7	5	5	13	N	14224	Histone H2A OS=Ajellomyces capsulatus (strain H143) GN=HCDG_08000 PE=3 SV=1
51	277	tr|F0UFW5|F0UFW5_AJEC8	115.67	37	37	1.92E7	5	5	13	N	14224	Histone H2A OS=Ajellomyces capsulatus (strain H88) GN=HCEG_04229 PE=3 SV=1
51	278	tr|C0NZ93|C0NZ93_AJECG	115.67	37	37	1.92E7	5	5	13	N	14224	Histone H2A OS=Ajellomyces capsulatus (strain G186AR / H82 / ATCC MYA-2454 / RMSCC 2432) GN=HCBG_08473 PE=3 SV=1
119	345	tr|C0NB88|C0NB88_AJECG	115.51	9	9	6.41E4	5	1	10	N	64857	Amidase OS=Ajellomyces capsulatus (strain G186AR / H82 / ATCC MYA-2454 / RMSCC 2432) GN=HCBG_00384 PE=4 SV=1
119	342	tr|A6R4A3|A6R4A3_AJECN	115.51	9	9	6.41E4	5	1	10	N	66150	Uncharacterized protein OS=Ajellomyces capsulatus (strain NAm1 / WU24) GN=HCAG_04461 PE=4 SV=1
119	335	tr|C6H9H9|C6H9H9_AJECH	115.51	9	9	6.41E4	5	1	10	N	65930	Amidase OS=Ajellomyces capsulatus (strain H143) GN=HCDG_02860 PE=4 SV=1
128	202	tr|A6RGA1|A6RGA1_AJECN	115.12	25	25	3.07E6	4	4	8	N	17952	40S ribosomal protein S18 OS=Ajellomyces capsulatus (strain NAm1 / WU24) GN=HCAG_08667 PE=3 SV=1
128	203	tr|C0NX47|C0NX47_AJECG	115.12	25	25	3.07E6	4	4	8	N	17952	40S ribosomal protein S18 OS=Ajellomyces capsulatus (strain G186AR / H82 / ATCC MYA-2454 / RMSCC 2432) GN=HCBG_08039 PE=3 SV=1
128	204	tr|F0UH62|F0UH62_AJEC8	115.12	25	25	3.07E6	4	4	8	N	17952	40S ribosomal protein S18 OS=Ajellomyces capsulatus (strain H88) GN=HCEG_04464 PE=3 SV=1
93	214	tr|C0NWM3|C0NWM3_AJECG	114.62	14	14	1.86E6	2	2	7	N	14856	60S ribosomal protein L32 OS=Ajellomyces capsulatus (strain G186AR / H82 / ATCC MYA-2454 / RMSCC 2432) GN=HCBG_07553 PE=4 SV=1
114	465	tr|A6QT38|A6QT38_AJECN	113.69	26	26	7.49E5	3	3	8	Y	16758	Nucleoside diphosphate kinase OS=Ajellomyces capsulatus (strain NAm1 / WU24) GN=HCAG_00544 PE=3 SV=1
114	466	tr|F0UQ01|F0UQ01_AJEC8	113.69	26	26	7.49E5	3	3	8	Y	16772	Nucleoside diphosphate kinase OS=Ajellomyces capsulatus (strain H88) GN=HCEG_06266 PE=3 SV=1
114	467	tr|C6HEE1|C6HEE1_AJECH	113.69	26	26	7.49E5	3	3	8	Y	16772	Nucleoside diphosphate kinase OS=Ajellomyces capsulatus (strain H143) GN=HCDG_04808 PE=3 SV=1
114	468	tr|C0NTN5|C0NTN5_AJECG	113.69	26	26	7.49E5	3	3	8	Y	16772	Nucleoside diphosphate kinase OS=Ajellomyces capsulatus (strain G186AR / H82 / ATCC MYA-2454 / RMSCC 2432) GN=HCBG_06515 PE=3 SV=1
81	173	tr|C0NBJ8|C0NBJ8_AJECG	113.55	2	2	5.86E5	5	5	7	N	332005	mRNA splicing protein PRP8 OS=Ajellomyces capsulatus (strain G186AR / H82 / ATCC MYA-2454 / RMSCC 2432) GN=HCBG_00494 PE=4 SV=1
81	174	tr|F0UKQ4|F0UKQ4_AJEC8	113.55	2	2	5.86E5	5	5	7	N	333324	mRNA splicing protein PRP8 OS=Ajellomyces capsulatus (strain H88) GN=HCEG_05223 PE=4 SV=1
42	244	tr|A6R4K3|A6R4K3_AJECN	112.79	32	32	5.24E7	5	5	12	N	13574	Uncharacterized protein OS=Ajellomyces capsulatus (strain NAm1 / WU24) GN=HCAG_04561 PE=4 SV=1
42	254	tr|C0NBJ7|C0NBJ7_AJECG	112.79	32	32	5.24E7	5	5	12	N	13555	60S ribosomal protein L34B OS=Ajellomyces capsulatus (strain G186AR / H82 / ATCC MYA-2454 / RMSCC 2432) GN=HCBG_00493 PE=4 SV=1
42	255	tr|F0UKQ3|F0UKQ3_AJEC8	112.79	32	32	5.24E7	5	5	12	N	13555	60S ribosomal protein OS=Ajellomyces capsulatus (strain H88) GN=HCEG_05222 PE=4 SV=1
42	256	tr|C6H9U0|C6H9U0_AJECH	112.79	25	25	5.24E7	5	5	12	N	17249	Ribosomal protein L34 protein OS=Ajellomyces capsulatus (strain H143) GN=HCDG_02971 PE=4 SV=1
65	195	tr|F0U851|F0U851_AJEC8	112.63	24	24	5.06E6	4	4	11	N	18361	Ribosomal protein Srp1 OS=Ajellomyces capsulatus (strain H88) GN=HCEG_01026 PE=4 SV=1
65	196	tr|C6H3X6|C6H3X6_AJECH	112.63	24	24	5.06E6	4	4	11	N	18361	Ribosomal protein Srp1 OS=Ajellomyces capsulatus (strain H143) GN=HCDG_01297 PE=4 SV=1
65	197	tr|C0NLR4|C0NLR4_AJECG	112.63	24	24	5.06E6	4	4	11	N	18347	Ribosomal protein Srp1 OS=Ajellomyces capsulatus (strain G186AR / H82 / ATCC MYA-2454 / RMSCC 2432) GN=HCBG_04444 PE=4 SV=1
106	224	tr|F0U636|F0U636_AJEC8	112.40	12	12	1.87E6	4	4	6	N	43979	37S ribosomal protein Rsm24 OS=Ajellomyces capsulatus (strain H88) GN=HCEG_00789 PE=4 SV=1
106	221	tr|C6H2X8|C6H2X8_AJECH	112.40	12	12	1.87E6	4	4	6	N	44007	37S ribosomal protein Rsm24 OS=Ajellomyces capsulatus (strain H143) GN=HCDG_01060 PE=4 SV=1
106	223	tr|C0NN89|C0NN89_AJECG	112.40	12	12	1.87E6	4	4	6	N	43937	Uncharacterized protein OS=Ajellomyces capsulatus (strain G186AR / H82 / ATCC MYA-2454 / RMSCC 2432) GN=HCBG_04216 PE=4 SV=1
176	444	tr|C0NGZ2|C0NGZ2_AJECG	111.53	19	19	8.46E5	3	3	4	Y	19842	Uncharacterized protein OS=Ajellomyces capsulatus (strain G186AR / H82 / ATCC MYA-2454 / RMSCC 2432) GN=HCBG_02614 PE=4 SV=1
176	445	tr|A6R6R5|A6R6R5_AJECN	111.53	19	19	8.46E5	3	3	4	Y	19904	Uncharacterized protein OS=Ajellomyces capsulatus (strain NAm1 / WU24) GN=HCAG_05323 PE=4 SV=1
205	282	tr|C0NAG5|C0NAG5_AJECG	111.39	21	21	9.68E5	4	3	7	N	19772	60S ribosomal protein L11 OS=Ajellomyces capsulatus (strain G186AR / H82 / ATCC MYA-2454 / RMSCC 2432) GN=HCBG_00111 PE=3 SV=1
205	283	tr|F0UII8|F0UII8_AJEC8	111.39	21	21	9.68E5	4	3	7	N	19772	Uncharacterized protein OS=Ajellomyces capsulatus (strain H88) GN=HCEG_04808 PE=3 SV=1
63	539	#CONTAM#KRHB4_HUMAN|	111.22	4	4	2.29E5	4	1	12	Y	64895	sp|#CONTAM#KRHB4_HUMAN|
162	413	tr|A6R382|A6R382_AJECN	110.56	9	9	1.18E5	3	2	5	N	46269	Proteasome endopeptidase complex OS=Ajellomyces capsulatus (strain NAm1 / WU24) GN=HCAG_04090 PE=3 SV=1
149	386	tr|A6RAP7|A6RAP7_AJECN	108.35	5	5	3.2E6	2	2	6	N	45504	Uncharacterized protein OS=Ajellomyces capsulatus (strain NAm1 / WU24) GN=HCAG_06035 PE=4 SV=1
157	380	tr|C6HTK7|C6HTK7_AJECH	107.30	21	21	1.47E6	4	4	7	Y	25766	Cytochrome c oxidase subunit 2 OS=Ajellomyces capsulatus (strain H143) GN=HCDG_12005 PE=3 SV=1
157	381	tr|C0P1G5|C0P1G5_AJECG	107.30	17	17	1.47E6	4	4	7	Y	31916	Cytochrome c oxidase subunit 2 OS=Ajellomyces capsulatus (strain G186AR / H82 / ATCC MYA-2454 / RMSCC 2432) GN=HCBG_12011 PE=3 SV=1
157	382	tr|C0P1H3|C0P1H3_AJECG	107.30	17	17	1.47E6	4	4	7	Y	31920	Cytochrome c oxidase subunit 2 OS=Ajellomyces capsulatus (strain G186AR / H82 / ATCC MYA-2454 / RMSCC 2432) GN=HCBG_12019 PE=3 SV=1
157	383	tr|F0UWE3|F0UWE3_AJEC8	107.30	17	17	1.47E6	4	4	7	Y	31916	Cytochrome c oxidase subunit 2 OS=Ajellomyces capsulatus (strain H88) GN=HCEG_12006 PE=3 SV=1
122	270	tr|C0NXR1|C0NXR1_AJECG	107.02	13	13	6.27E5	4	4	5	N	45025	Uncharacterized protein OS=Ajellomyces capsulatus (strain G186AR / H82 / ATCC MYA-2454 / RMSCC 2432) GN=HCBG_07705 PE=4 SV=1
122	271	tr|F0UQ62|F0UQ62_AJEC8	107.02	13	13	6.27E5	4	4	5	N	45191	Nipsnap family protein OS=Ajellomyces capsulatus (strain H88) GN=HCEG_07120 PE=4 SV=1
122	266	tr|C6HLZ8|C6HLZ8_AJECH	107.02	27	27	6.27E5	4	4	5	N	21901	Nipsnap family protein OS=Ajellomyces capsulatus (strain H143) GN=HCDG_07617 PE=4 SV=1
282	359	tr|A6R3K2|A6R3K2_AJECN	106.71	7	7	5.47E5	3	3	5	N	51494	CaaX prenyl protease OS=Ajellomyces capsulatus (strain NAm1 / WU24) GN=HCAG_04210 PE=4 SV=1
282	346	tr|C0NAE1|C0NAE1_AJECG	106.71	7	7	5.47E5	3	3	5	N	51838	CaaX prenyl protease OS=Ajellomyces capsulatus (strain G186AR / H82 / ATCC MYA-2454 / RMSCC 2432) GN=HCBG_00087 PE=4 SV=1
282	347	tr|F0UIR8|F0UIR8_AJEC8	106.71	7	7	5.47E5	3	3	5	N	51852	CaaX prenyl protease OS=Ajellomyces capsulatus (strain H88) GN=HCEG_04836 PE=4 SV=1
282	348	tr|C6H4V4|C6H4V4_AJECH	106.71	7	7	5.47E5	3	3	5	N	51879	CaaX prenyl protease OS=Ajellomyces capsulatus (strain H143) GN=HCDG_00275 PE=4 SV=1
137	232	tr|A6R0V6|A6R0V6_AJECN	105.01	8	8	9.05E5	2	2	6	N	32248	Succinate dehydrogenase [ubiquinone] iron-sulfur subunit, mitochondrial OS=Ajellomyces capsulatus (strain NAm1 / WU24) GN=HCAG_03263 PE=3 SV=1
137	234	tr|C0NQC7|C0NQC7_AJECG	105.01	8	8	9.05E5	2	2	6	N	32287	Succinate dehydrogenase [ubiquinone] iron-sulfur subunit, mitochondrial OS=Ajellomyces capsulatus (strain G186AR / H82 / ATCC MYA-2454 / RMSCC 2432) GN=HCBG_05715 PE=3 SV=1
137	235	tr|F0UTC4|F0UTC4_AJEC8	105.01	8	8	9.05E5	2	2	6	N	32275	Succinate dehydrogenase [ubiquinone] iron-sulfur subunit, mitochondrial OS=Ajellomyces capsulatus (strain H88) GN=HCEG_08366 PE=3 SV=1
137	236	tr|C6HS56|C6HS56_AJECH	105.01	8	8	9.05E5	2	2	6	N	32275	Succinate dehydrogenase [ubiquinone] iron-sulfur subunit, mitochondrial OS=Ajellomyces capsulatus (strain H143) GN=HCDG_09037 PE=3 SV=1
152	606	tr|F0UHB2|F0UHB2_AJEC8	102.81	11	11	9.32E5	2	2	7	Y	21284	Small nuclear ribonucleoprotein Sm D2 OS=Ajellomyces capsulatus (strain H88) GN=HCEG_03674 PE=4 SV=1
152	603	tr|A6QYU6|A6QYU6_AJECN	102.81	19	19	9.32E5	2	2	7	Y	11710	Small nuclear ribonucleoprotein Sm D2 OS=Ajellomyces capsulatus (strain NAm1 / WU24) GN=HCAG_02553 PE=4 SV=1
152	604	tr|C6HKP1|C6HKP1_AJECH	102.81	18	18	9.32E5	2	2	7	Y	12968	Small nuclear ribonucleoprotein OS=Ajellomyces capsulatus (strain H143) GN=HCDG_06772 PE=4 SV=1
152	605	tr|C0NFG8|C0NFG8_AJECG	102.81	18	18	9.32E5	2	2	7	Y	12968	Small nuclear ribonucleoprotein Sm D2 OS=Ajellomyces capsulatus (strain G186AR / H82 / ATCC MYA-2454 / RMSCC 2432) GN=HCBG_01634 PE=4 SV=1
143	305	tr|C6HIH9|C6HIH9_AJECH	101.14	26	26	6.56E5	3	3	4	Y	18083	NADH-ubiquinone oxidoreductase OS=Ajellomyces capsulatus (strain H143) GN=HCDG_05863 PE=3 SV=1
143	306	tr|C0NK91|C0NK91_AJECG	101.14	26	26	6.56E5	3	3	4	Y	18097	NADH-ubiquinone oxidoreductase OS=Ajellomyces capsulatus (strain G186AR / H82 / ATCC MYA-2454 / RMSCC 2432) GN=HCBG_03571 PE=3 SV=1
143	307	tr|A6QWH6|A6QWH6_AJECN	101.14	26	26	6.56E5	3	3	4	Y	18083	NADH-ubiquinone oxidoreductase OS=Ajellomyces capsulatus (strain NAm1 / WU24) GN=HCAG_01733 PE=3 SV=1
143	308	tr|F0UCN9|F0UCN9_AJEC8	101.14	26	26	6.56E5	3	3	4	Y	18083	NADH-ubiquinone oxidoreductase OS=Ajellomyces capsulatus (strain H88) GN=HCEG_02530 PE=3 SV=1
99	210	tr|C0NHN6|C0NHN6_AJECG	100.83	10	10	2.65E5	3	1	4	N	33967	ATP synthase subunit D OS=Ajellomyces capsulatus (strain G186AR / H82 / ATCC MYA-2454 / RMSCC 2432) GN=HCBG_02858 PE=4 SV=1
170	481	tr|Q1HRW7|Q1HRW7_AJECA	98.72	16	16	1.25E6	3	3	6	N	22648	Putative high affinity copper transporter OS=Ajellomyces capsulatus GN=CTR3 PE=2 SV=1
103	349	tr|A6RB72|A6RB72_AJECN	98.16	9	9	5.21E5	2	2	4	N	24961	Thiol-specific antioxidant OS=Ajellomyces capsulatus (strain NAm1 / WU24) GN=HCAG_06210 PE=4 SV=1
103	353	tr|C0NMI3|C0NMI3_AJECG	98.16	9	9	5.21E5	2	2	4	N	24949	Thiol-specific antioxidant OS=Ajellomyces capsulatus (strain G186AR / H82 / ATCC MYA-2454 / RMSCC 2432) GN=HCBG_03960 PE=4 SV=1
103	354	tr|C6H278|C6H278_AJECH	98.16	9	9	5.21E5	2	2	4	N	24949	Mitochondrial peroxiredoxin PRX1 OS=Ajellomyces capsulatus (strain H143) GN=HCDG_00810 PE=4 SV=1
103	355	tr|F0U4S7|F0U4S7_AJEC8	98.16	9	9	5.21E5	2	2	4	N	24949	Mitochondrial peroxiredoxin PRX1 OS=Ajellomyces capsulatus (strain H88) GN=HCEG_00543 PE=4 SV=1
368	318	tr|C0NHZ2|C0NHZ2_AJECG	98.01	11	11	1.39E5	2	2	2	N	31020	Prohibitin OS=Ajellomyces capsulatus (strain G186AR / H82 / ATCC MYA-2454 / RMSCC 2432) GN=HCBG_02964 PE=4 SV=1
368	317	tr|A6R5V5|A6R5V5_AJECN	98.01	11	11	1.39E5	2	2	2	N	31006	Prohibitin OS=Ajellomyces capsulatus (strain NAm1 / WU24) GN=HCAG_05013 PE=4 SV=1
80	211	tr|F0UJ60|F0UJ60_AJEC8	96.33	28	28	8.73E6	4	4	13	N	12319	60S ribosomal protein OS=Ajellomyces capsulatus (strain H88) GN=HCEG_04924 PE=4 SV=1
80	213	tr|C6H4A4|C6H4A4_AJECH	96.33	23	23	8.73E6	4	4	13	N	14221	60S ribosomal protein L33 OS=Ajellomyces capsulatus (strain H143) GN=HCDG_00185 PE=4 SV=1
80	208	tr|C0NAQ6|C0NAQ6_AJECG	96.33	23	23	8.73E6	4	4	13	N	14113	60S ribosomal protein L33 OS=Ajellomyces capsulatus (strain G186AR / H82 / ATCC MYA-2454 / RMSCC 2432) GN=HCBG_00202 PE=4 SV=1
248	504	tr|C0NHN4|C0NHN4_AJECG	95.70	11	11	1.07E6	2	2	4	N	24707	Ribosomal protein L14 OS=Ajellomyces capsulatus (strain G186AR / H82 / ATCC MYA-2454 / RMSCC 2432) GN=HCBG_02856 PE=4 SV=1
90	175	tr|A6R0W6|A6R0W6_AJECN	95.55	10	10	4.59E5	3	3	7	N	36331	Cytochrome c1 OS=Ajellomyces capsulatus (strain NAm1 / WU24) GN=HCAG_03273 PE=4 SV=1
90	186	tr|C0NQD9|C0NQD9_AJECG	95.55	5	5	4.59E5	3	3	7	N	80166	Cytochrome c1 OS=Ajellomyces capsulatus (strain G186AR / H82 / ATCC MYA-2454 / RMSCC 2432) GN=HCBG_05727 PE=4 SV=1
90	187	tr|F0UTD4|F0UTD4_AJEC8	95.55	4	4	4.59E5	3	3	7	N	92634	Cytochrome c1 OS=Ajellomyces capsulatus (strain H88) GN=HCEG_08376 PE=4 SV=1
90	192	tr|C6HS68|C6HS68_AJECH	95.55	4	4	4.59E5	3	3	7	N	96868	Cytochrome c1 OS=Ajellomyces capsulatus (strain H143) GN=HCDG_09049 PE=4 SV=1
84	9537	tr|F0UW98|F0UW98_AJEC8	92.94	1	1	1.42E5	2	2	2	N	181752	Endosomal P24A protein OS=Ajellomyces capsulatus (strain H88) GN=HCEG_09390 PE=3 SV=1
278	371	tr|C0NBP9|C0NBP9_AJECG	91.96	6	6	200000	3	3	3	Y	53475	NADH dehydrogenase I OS=Ajellomyces capsulatus (strain G186AR / H82 / ATCC MYA-2454 / RMSCC 2432) GN=HCBG_00545 PE=3 SV=1
278	372	tr|C6H9Z9|C6H9Z9_AJECH	91.96	6	6	200000	3	3	3	Y	53513	NADH dehydrogenase I OS=Ajellomyces capsulatus (strain H143) GN=HCDG_03030 PE=3 SV=1
278	373	tr|F0UKW2|F0UKW2_AJEC8	91.96	6	6	200000	3	3	3	Y	53513	NADH dehydrogenase I OS=Ajellomyces capsulatus (strain H88) GN=HCEG_05281 PE=3 SV=1
642	365	tr|F0UTV8|F0UTV8_AJEC8	91.87	13	13	2.27E5	2	2	2	Y	27807	Proteasome subunit alpha type OS=Ajellomyces capsulatus (strain H88) GN=HCEG_08550 PE=3 SV=1
642	384	tr|A6R9V1|A6R9V1_AJECN	91.87	13	13	2.27E5	2	2	2	Y	27835	Proteasome subunit alpha type OS=Ajellomyces capsulatus (strain NAm1 / WU24) GN=HCAG_05739 PE=3 SV=1
642	366	tr|C0NRU2|C0NRU2_AJECG	91.87	12	12	2.27E5	2	2	2	Y	28164	Proteasome subunit beta type OS=Ajellomyces capsulatus (strain G186AR / H82 / ATCC MYA-2454 / RMSCC 2432) GN=HCBG_05872 PE=3 SV=1
642	367	tr|C6HD38|C6HD38_AJECH	91.87	12	12	2.27E5	2	2	2	Y	29435	Proteasome subunit alpha type OS=Ajellomyces capsulatus (strain H143) GN=HCDG_04119 PE=3 SV=1
367	548	tr|A6RBW3|A6RBW3_AJECN	90.80	9	9	6.21E5	2	2	4	N	26577	Proteasome subunit alpha type OS=Ajellomyces capsulatus (strain NAm1 / WU24) GN=HCAG_07121 PE=3 SV=1
367	549	tr|C0NLB3|C0NLB3_AJECG	90.80	9	9	6.21E5	2	2	4	N	26577	Proteasome subunit alpha type OS=Ajellomyces capsulatus (strain G186AR / H82 / ATCC MYA-2454 / RMSCC 2432) GN=HCBG_04293 PE=3 SV=1
367	550	tr|C6H356|C6H356_AJECH	90.80	9	9	6.21E5	2	2	4	N	26577	Proteasome subunit alpha type OS=Ajellomyces capsulatus (strain H143) GN=HCDG_01138 PE=3 SV=1
367	551	tr|F0U6S5|F0U6S5_AJEC8	90.80	9	9	6.21E5	2	2	4	N	26577	Proteasome subunit alpha type OS=Ajellomyces capsulatus (strain H88) GN=HCEG_00866 PE=3 SV=1
115	350	tr|F0UAL5|F0UAL5_AJEC8	90.10	16	16	1.98E6	3	3	5	N	22674	40S ribosomal protein S7 OS=Ajellomyces capsulatus (strain H88) GN=HCEG_02939 PE=3 SV=1
115	351	tr|A6R8H2|A6R8H2_AJECN	90.10	16	16	1.98E6	3	3	5	N	22660	40S ribosomal protein S7 OS=Ajellomyces capsulatus (strain NAm1 / WU24) GN=HCAG_06613 PE=3 SV=1
115	352	tr|C0NW29|C0NW29_AJECG	90.10	16	16	1.98E6	3	3	5	N	22674	40S ribosomal protein S7 OS=Ajellomyces capsulatus (strain G186AR / H82 / ATCC MYA-2454 / RMSCC 2432) GN=HCBG_07359 PE=3 SV=1
150	584	tr|A6QU87|A6QU87_AJECN	89.57	13	13	1.32E6	3	3	5	N	26189	Cytochrome b-c1 complex subunit Rieske, mitochondrial OS=Ajellomyces capsulatus (strain NAm1 / WU24) GN=HCAG_00943 PE=4 SV=1
150	585	tr|C6HMC9|C6HMC9_AJECH	89.57	13	13	1.32E6	3	3	5	N	26428	Cytochrome b-c1 complex subunit Rieske, mitochondrial OS=Ajellomyces capsulatus (strain H143) GN=HCDG_07245 PE=4 SV=1
150	579	tr|C0NP52|C0NP52_AJECG	89.57	13	13	1.32E6	3	3	5	N	26458	Cytochrome b-c1 complex subunit Rieske, mitochondrial OS=Ajellomyces capsulatus (strain G186AR / H82 / ATCC MYA-2454 / RMSCC 2432) GN=HCBG_04932 PE=4 SV=1
150	586	tr|F0UN56|F0UN56_AJEC8	89.57	13	13	1.32E6	3	3	5	N	26458	Cytochrome b-c1 complex subunit Rieske, mitochondrial OS=Ajellomyces capsulatus (strain H88) GN=HCEG_06738 PE=4 SV=1
98	356	tr|A6RCN9|A6RCN9_AJECN	88.48	13	13	4.05E6	3	3	8	N	14127	60S ribosomal protein L44 OS=Ajellomyces capsulatus (strain NAm1 / WU24) GN=HCAG_07397 PE=3 SV=1
98	357	tr|C6HTB5|C6HTB5_AJECH	88.48	13	13	4.05E6	3	3	8	N	15274	60S ribosomal protein L44 OS=Ajellomyces capsulatus (strain H143) GN=HCDG_09446 PE=3 SV=1
98	358	tr|F0U952|F0U952_AJEC8	88.48	13	13	4.05E6	3	3	8	N	15274	60S ribosomal protein OS=Ajellomyces capsulatus (strain H88) GN=HCEG_01208 PE=3 SV=1
98	364	tr|C0NM87|C0NM87_AJECG	88.48	10	10	4.05E6	3	3	8	N	19183	60S ribosomal protein L44 OS=Ajellomyces capsulatus (strain G186AR / H82 / ATCC MYA-2454 / RMSCC 2432) GN=HCBG_04617 PE=3 SV=1
110	200	tr|F0URH9|F0URH9_AJEC8	88.45	10	10	2.97E5	2	2	3	Y	46917	Uncharacterized protein OS=Ajellomyces capsulatus (strain H88) GN=HCEG_07721 PE=4 SV=1
110	201	tr|C0NVA1|C0NVA1_AJECG	88.45	10	10	2.97E5	2	2	3	Y	46906	Uncharacterized protein OS=Ajellomyces capsulatus (strain G186AR / H82 / ATCC MYA-2454 / RMSCC 2432) GN=HCBG_07081 PE=4 SV=1
110	273	tr|C6HHJ5|C6HHJ5_AJECH	88.45	10	10	2.97E5	2	2	3	Y	46926	Uncharacterized protein OS=Ajellomyces capsulatus (strain H143) GN=HCDG_05676 PE=4 SV=1
211	379	tr|C0NIZ0|C0NIZ0_AJECG	88.22	6	6	1.17E6	3	3	7	N	52833	DEAD_2 domain-containing protein OS=Ajellomyces capsulatus (strain G186AR / H82 / ATCC MYA-2454 / RMSCC 2432) GN=HCBG_03120 PE=3 SV=1
211	374	tr|F0UAE5|F0UAE5_AJEC8	88.22	5	5	1.17E6	3	3	7	N	56786	DEAD-box protein OS=Ajellomyces capsulatus (strain H88) GN=HCEG_02079 PE=3 SV=1
211	375	tr|C6H907|C6H907_AJECH	88.22	5	5	1.17E6	3	3	7	N	56786	DEAD_2 protein OS=Ajellomyces capsulatus (strain H143) GN=HCDG_02688 PE=3 SV=1
211	397	tr|A6R1J7|A6R1J7_AJECN	88.22	18	18	1.17E6	3	3	7	N	16777	Ribosomal protein L22 OS=Ajellomyces capsulatus (strain NAm1 / WU24) GN=HCAG_03504 PE=3 SV=1
145	545	tr|F0U7R8|F0U7R8_AJEC8	87.90	29	29	1.68E6	3	3	9	Y	10585	Ribosomal protein L37 OS=Ajellomyces capsulatus (strain H88) GN=HCEG_00999 PE=3 SV=1
145	546	tr|C6H3L8|C6H3L8_AJECH	87.90	29	29	1.68E6	3	3	9	Y	10585	Ribosomal protein L37 OS=Ajellomyces capsulatus (strain H143) GN=HCDG_01271 PE=3 SV=1
158	430	tr|C0NY06|C0NY06_AJECG	87.84	23	23	1.37E6	3	3	7	N	12922	Small nuclear ribonucleoprotein Sm D3 OS=Ajellomyces capsulatus (strain G186AR / H82 / ATCC MYA-2454 / RMSCC 2432) GN=HCBG_07800 PE=4 SV=1
158	431	tr|F0ULQ8|F0ULQ8_AJEC8	87.84	23	23	1.37E6	3	3	7	N	12922	Small nuclear ribonucleoprotein Sm D3 OS=Ajellomyces capsulatus (strain H88) GN=HCEG_07221 PE=4 SV=1
158	432	tr|C6HQC2|C6HQC2_AJECH	87.84	23	23	1.37E6	3	3	7	N	12922	Small nuclear ribonucleoprotein OS=Ajellomyces capsulatus (strain H143) GN=HCDG_08840 PE=4 SV=1
158	433	tr|A6QVA4|A6QVA4_AJECN	87.84	23	23	1.37E6	3	3	7	N	12922	Uncharacterized protein OS=Ajellomyces capsulatus (strain NAm1 / WU24) GN=HCAG_01311 PE=4 SV=1
138	651	tr|A6R4X8|A6R4X8_AJECN	87.79	6	6	2.49E5	3	3	4	N	79994	ATP-dependent molecular chaperone HSC82 OS=Ajellomyces capsulatus (strain NAm1 / WU24) GN=HCAG_04686 PE=3 SV=1
138	808	tr|F0UL21|F0UL21_AJEC8	87.79	3	3	2.49E5	3	3	4	N	168836	Uncharacterized protein OS=Ajellomyces capsulatus (strain H88) GN=HCEG_05340 PE=3 SV=1
138	845	tr|C6HA52|C6HA52_AJECH	87.79	2	2	2.49E5	3	3	4	N	273494	ATP-dependent molecular chaperone HSC82 OS=Ajellomyces capsulatus (strain H143) GN=HCDG_03083 PE=3 SV=1
347	526	tr|A6R0M9|A6R0M9_AJECN	87.27	5	5	5.51E5	2	2	3	N	51828	Uncharacterized protein OS=Ajellomyces capsulatus (strain NAm1 / WU24) GN=HCAG_03186 PE=4 SV=1
347	527	tr|C6HRX5|C6HRX5_AJECH	87.27	5	5	5.51E5	2	2	3	N	49546	Fasciclin domain family OS=Ajellomyces capsulatus (strain H143) GN=HCDG_08956 PE=4 SV=1
347	518	tr|F0UT37|F0UT37_AJEC8	87.27	5	5	5.51E5	2	2	3	N	51463	Fasciclin domain family OS=Ajellomyces capsulatus (strain H88) GN=HCEG_08279 PE=4 SV=1
347	519	tr|C0NRJ7|C0NRJ7_AJECG	87.27	5	5	5.51E5	2	2	3	N	51533	Fasciclin domain family OS=Ajellomyces capsulatus (strain G186AR / H82 / ATCC MYA-2454 / RMSCC 2432) GN=HCBG_05627 PE=4 SV=1
321	690	tr|C6H812|C6H812_AJECH	86.82	23	23	1.32E6	2	2	6	N	14421	Cytochrome b-c1 complex subunit 7 OS=Ajellomyces capsulatus (strain H143) GN=HCDG_01573 PE=3 SV=1
321	691	tr|F0U578|F0U578_AJEC8	86.82	23	23	1.32E6	2	2	6	N	14421	Cytochrome b-c1 complex subunit 7 OS=Ajellomyces capsulatus (strain H88) GN=HCEG_01431 PE=3 SV=1
321	692	tr|A6R7L8|A6R7L8_AJECN	86.82	23	23	1.32E6	2	2	6	N	14462	Cytochrome b-c1 complex subunit 7 OS=Ajellomyces capsulatus (strain NAm1 / WU24) GN=HCAG_05626 PE=3 SV=1
359	635	tr|F0U5L6|F0U5L6_AJEC8	86.36	14	14	3.02E5	2	2	5	Y	21593	Rho1 GTPase OS=Ajellomyces capsulatus (strain H88) GN=HCEG_01515 PE=3 SV=1
359	636	tr|C0NIX2|C0NIX2_AJECG	86.36	14	14	3.02E5	2	2	5	Y	21593	Rho GTPase Rho1 OS=Ajellomyces capsulatus (strain G186AR / H82 / ATCC MYA-2454 / RMSCC 2432) GN=HCBG_02379 PE=3 SV=1
359	637	tr|C6H896|C6H896_AJECH	86.36	14	14	3.02E5	2	2	5	Y	21593	Rho1 GTPase OS=Ajellomyces capsulatus (strain H143) GN=HCDG_01657 PE=3 SV=1
359	638	tr|A6R7F2|A6R7F2_AJECN	86.36	14	14	3.02E5	2	2	5	Y	21593	Uncharacterized protein OS=Ajellomyces capsulatus (strain NAm1 / WU24) GN=HCAG_05560 PE=3 SV=1
618	754	tr|F0UJT9|F0UJT9_AJEC8	85.63	7	7	1.88E5	2	2	2	N	37873	Lectin OS=Ajellomyces capsulatus (strain H88) GN=HCEG_05842 PE=4 SV=1
618	755	tr|C0ND98|C0ND98_AJECG	85.63	7	7	1.88E5	2	2	2	N	37834	Lectin OS=Ajellomyces capsulatus (strain G186AR / H82 / ATCC MYA-2454 / RMSCC 2432) GN=HCBG_01094 PE=4 SV=1
142	301	C0P0F6|RS3A_AJECG	85.63	11	11	4.03E6	3	3	8	N	29074	40S ribosomal protein S1 OS=Ajellomyces capsulatus (strain G186AR / H82 / ATCC MYA-2454 / RMSCC 2432) GN=RPS1 PE=3 SV=1
142	302	tr|F0UQU6|F0UQU6_AJEC8	85.63	11	11	4.03E6	3	3	8	N	29074	40S ribosomal protein S1 OS=Ajellomyces capsulatus (strain H88) GN=RPS1 PE=3 SV=1
142	303	C6HGN3|RS3A_AJECH	85.63	11	11	4.03E6	3	3	8	N	29060	40S ribosomal protein S1 OS=Ajellomyces capsulatus (strain H143) GN=RPS1 PE=3 SV=2
142	304	A6R9C3|RS3A_AJECN	85.63	11	11	4.03E6	3	3	8	N	29060	40S ribosomal protein S1 OS=Ajellomyces capsulatus (strain NAm1 / WU24) GN=RPS1 PE=3 SV=1
453	563	tr|A6QUB7|A6QUB7_AJECN	85.47	15	15	8.68E5	1	1	3	N	11274	Mitochondrial F1F0 ATP synthase subunit F OS=Ajellomyces capsulatus (strain NAm1 / WU24) GN=HCAG_00973 PE=4 SV=1
453	564	tr|C6HMG1|C6HMG1_AJECH	85.47	15	15	8.68E5	1	1	3	N	11240	Mitochondrial F1F0 ATP synthase subunit F Atp17 OS=Ajellomyces capsulatus (strain H143) GN=HCDG_07277 PE=4 SV=1
453	565	tr|F0UN96|F0UN96_AJEC8	85.47	15	15	8.68E5	1	1	3	N	11240	Mitochondrial F1F0 ATP synthase subunit F Atp17 OS=Ajellomyces capsulatus (strain H88) GN=HCEG_06769 PE=4 SV=1
453	566	tr|C0NP84|C0NP84_AJECG	85.47	15	15	8.68E5	1	1	3	N	11240	Mitochondrial ATP synthase subunit F OS=Ajellomyces capsulatus (strain G186AR / H82 / ATCC MYA-2454 / RMSCC 2432) GN=HCBG_04964 PE=4 SV=1
380	617	tr|A6QU02|A6QU02_AJECN	85.44	18	18	1.22E6	2	2	5	N	16241	Uncharacterized protein OS=Ajellomyces capsulatus (strain NAm1 / WU24) GN=HCAG_00858 PE=3 SV=1
380	714	tr|F0UMV1|F0UMV1_AJEC8	85.44	25	25	1.22E6	2	2	5	N	11734	Mitochondrial ribosome small subunit component S19 OS=Ajellomyces capsulatus (strain H88) GN=HCEG_06633 PE=3 SV=1
380	715	tr|C0NNV4|C0NNV4_AJECG	85.44	25	25	1.22E6	2	2	5	N	11702	Mitochondrial ribosome small subunit component S19 OS=Ajellomyces capsulatus (strain G186AR / H82 / ATCC MYA-2454 / RMSCC 2432) GN=HCBG_04834 PE=3 SV=1
380	716	tr|C6HM23|C6HM23_AJECH	85.44	25	25	1.22E6	2	2	5	N	11734	Mitochondrial ribosome small subunit component S19 OS=Ajellomyces capsulatus (strain H143) GN=HCDG_07139 PE=3 SV=1
135	572	tr|A6QTM7|A6QTM7_AJECN	83.31	4	4	9.63E4	1	1	1	N	44668	Uncharacterized protein OS=Ajellomyces capsulatus (strain NAm1 / WU24) GN=HCAG_00733 PE=4 SV=1
135	573	tr|F0UME2|F0UME2_AJEC8	83.31	3	3	9.63E4	1	1	1	N	46636	Uncharacterized protein OS=Ajellomyces capsulatus (strain H88) GN=HCEG_06501 PE=4 SV=1
135	575	tr|C0NNH1|C0NNH1_AJECG	83.31	3	3	9.63E4	1	1	1	N	46636	Uncharacterized protein OS=Ajellomyces capsulatus (strain G186AR / H82 / ATCC MYA-2454 / RMSCC 2432) GN=HCBG_04701 PE=4 SV=1
673	601	tr|A6R4L7|A6R4L7_AJECN	83.00	12	12	3.11E5	2	2	3	N	16409	Ribosomal protein S16 OS=Ajellomyces capsulatus (strain NAm1 / WU24) GN=HCAG_04575 PE=4 SV=1
673	607	tr|F0UKS1|F0UKS1_AJEC8	83.00	12	12	3.11E5	2	2	3	N	16439	Ribosomal protein S16 OS=Ajellomyces capsulatus (strain H88) GN=HCEG_05240 PE=4 SV=1
673	608	tr|C0NBL2|C0NBL2_AJECG	83.00	12	12	3.11E5	2	2	3	N	16568	Ribosomal protein S16 OS=Ajellomyces capsulatus (strain G186AR / H82 / ATCC MYA-2454 / RMSCC 2432) GN=HCBG_00508 PE=4 SV=1
381	388	Q9Y711|AOX_AJECA	81.63	8	8	7.26E5	2	2	5	N	40840	Alternative oxidase, mitochondrial OS=Ajellomyces capsulatus GN=AOX1 PE=2 SV=1
381	389	tr|C0NCS0|C0NCS0_AJECG	81.63	8	8	7.26E5	2	2	5	N	40952	Alternative oxidase OS=Ajellomyces capsulatus (strain G186AR / H82 / ATCC MYA-2454 / RMSCC 2432) GN=HCBG_00916 PE=3 SV=1
381	390	tr|A6R263|A6R263_AJECN	81.63	8	8	7.26E5	2	2	5	N	40901	Alternative oxidase OS=Ajellomyces capsulatus (strain NAm1 / WU24) GN=HCAG_03721 PE=3 SV=1
381	391	tr|F0UIP1|F0UIP1_AJEC8	81.63	8	8	7.26E5	2	2	5	N	40924	Alternative oxidase OS=Ajellomyces capsulatus (strain H88) GN=HCEG_05655 PE=3 SV=1
247	9539	tr|A6R6X1|A6R6X1_AJECN	81.61	16	16	1.09E6	2	2	4	N	13222	Uncharacterized protein OS=Ajellomyces capsulatus (strain NAm1 / WU24) GN=HCAG_05379 PE=4 SV=1
247	9540	tr|C6H726|C6H726_AJECH	81.61	16	16	1.09E6	2	2	4	N	13222	Mitochondrial 40S ribosomal protein MRP2 OS=Ajellomyces capsulatus (strain H143) GN=HCDG_02227 PE=4 SV=1
247	790	tr|F0U6Z2|F0U6Z2_AJEC8	81.61	16	16	1.09E6	2	2	4	N	13222	Mitochondrial 40S ribosomal protein MRP2 OS=Ajellomyces capsulatus (strain H88) GN=HCEG_01725 PE=4 SV=1
247	9541	tr|C0NGW1|C0NGW1_AJECG	81.61	16	16	1.09E6	2	2	4	N	13222	Mitochondrial 40S ribosomal protein MRP2 OS=Ajellomyces capsulatus (strain G186AR / H82 / ATCC MYA-2454 / RMSCC 2432) GN=HCBG_02583 PE=4 SV=1
146	464	tr|C0NT52|C0NT52_AJECG	81.21	12	12	6.93E5	2	2	4	Y	23999	NADH-ubiquinone oxidoreductase OS=Ajellomyces capsulatus (strain G186AR / H82 / ATCC MYA-2454 / RMSCC 2432) GN=HCBG_06332 PE=4 SV=1
708	9575	tr|A6QY15|A6QY15_AJECN	81.10	11	11	2.92E5	1	1	2	N	14707	40S ribosomal protein S22 OS=Ajellomyces capsulatus (strain NAm1 / WU24) GN=HCAG_02272 PE=3 SV=1
708	9576	tr|C6HNK6|C6HNK6_AJECH	81.10	11	11	2.92E5	1	1	2	N	14721	40S ribosomal protein S22 OS=Ajellomyces capsulatus (strain H143) GN=HCDG_07787 PE=3 SV=1
708	9577	tr|C0NEP3|C0NEP3_AJECG	81.10	11	11	2.92E5	1	1	2	N	14721	40S ribosomal protein S22 OS=Ajellomyces capsulatus (strain G186AR / H82 / ATCC MYA-2454 / RMSCC 2432) GN=HCBG_01359 PE=3 SV=1
708	9578	tr|F0UFS8|F0UFS8_AJEC8	81.10	11	11	2.92E5	1	1	2	N	14721	40S ribosomal protein S22 OS=Ajellomyces capsulatus (strain H88) GN=HCEG_03400 PE=3 SV=1
283	569	tr|A6R3W7|A6R3W7_AJECN	81.05	5	5	4.92E5	2	2	4	N	41839	Mitochondrial phosphate carrier protein 2 OS=Ajellomyces capsulatus (strain NAm1 / WU24) GN=HCAG_04325 PE=3 SV=1
283	568	tr|C0NAR6|C0NAR6_AJECG	81.05	5	5	4.92E5	2	2	4	N	41870	Mitochondrial phosphate carrier protein OS=Ajellomyces capsulatus (strain G186AR / H82 / ATCC MYA-2454 / RMSCC 2432) GN=HCBG_00212 PE=3 SV=1
283	570	tr|F0UJC2|F0UJC2_AJEC8	81.05	5	5	4.92E5	2	2	4	N	41812	Mitochondrial phosphate carrier protein OS=Ajellomyces capsulatus (strain H88) GN=HCEG_04933 PE=3 SV=1
283	571	tr|C6H496|C6H496_AJECH	81.05	5	5	4.92E5	2	2	4	N	41812	Mitochondrial phosphate carrier protein OS=Ajellomyces capsulatus (strain H143) GN=HCDG_00177 PE=3 SV=1
256	406	tr|C0NZ92|C0NZ92_AJECG	80.78	20	20	8.81E5	3	3	7	N	16102	LYR family protein OS=Ajellomyces capsulatus (strain G186AR / H82 / ATCC MYA-2454 / RMSCC 2432) GN=HCBG_08472 PE=3 SV=1
256	411	tr|F0UFW6|F0UFW6_AJEC8	80.78	19	19	8.81E5	3	3	7	N	16514	LYR family protein OS=Ajellomyces capsulatus (strain H88) GN=HCEG_04230 PE=3 SV=1
256	412	tr|A6R1L5|A6R1L5_AJECN	80.78	19	19	8.81E5	3	3	7	N	16514	Uncharacterized protein OS=Ajellomyces capsulatus (strain NAm1 / WU24) GN=HCAG_03523 PE=3 SV=1
369	597	tr|C0NN26|C0NN26_AJECG	80.22	4	4	2.56E5	2	2	3	N	66138	Calnexin OS=Ajellomyces capsulatus (strain G186AR / H82 / ATCC MYA-2454 / RMSCC 2432) GN=HCBG_04153 PE=3 SV=1
445	500	tr|F0UBE5|F0UBE5_AJEC8	78.24	5	5	3.69E5	2	2	4	N	50064	Stomatin family protein OS=Ajellomyces capsulatus (strain H88) GN=HCEG_02269 PE=4 SV=1
445	502	tr|C6HJ96|C6HJ96_AJECH	78.24	5	5	3.69E5	2	2	4	N	50064	Stomatin family protein OS=Ajellomyces capsulatus (strain H143) GN=HCDG_06130 PE=4 SV=1
445	501	tr|C0NJH7|C0NJH7_AJECG	78.24	5	5	3.69E5	2	2	4	N	50051	Stomatin family protein OS=Ajellomyces capsulatus (strain G186AR / H82 / ATCC MYA-2454 / RMSCC 2432) GN=HCBG_03307 PE=4 SV=1
445	499	tr|A6QVP9|A6QVP9_AJECN	78.24	5	5	3.69E5	2	2	4	N	50238	Uncharacterized protein OS=Ajellomyces capsulatus (strain NAm1 / WU24) GN=HCAG_01456 PE=4 SV=1
131	426	tr|C0NFE6|C0NFE6_AJECG	76.97	6	6	7.81E4	2	2	2	N	32457	50S ribosomal protein L4 OS=Ajellomyces capsulatus (strain G186AR / H82 / ATCC MYA-2454 / RMSCC 2432) GN=HCBG_01612 PE=4 SV=1
131	427	tr|C6HKL8|C6HKL8_AJECH	76.97	6	6	7.81E4	2	2	2	N	32467	50S ribosomal protein L4 OS=Ajellomyces capsulatus (strain H143) GN=HCDG_06749 PE=4 SV=1
131	428	tr|F0UH89|F0UH89_AJEC8	76.97	6	6	7.81E4	2	2	2	N	32467	50S ribosomal protein OS=Ajellomyces capsulatus (strain H88) GN=HCEG_03651 PE=4 SV=1
183	436	tr|C0NRN1|C0NRN1_AJECG	75.48	5	5	6.42E5	2	2	5	N	36164	Glyceraldehyde-3-phosphate dehydrogenase OS=Ajellomyces capsulatus (strain G186AR / H82 / ATCC MYA-2454 / RMSCC 2432) GN=HCBG_05811 PE=3 SV=1
183	437	tr|F0UVW6|F0UVW6_AJEC8	75.48	5	5	6.42E5	2	2	5	N	36178	Glyceraldehyde-3-phosphate dehydrogenase OS=Ajellomyces capsulatus (strain H88) GN=HCEG_09258 PE=3 SV=1
183	438	tr|A6R5K2|A6R5K2_AJECN	75.48	5	5	6.42E5	2	2	5	N	36122	Glyceraldehyde-3-phosphate dehydrogenase OS=Ajellomyces capsulatus (strain NAm1 / WU24) GN=HCAG_04910 PE=3 SV=1
183	439	Q9HFX1|G3P_AJECA	75.48	5	5	6.42E5	2	2	5	N	36122	Glyceraldehyde-3-phosphate dehydrogenase OS=Ajellomyces capsulatus GN=GPD PE=2 SV=1
177	629	tr|F0UT14|F0UT14_AJEC8	75.41	10	10	4.49E5	2	2	4	N	18112	60S ribosomal protein OS=Ajellomyces capsulatus (strain H88) GN=HCEG_08256 PE=4 SV=1
177	630	tr|A6R0L0|A6R0L0_AJECN	75.41	10	10	4.49E5	2	2	4	N	18112	Uncharacterized protein OS=Ajellomyces capsulatus (strain NAm1 / WU24) GN=HCAG_03167 PE=4 SV=1
177	631	tr|C0NRH5|C0NRH5_AJECG	75.41	10	10	4.49E5	2	2	4	N	18112	60S ribosomal protein L24 OS=Ajellomyces capsulatus (strain G186AR / H82 / ATCC MYA-2454 / RMSCC 2432) GN=HCBG_05605 PE=4 SV=1
177	632	tr|C6HRV5|C6HRV5_AJECH	75.41	10	10	4.49E5	2	2	4	N	18112	60S ribosomal protein L24 OS=Ajellomyces capsulatus (strain H143) GN=HCDG_08936 PE=4 SV=1
549	9564	tr|F0U6P6|F0U6P6_AJEC8	74.51	28	28	3.11E5	2	2	2	N	11889	NADH-ubiquinone oxidoreductase OS=Ajellomyces capsulatus (strain H88) GN=HCEG_00047 PE=4 SV=1
549	1100	tr|C0P0T5|C0P0T5_AJECG	74.51	28	28	3.11E5	2	2	2	N	11879	NADH-ubiquinone oxidoreductase OS=Ajellomyces capsulatus (strain G186AR / H82 / ATCC MYA-2454 / RMSCC 2432) GN=HCBG_09015 PE=4 SV=1
549	9565	tr|C6HR60|C6HR60_AJECH	74.51	28	28	3.11E5	2	2	2	N	11889	NADH-ubiquinone oxidoreductase 12 kDa subunit OS=Ajellomyces capsulatus (strain H143) GN=HCDG_08445 PE=4 SV=1
257	407	tr|A6R1A8|A6R1A8_AJECN	74.17	21	21	8.09E5	3	3	7	N	14493	Uncharacterized protein OS=Ajellomyces capsulatus (strain NAm1 / WU24) GN=HCAG_03415 PE=3 SV=1
257	408	tr|F0UB05|F0UB05_AJEC8	74.17	21	21	8.09E5	3	3	7	N	14493	60S ribosomal protein OS=Ajellomyces capsulatus (strain H88) GN=HCEG_02183 PE=3 SV=1
257	409	tr|C6H9B4|C6H9B4_AJECH	74.17	21	21	8.09E5	3	3	7	N	14493	60S ribosomal protein L35 OS=Ajellomyces capsulatus (strain H143) GN=HCDG_02795 PE=3 SV=1
257	410	tr|C0NJ90|C0NJ90_AJECG	74.17	21	21	8.09E5	3	3	7	N	14493	60S ribosomal protein L35 OS=Ajellomyces capsulatus (strain G186AR / H82 / ATCC MYA-2454 / RMSCC 2432) GN=HCBG_03220 PE=3 SV=1
242	9562	tr|F0UVP8|F0UVP8_AJEC8	73.81	20	20	4.54E5	2	2	3	Y	13923	60S ribosomal protein OS=Ajellomyces capsulatus (strain H88) GN=HCEG_09190 PE=4 SV=1
134	552	tr|F0U9A9|F0U9A9_AJEC8	71.62	1	1	8.12E5	1	1	3	N	177391	40S ribosomal protein S12 OS=Ajellomyces capsulatus (strain H88) GN=HCEG_00421 PE=3 SV=1
477	680	tr|A6QRM9|A6QRM9_AJECN	71.23	6	6	1.26E5	2	2	3	N	35840	Arginase OS=Ajellomyces capsulatus (strain NAm1 / WU24) GN=HCAG_00035 PE=3 SV=1
477	872	tr|F0U897|F0U897_AJEC8	71.23	6	6	1.26E5	2	2	3	N	35739	Arginase OS=Ajellomyces capsulatus (strain H88) GN=HCEG_00217 PE=3 SV=1
477	873	tr|C0NV10|C0NV10_AJECG	71.23	6	6	1.26E5	2	2	3	N	35868	Arginase OS=Ajellomyces capsulatus (strain G186AR / H82 / ATCC MYA-2454 / RMSCC 2432) GN=HCBG_06774 PE=3 SV=1
293	492	tr|C0NSN4|C0NSN4_AJECG	71.12	2	2	2.86E4	2	1	4	N	93641	Elongation factor 2 OS=Ajellomyces capsulatus (strain G186AR / H82 / ATCC MYA-2454 / RMSCC 2432) GN=HCBG_06164 PE=4 SV=1
293	493	tr|F0UUQ1|F0UUQ1_AJEC8	71.12	2	2	2.86E4	2	1	4	N	93641	Elongation factor 2 OS=Ajellomyces capsulatus (strain H88) GN=HCEG_08843 PE=4 SV=1
293	503	tr|A6RAK0|A6RAK0_AJECN	71.12	3	3	2.86E4	2	1	4	N	70195	Uncharacterized protein OS=Ajellomyces capsulatus (strain NAm1 / WU24) GN=HCAG_05988 PE=4 SV=1
241	491	tr|F0UKB4|F0UKB4_AJEC8	70.65	4	4	6.42E5	2	2	5	N	54269	UTP-glucose-1-phosphate uridylyltransferase OS=Ajellomyces capsulatus (strain H88) GN=HCEG_05116 PE=4 SV=1
241	494	tr|A6R4A9|A6R4A9_AJECN	70.65	3	3	6.42E5	2	2	5	N	57174	UTP--glucose-1-phosphate uridylyltransferase OS=Ajellomyces capsulatus (strain NAm1 / WU24) GN=HCAG_04467 PE=4 SV=1
241	495	tr|C0NB93|C0NB93_AJECG	70.65	3	3	6.42E5	2	2	5	N	58701	UTP-glucose-1-phosphate uridylyltransferase OS=Ajellomyces capsulatus (strain G186AR / H82 / ATCC MYA-2454 / RMSCC 2432) GN=HCBG_00389 PE=4 SV=1
241	496	tr|C6H9I4|C6H9I4_AJECH	70.65	3	3	6.42E5	2	2	5	N	58721	UTP-glucose-1-phosphate uridylyltransferase OS=Ajellomyces capsulatus (strain H143) GN=HCDG_02865 PE=4 SV=1
379	399	tr|F0UCG3|F0UCG3_AJEC8	70.47	7	7	1.54E5	1	1	3	N	27228	40S ribosomal protein S6 OS=Ajellomyces capsulatus (strain H88) GN=HCEG_02454 PE=3 SV=1
379	400	tr|C0NJY5|C0NJY5_AJECG	70.47	7	7	1.54E5	1	1	3	N	27228	40S ribosomal protein S6 OS=Ajellomyces capsulatus (strain G186AR / H82 / ATCC MYA-2454 / RMSCC 2432) GN=HCBG_03465 PE=3 SV=1
379	401	tr|C6HIQ6|C6HIQ6_AJECH	70.47	7	7	1.54E5	1	1	3	N	27228	40S ribosomal protein S6 OS=Ajellomyces capsulatus (strain H143) GN=HCDG_05940 PE=3 SV=1
379	398	tr|A6QWA9|A6QWA9_AJECN	70.47	7	7	1.54E5	1	1	3	N	27240	40S ribosomal protein S6 OS=Ajellomyces capsulatus (strain NAm1 / WU24) GN=HCAG_01666 PE=3 SV=1
370	9543	tr|F0UQK1|F0UQK1_AJEC8	70.41	8	8	8.26E4	2	2	2	N	42257	Ribosome biogenesis protein BRX1 OS=Ajellomyces capsulatus (strain H88) GN=HCEG_07393 PE=4 SV=1
370	9544	tr|C0P069|C0P069_AJECG	70.41	8	8	8.26E4	2	2	2	N	42532	Ribosome biogenesis protein BRX1 OS=Ajellomyces capsulatus (strain G186AR / H82 / ATCC MYA-2454 / RMSCC 2432) GN=HCBG_08788 PE=4 SV=1
370	9545	tr|A6QXG5|A6QXG5_AJECN	70.41	8	8	8.26E4	2	2	2	N	42530	Ribosome biogenesis protein BRX1 OS=Ajellomyces capsulatus (strain NAm1 / WU24) GN=HCAG_02072 PE=4 SV=1
320	322	tr|F0UCB1|F0UCB1_AJEC8	70.12	4	4	5.06E5	2	2	4	N	56612	NADH dehydrogenase [ubiquinone] flavoprotein 1, mitochondrial OS=Ajellomyces capsulatus (strain H88) GN=HCEG_02426 PE=3 SV=1
320	323	tr|C0NJX0|C0NJX0_AJECG	70.12	4	4	5.06E5	2	2	4	N	56612	NADH dehydrogenase [ubiquinone] flavoprotein 1, mitochondrial OS=Ajellomyces capsulatus (strain G186AR / H82 / ATCC MYA-2454 / RMSCC 2432) GN=HCBG_03450 PE=3 SV=1
218	528	tr|A6QZH3|A6QZH3_AJECN	68.97	19	19	3.97E5	2	2	2	N	8895	Small nuclear ribonucleoprotein SmG OS=Ajellomyces capsulatus (strain NAm1 / WU24) GN=HCAG_02780 PE=4 SV=1
218	529	tr|C6HLC9|C6HLC9_AJECH	68.97	19	19	3.97E5	2	2	2	N	8895	Uncharacterized protein OS=Ajellomyces capsulatus (strain H143) GN=HCDG_07010 PE=4 SV=1
218	530	tr|C0NG47|C0NG47_AJECG	68.97	19	19	3.97E5	2	2	2	N	8895	Uncharacterized protein OS=Ajellomyces capsulatus (strain G186AR / H82 / ATCC MYA-2454 / RMSCC 2432) GN=HCBG_01863 PE=4 SV=1
218	531	tr|F0UEG3|F0UEG3_AJEC8	68.97	19	19	3.97E5	2	2	2	N	8895	Uncharacterized protein OS=Ajellomyces capsulatus (strain H88) GN=HCEG_03908 PE=4 SV=1
229	280	tr|C6H6P9|C6H6P9_AJECH	68.88	6	6	3.64E5	2	2	4	N	42919	NADH-ubiquinone oxidoreductase 40 kDa subunit OS=Ajellomyces capsulatus (strain H143) GN=HCDG_02100 PE=4 SV=1
229	222	tr|C0NH79|C0NH79_AJECG	68.88	6	6	3.64E5	2	2	4	N	44194	NADH-ubiquinone oxidoreductase OS=Ajellomyces capsulatus (strain G186AR / H82 / ATCC MYA-2454 / RMSCC 2432) GN=HCBG_02701 PE=4 SV=1
229	237	tr|F0U7W6|F0U7W6_AJEC8	68.88	3	3	3.64E5	2	2	4	N	87631	NADH-ubiquinone oxidoreductase OS=Ajellomyces capsulatus (strain H88) GN=HCEG_01840 PE=4 SV=1
100	532	tr|C0NL60|C0NL60_AJECG	68.04	12	12	1.13E7	2	2	6	N	15361	Histone H3 OS=Ajellomyces capsulatus (strain G186AR / H82 / ATCC MYA-2454 / RMSCC 2432) GN=HCBG_03890 PE=3 SV=1
100	533	tr|A6R8R0|A6R8R0_AJECN	68.04	12	12	1.13E7	2	2	6	N	15361	Histone H3 OS=Ajellomyces capsulatus (strain NAm1 / WU24) GN=HCAG_06701 PE=3 SV=1
220	474	tr|A6R4V4|A6R4V4_AJECN	67.40	6	6	1.13E5	1	1	1	N	16840	Ribosomal protein S13 OS=Ajellomyces capsulatus (strain NAm1 / WU24) GN=HCAG_04662 PE=3 SV=1
220	475	tr|C0NBT1|C0NBT1_AJECG	67.40	6	6	1.13E5	1	1	1	N	16840	40S ribosomal protein S13 OS=Ajellomyces capsulatus (strain G186AR / H82 / ATCC MYA-2454 / RMSCC 2432) GN=HCBG_00577 PE=3 SV=1
288	295	tr|C0NF40|C0NF40_AJECG	67.30	4	4	6.72E5	1	1	3	Y	23832	40S ribosomal protein S5A OS=Ajellomyces capsulatus (strain G186AR / H82 / ATCC MYA-2454 / RMSCC 2432) GN=HCBG_01506 PE=3 SV=1
288	296	tr|A6QYH3|A6QYH3_AJECN	67.30	4	4	6.72E5	1	1	3	Y	23832	40S ribosomal protein S5 OS=Ajellomyces capsulatus (strain NAm1 / WU24) GN=HCAG_02430 PE=3 SV=1
288	297	tr|F0UGN1|F0UGN1_AJEC8	67.30	4	4	6.72E5	1	1	3	Y	23832	40S ribosomal protein S5 OS=Ajellomyces capsulatus (strain H88) GN=HCEG_03546 PE=3 SV=1
288	298	tr|C6HP04|C6HP04_AJECH	67.30	4	4	6.72E5	1	1	3	Y	23832	40S ribosomal protein S5 OS=Ajellomyces capsulatus (strain H143) GN=HCDG_07935 PE=3 SV=1
79	456	tr|C6HP08|C6HP08_AJECH	66.33	2	2	1.81E5	1	1	1	N	39507	V-type proton ATPase subunit OS=Ajellomyces capsulatus (strain H143) GN=HCDG_07939 PE=3 SV=1
79	457	tr|A6QYH7|A6QYH7_AJECN	66.33	2	2	1.81E5	1	1	1	N	40299	V-type proton ATPase subunit OS=Ajellomyces capsulatus (strain NAm1 / WU24) GN=HCAG_02434 PE=3 SV=1
79	458	tr|F0UGN5|F0UGN5_AJEC8	66.33	2	2	1.81E5	1	1	1	N	40261	V-type proton ATPase subunit OS=Ajellomyces capsulatus (strain H88) GN=HCEG_03550 PE=3 SV=1
869	1509	tr|F0U5W2|F0U5W2_AJEC8	65.82	10	10	2.13E5	1	1	1	Y	13777	40S ribosomal protein S26 OS=Ajellomyces capsulatus (strain H88) GN=HCEG_01559 PE=3 SV=1
869	9579	tr|C0NGE3|C0NGE3_AJECG	65.82	10	10	2.13E5	1	1	1	Y	13777	40S ribosomal protein S26 OS=Ajellomyces capsulatus (strain G186AR / H82 / ATCC MYA-2454 / RMSCC 2432) GN=HCBG_02415 PE=3 SV=1
869	1067	tr|A6R7C0|A6R7C0_AJECN	65.82	10	10	2.13E5	1	1	1	Y	13764	40S ribosomal protein S26 OS=Ajellomyces capsulatus (strain NAm1 / WU24) GN=HCAG_05528 PE=3 SV=1
233	289	tr|C6HB15|C6HB15_AJECH	65.70	3	3	4.69E5	3	3	5	N	96947	Glutaminase A OS=Ajellomyces capsulatus (strain H143) GN=HCDG_03897 PE=4 SV=1
233	290	tr|F0UDB8|F0UDB8_AJEC8	65.70	3	3	4.69E5	3	3	5	N	98847	Glutaminase A OS=Ajellomyces capsulatus (strain H88) GN=HCEG_02717 PE=4 SV=1
233	291	tr|C0NKS4|C0NKS4_AJECG	65.70	3	3	4.69E5	3	3	5	N	98477	Glutaminase OS=Ajellomyces capsulatus (strain G186AR / H82 / ATCC MYA-2454 / RMSCC 2432) GN=HCBG_03754 PE=4 SV=1
514	508	tr|C6H4P0|C6H4P0_AJECH	64.53	4	4	4.43E5	1	1	3	N	27609	Aconitate hydratase OS=Ajellomyces capsulatus (strain H143) GN=HCDG_00241 PE=4 SV=1
514	509	tr|F0UIV0|F0UIV0_AJEC8	64.53	4	4	4.43E5	1	1	3	N	27609	Aconitate hydratase OS=Ajellomyces capsulatus (strain H88) GN=HCEG_04868 PE=4 SV=1
514	510	tr|A6R3Q7|A6R3Q7_AJECN	64.53	4	4	4.43E5	1	1	3	N	28009	Uncharacterized protein OS=Ajellomyces capsulatus (strain NAm1 / WU24) GN=HCAG_04265 PE=4 SV=1
514	511	tr|C0NAP0|C0NAP0_AJECG	64.53	4	4	4.43E5	1	1	3	N	28026	Uncharacterized protein OS=Ajellomyces capsulatus (strain G186AR / H82 / ATCC MYA-2454 / RMSCC 2432) GN=HCBG_00186 PE=4 SV=1
182	513	tr|C0NEU1|C0NEU1_AJECG	64.30	2	2	4.83E5	1	1	3	N	46279	60S ribosomal protein L17 OS=Ajellomyces capsulatus (strain G186AR / H82 / ATCC MYA-2454 / RMSCC 2432) GN=HCBG_01407 PE=3 SV=1
249	325	tr|C6HE75|C6HE75_AJECH	63.16	5	5	9.39E4	1	1	1	N	33403	40S ribosomal protein S8 OS=Ajellomyces capsulatus (strain H143) GN=HCDG_04506 PE=3 SV=1
249	326	tr|F0UUW0|F0UUW0_AJEC8	63.16	5	5	9.39E4	1	1	1	N	33403	40S ribosomal protein S8 OS=Ajellomyces capsulatus (strain H88) GN=HCEG_08902 PE=3 SV=1
249	332	tr|C0NST9|C0NST9_AJECG	63.16	5	5	9.39E4	1	1	1	N	33319	40S ribosomal protein S8 OS=Ajellomyces capsulatus (strain G186AR / H82 / ATCC MYA-2454 / RMSCC 2432) GN=HCBG_06219 PE=3 SV=1
619	9555	tr|C6H9T0|C6H9T0_AJECH	63.06	2	2	3.01E4	1	1	1	N	66290	Alkaline phosphatase OS=Ajellomyces capsulatus (strain H143) GN=HCDG_02961 PE=3 SV=1
619	9556	tr|C0NBI7|C0NBI7_AJECG	63.06	2	2	3.01E4	1	1	1	N	66297	Alkaline phosphatase OS=Ajellomyces capsulatus (strain G186AR / H82 / ATCC MYA-2454 / RMSCC 2432) GN=HCBG_00483 PE=3 SV=1
619	1188	tr|F0UKP3|F0UKP3_AJEC8	63.06	2	2	3.01E4	1	1	1	N	66290	Alkaline phosphatase OS=Ajellomyces capsulatus (strain H88) GN=HCEG_05212 PE=3 SV=1
643	9559	tr|F0UCR7|F0UCR7_AJEC8	62.97	3	3	2.94E4	1	1	1	N	38782	3-ketodihydrosphingosine reductase tsc10 OS=Ajellomyces capsulatus (strain H88) GN=HCEG_02558 PE=4 SV=1
643	9560	tr|C6HIF2|C6HIF2_AJECH	62.97	3	3	2.94E4	1	1	1	N	38782	3-ketodihydrosphingosine reductase tsc10 OS=Ajellomyces capsulatus (strain H143) GN=HCDG_05836 PE=4 SV=1
710	9599	tr|C0NC54|C0NC54_AJECG	61.14	4	4	1.64E5	1	1	1	N	32454	ATP synthase subunit gamma OS=Ajellomyces capsulatus (strain G186AR / H82 / ATCC MYA-2454 / RMSCC 2432) GN=HCBG_00700 PE=3 SV=1
710	9600	tr|C6HAF9|C6HAF9_AJECH	61.14	4	4	1.64E5	1	1	1	N	32454	ATP synthase subunit gamma OS=Ajellomyces capsulatus (strain H143) GN=HCDG_03190 PE=3 SV=1
710	9601	tr|A6R591|A6R591_AJECN	61.14	4	4	1.64E5	1	1	1	N	32513	ATP synthase subunit gamma OS=Ajellomyces capsulatus (strain NAm1 / WU24) GN=HCAG_04799 PE=3 SV=1
710	9602	tr|F0ULF9|F0ULF9_AJEC8	61.14	4	4	1.64E5	1	1	1	N	32454	ATP synthase subunit gamma OS=Ajellomyces capsulatus (strain H88) GN=HCEG_05444 PE=3 SV=1
672	707	tr|F0UVL9|F0UVL9_AJEC8	60.65	28	28	1.8E7	2	2	3	N	10857	Ubiquinol-cytochrome c reductase complex OS=Ajellomyces capsulatus (strain H88) GN=HCEG_09161 PE=4 SV=1
672	708	tr|C0NHZ3|C0NHZ3_AJECG	60.65	28	28	1.8E7	2	2	3	N	10857	Ubiquinol-cytochrome c reductase complex ubiquinone-binding protein OS=Ajellomyces capsulatus (strain G186AR / H82 / ATCC MYA-2454 / RMSCC 2432) GN=HCBG_02965 PE=4 SV=1
672	709	tr|C6H5X8|C6H5X8_AJECH	60.65	28	28	1.8E7	2	2	3	N	10857	Ubiquinol-cytochrome c reductase complex ubiquinone-binding protein OS=Ajellomyces capsulatus (strain H143) GN=HCDG_01829 PE=4 SV=1
672	710	tr|A6R5V4|A6R5V4_AJECN	60.65	28	28	1.8E7	2	2	3	N	10871	Uncharacterized protein OS=Ajellomyces capsulatus (strain NAm1 / WU24) GN=HCAG_05012 PE=4 SV=1
394	490	C6HAY7|VPS10_AJECH	58.52	1	1	5.94E4	1	1	1	Y	159137	Vacuolar protein sorting/targeting protein 10 OS=Ajellomyces capsulatus (strain H143) GN=VPS10 PE=3 SV=1
394	478	A6QWZ2|VPS10_AJECN	58.52	1	1	5.94E4	1	1	1	Y	165598	Vacuolar protein sorting/targeting protein 10 OS=Ajellomyces capsulatus (strain NAm1 / WU24) GN=VPS10 PE=3 SV=1
394	479	C0NKP8|VPS10_AJECG	58.52	1	1	5.94E4	1	1	1	Y	168472	Vacuolar protein sorting/targeting protein 10 OS=Ajellomyces capsulatus (strain G186AR / H82 / ATCC MYA-2454 / RMSCC 2432) GN=VPS10 PE=3 SV=1
394	480	tr|F0UD48|F0UD48_AJEC8	58.52	1	1	5.94E4	1	1	1	Y	168413	Sortilin OS=Ajellomyces capsulatus (strain H88) GN=HCEG_02689 PE=4 SV=1
468	883	tr|A6REK7|A6REK7_AJECN	57.93	5	5	3.81E5	1	1	3	N	20118	Ribosomal protein L13 OS=Ajellomyces capsulatus (strain NAm1 / WU24) GN=HCAG_08072 PE=3 SV=1
468	884	tr|C0NVE7|C0NVE7_AJECG	57.93	5	5	3.81E5	1	1	3	N	20134	50S ribosomal protein L13 OS=Ajellomyces capsulatus (strain G186AR / H82 / ATCC MYA-2454 / RMSCC 2432) GN=HCBG_07127 PE=3 SV=1
468	885	tr|F0URM9|F0URM9_AJEC8	57.93	5	5	3.81E5	1	1	3	N	20195	50S ribosomal protein OS=Ajellomyces capsulatus (strain H88) GN=HCEG_07771 PE=3 SV=1
174	1035	tr|C0NTX9|C0NTX9_AJECG	56.75	4	4	3.21E7	1	1	7	Y	31681	L-xylulose reductase OS=Ajellomyces capsulatus (strain G186AR / H82 / ATCC MYA-2454 / RMSCC 2432) GN=HCBG_06609 PE=4 SV=1
174	1037	tr|C6HEP0|C6HEP0_AJECH	56.75	4	4	3.21E7	1	1	7	Y	31680	L-xylulose reductase OS=Ajellomyces capsulatus (strain H143) GN=HCDG_04907 PE=4 SV=1
174	1038	tr|F0ULJ1|F0ULJ1_AJEC8	56.75	4	4	3.21E7	1	1	7	Y	31680	L-xylulose reductase OS=Ajellomyces capsulatus (strain H88) GN=HCEG_06360 PE=4 SV=1
174	1036	tr|A6QTC0|A6QTC0_AJECN	56.75	4	4	3.21E7	1	1	7	Y	31642	Sorbitol utilization protein SOU1 OS=Ajellomyces capsulatus (strain NAm1 / WU24) GN=HCAG_00626 PE=4 SV=1
383	666	tr|C0P150|C0P150_AJECG	56.72	6	6	2.45E5	1	1	2	N	29182	Proteasome subunit beta OS=Ajellomyces capsulatus (strain G186AR / H82 / ATCC MYA-2454 / RMSCC 2432) GN=HCBG_09130 PE=3 SV=1
383	667	tr|C6HSF2|C6HSF2_AJECH	56.72	6	6	2.45E5	1	1	2	N	29213	Proteasome subunit beta OS=Ajellomyces capsulatus (strain H143) GN=HCDG_09133 PE=3 SV=1
383	668	tr|F0UW05|F0UW05_AJEC8	56.72	6	6	2.45E5	1	1	2	N	29212	Proteasome subunit beta OS=Ajellomyces capsulatus (strain H88) GN=HCEG_09297 PE=3 SV=1
512	525	tr|A6QST1|A6QST1_AJECN	55.26	7	7	1.54E5	1	1	1	N	18781	Uncharacterized protein OS=Ajellomyces capsulatus (strain NAm1 / WU24) GN=HCAG_00437 PE=4 SV=1
512	522	tr|F0UPE4|F0UPE4_AJEC8	55.26	7	7	1.54E5	1	1	1	N	18783	Cytochrome c oxidase polypeptide VI OS=Ajellomyces capsulatus (strain H88) GN=HCEG_06165 PE=4 SV=1
512	524	tr|C0NTD8|C0NTD8_AJECG	55.26	6	6	1.54E5	1	1	1	N	19562	Cytochrome c oxidase polypeptide VI OS=Ajellomyces capsulatus (strain G186AR / H82 / ATCC MYA-2454 / RMSCC 2432) GN=HCBG_06418 PE=4 SV=1
305	557	tr|C6HQ06|C6HQ06_AJECH	54.10	8	8	9.19E4	1	1	2	N	15797	40S ribosomal protein S23 OS=Ajellomyces capsulatus (strain H143) GN=HCDG_08287 PE=3 SV=1
305	558	tr|A6QX40|A6QX40_AJECN	54.10	8	8	9.19E4	1	1	2	N	15797	Ribosomal protein S23 OS=Ajellomyces capsulatus (strain NAm1 / WU24) GN=HCAG_01947 PE=3 SV=1
305	559	tr|C0NQV8|C0NQV8_AJECG	54.10	8	8	9.19E4	1	1	2	N	15797	Ribosomal protein S23 OS=Ajellomyces capsulatus (strain G186AR / H82 / ATCC MYA-2454 / RMSCC 2432) GN=HCBG_05388 PE=3 SV=1
305	560	tr|F0USF1|F0USF1_AJEC8	54.10	8	8	9.19E4	1	1	2	N	15797	Ribosomal protein S23 OS=Ajellomyces capsulatus (strain H88) GN=HCEG_08043 PE=3 SV=1
511	9552	tr|C6H7Z2|C6H7Z2_AJECH	52.79	4	4	1.73E5	1	1	1	N	25461	Uncharacterized protein OS=Ajellomyces capsulatus (strain H143) GN=HCDG_01553 PE=4 SV=1
511	9553	tr|C0NIM2|C0NIM2_AJECG	52.79	4	4	1.73E5	1	1	1	N	25503	Uncharacterized protein OS=Ajellomyces capsulatus (strain G186AR / H82 / ATCC MYA-2454 / RMSCC 2432) GN=HCBG_02279 PE=4 SV=1
511	9554	tr|F0U507|F0U507_AJEC8	52.79	4	4	1.73E5	1	1	1	N	25461	Uncharacterized protein OS=Ajellomyces capsulatus (strain H88) GN=HCEG_01412 PE=4 SV=1
548	1085	tr|F0UQL9|F0UQL9_AJEC8	52.55	2	2	5.61E4	1	1	1	N	33871	Mitochondrial DNA replication protein OS=Ajellomyces capsulatus (strain H88) GN=HCEG_07411 PE=3 SV=1
548	1086	tr|C0P087|C0P087_AJECG	52.55	2	2	5.61E4	1	1	1	N	33831	Mitochondrial DNA replication protein OS=Ajellomyces capsulatus (strain G186AR / H82 / ATCC MYA-2454 / RMSCC 2432) GN=HCBG_08806 PE=3 SV=1
497	786	tr|A6QUB6|A6QUB6_AJECN	50.49	5	5	2.82E5	1	1	4	N	25176	NADH-ubiquinone oxidoreductase 21 kDa subunit, mitochondrial OS=Ajellomyces capsulatus (strain NAm1 / WU24) GN=HCAG_00972 PE=4 SV=1
497	770	tr|F0UN95|F0UN95_AJEC8	50.49	5	5	2.82E5	1	1	4	N	24997	NADH-ubiquinone oxidoreductase OS=Ajellomyces capsulatus (strain H88) GN=HCEG_06768 PE=4 SV=1
497	771	tr|C0NP83|C0NP83_AJECG	50.49	5	5	2.82E5	1	1	4	N	24997	NADH-ubiquinone oxidoreductase OS=Ajellomyces capsulatus (strain G186AR / H82 / ATCC MYA-2454 / RMSCC 2432) GN=HCBG_04963 PE=4 SV=1
497	772	tr|C6HMG0|C6HMG0_AJECH	50.49	5	5	2.82E5	1	1	4	N	24997	NADH-ubiquinone oxidoreductase 21 kDa subunit OS=Ajellomyces capsulatus (strain H143) GN=HCDG_07276 PE=4 SV=1
1467	9704	tr|F0U9T1|F0U9T1_AJEC8	50.20	3	3	1.97E5	1	1	1	N	40204	Sphingolipid long chain base-responsive protein PIL1 OS=Ajellomyces capsulatus (strain H88) GN=HCEG_01968 PE=4 SV=1
1467	9705	tr|A6RDR8|A6RDR8_AJECN	50.20	3	3	1.97E5	1	1	1	N	40144	Sphingolipid long chain base-responsive protein PIL1 OS=Ajellomyces capsulatus (strain NAm1 / WU24) GN=HCAG_07776 PE=4 SV=1
1467	9706	tr|C0NYM0|C0NYM0_AJECG	50.20	3	3	1.97E5	1	1	1	N	40204	Sphingolipid long chain base-responsive protein PIL1 OS=Ajellomyces capsulatus (strain G186AR / H82 / ATCC MYA-2454 / RMSCC 2432) GN=HCBG_08250 PE=4 SV=1
1467	9707	tr|C6H8M8|C6H8M8_AJECH	50.20	3	3	1.97E5	1	1	1	N	40204	Sphingolipid long chain base-responsive protein PIL1 OS=Ajellomyces capsulatus (strain H143) GN=HCDG_02559 PE=4 SV=1
550	9700	tr|C0NJT9|C0NJT9_AJECG	49.92	7	7	1.24E6	1	1	4	Y	14190	Uncharacterized protein OS=Ajellomyces capsulatus (strain G186AR / H82 / ATCC MYA-2454 / RMSCC 2432) GN=HCBG_03419 PE=4 SV=1
550	9701	tr|F0UC72|F0UC72_AJEC8	49.92	7	7	1.24E6	1	1	4	Y	14190	Uncharacterized protein OS=Ajellomyces capsulatus (strain H88) GN=HCEG_02387 PE=4 SV=1
550	9702	tr|C6HIX8|C6HIX8_AJECH	49.92	4	4	1.24E6	1	1	4	Y	24194	Uncharacterized protein OS=Ajellomyces capsulatus (strain H143) GN=HCDG_06012 PE=4 SV=1
785	859	tr|C6HDR2|C6HDR2_AJECH	49.88	2	2	1.08E5	1	1	1	N	55452	Beta-hexosaminidase OS=Ajellomyces capsulatus (strain H143) GN=HCDG_04343 PE=3 SV=1
785	860	tr|C0NSG3|C0NSG3_AJECG	49.88	2	2	1.08E5	1	1	1	N	67899	Beta-hexosaminidase OS=Ajellomyces capsulatus (strain G186AR / H82 / ATCC MYA-2454 / RMSCC 2432) GN=HCBG_06093 PE=3 SV=1
785	861	tr|F0UUI3|F0UUI3_AJEC8	49.88	2	2	1.08E5	1	1	1	N	67893	Beta-hexosaminidase OS=Ajellomyces capsulatus (strain H88) GN=HCEG_08775 PE=3 SV=1
435	9567	tr|C6HAF0|C6HAF0_AJECH	48.90	7	7	1.31E5	1	1	1	N	17800	60S ribosomal protein L12 OS=Ajellomyces capsulatus (strain H143) GN=HCDG_03181 PE=3 SV=1
435	841	tr|C0NC43|C0NC43_AJECG	48.90	6	6	1.31E5	1	1	1	N	20499	60S ribosomal protein L11 OS=Ajellomyces capsulatus (strain G186AR / H82 / ATCC MYA-2454 / RMSCC 2432) GN=HCBG_00689 PE=3 SV=1
435	9572	tr|F0ULF0|F0ULF0_AJEC8	48.90	1	1	1.31E5	1	1	1	N	167091	Uncharacterized protein OS=Ajellomyces capsulatus (strain H88) GN=HCEG_05435 PE=3 SV=1
929	414	tr|C6HKC7|C6HKC7_AJECH	47.62	4	4	1.74E5	1	1	2	N	56003	Ribose-phosphate pyrophosphokinase OS=Ajellomyces capsulatus (strain H143) GN=HCDG_06658 PE=4 SV=1
872	4142	tr|A6RGN4|A6RGN4_AJECN	46.97	6	6	1.97E5	1	1	2	N	18408	Uncharacterized protein OS=Ajellomyces capsulatus (strain NAm1 / WU24) GN=HCAG_08801 PE=4 SV=1
872	4925	tr|C0NUV8|C0NUV8_AJECG	46.97	6	6	1.97E5	1	1	2	N	18180	Uncharacterized protein OS=Ajellomyces capsulatus (strain G186AR / H82 / ATCC MYA-2454 / RMSCC 2432) GN=HCBG_06722 PE=4 SV=1
872	4926	tr|C6HRH4|C6HRH4_AJECH	46.97	6	6	1.97E5	1	1	2	N	18378	Uncharacterized protein OS=Ajellomyces capsulatus (strain H143) GN=HCDG_08559 PE=4 SV=1
872	4927	tr|F0U7X7|F0U7X7_AJEC8	46.97	6	6	1.97E5	1	1	2	N	18378	Uncharacterized protein OS=Ajellomyces capsulatus (strain H88) GN=HCEG_00161 PE=4 SV=1
832	473	tr|A6QUJ3|A6QUJ3_AJECN	46.89	14	14	5.67E5	1	1	2	N	8903	Uncharacterized protein OS=Ajellomyces capsulatus (strain NAm1 / WU24) GN=HCAG_01049 PE=3 SV=1
832	470	tr|C6HMS2|C6HMS2_AJECH	46.89	12	12	5.67E5	1	1	2	N	10085	Uncharacterized protein OS=Ajellomyces capsulatus (strain H143) GN=HCDG_07388 PE=3 SV=1
832	471	tr|F0UNV5|F0UNV5_AJEC8	46.89	12	12	5.67E5	1	1	2	N	10085	Uncharacterized protein OS=Ajellomyces capsulatus (strain H88) GN=HCEG_06874 PE=3 SV=1
832	472	tr|C0NPI9|C0NPI9_AJECG	46.89	12	12	5.67E5	1	1	2	N	10085	Uncharacterized protein OS=Ajellomyces capsulatus (strain G186AR / H82 / ATCC MYA-2454 / RMSCC 2432) GN=HCBG_05069 PE=3 SV=1
234	652	tr|C6HFF1|C6HFF1_AJECH	46.37	1	1	9.6E6	1	1	2	N	121311	ATP-dependent DNA ligase domain-containing protein OS=Ajellomyces capsulatus (strain H143) GN=HCDG_04674 PE=4 SV=1
677	1048	tr|A6QYP7|A6QYP7_AJECN	45.38	8	8	3.13E5	1	1	3	N	15311	Uncharacterized protein OS=Ajellomyces capsulatus (strain NAm1 / WU24) GN=HCAG_02504 PE=4 SV=1
677	1049	tr|F0UH16|F0UH16_AJEC8	45.38	8	8	3.13E5	1	1	3	N	15311	Mitochondrial ribosomal protein subunit L51 OS=Ajellomyces capsulatus (strain H88) GN=HCEG_03630 PE=4 SV=1
677	1050	tr|C0NFC5|C0NFC5_AJECG	45.38	8	8	3.13E5	1	1	3	N	15338	Mitochondrial ribosomal protein subunit L51 OS=Ajellomyces capsulatus (strain G186AR / H82 / ATCC MYA-2454 / RMSCC 2432) GN=HCBG_01591 PE=4 SV=1
646	1045	tr|C6HEK4|C6HEK4_AJECH	44.99	3	3	1.53E5	1	1	3	N	36474	RNase III domain-containing protein OS=Ajellomyces capsulatus (strain H143) GN=HCDG_04871 PE=4 SV=1
646	1042	tr|A6QT91|A6QT91_AJECN	44.99	5	5	1.53E5	1	1	3	N	22582	Uncharacterized protein OS=Ajellomyces capsulatus (strain NAm1 / WU24) GN=HCAG_00597 PE=4 SV=1
646	1043	tr|F0UQB3|F0UQB3_AJEC8	44.99	4	4	1.53E5	1	1	3	N	27225	RNase III domain-containing protein OS=Ajellomyces capsulatus (strain H88) GN=HCEG_06326 PE=4 SV=1
646	1044	tr|C0NTU6|C0NTU6_AJECG	44.99	4	4	1.53E5	1	1	3	N	29486	RNase III domain-containing protein OS=Ajellomyces capsulatus (strain G186AR / H82 / ATCC MYA-2454 / RMSCC 2432) GN=HCBG_06576 PE=4 SV=1
711	693	tr|A6R3J0|A6R3J0_AJECN	43.94	4	4	1.27E5	1	1	3	N	22477	Proteasome subunit beta type OS=Ajellomyces capsulatus (strain NAm1 / WU24) GN=HCAG_04198 PE=3 SV=1
711	417	tr|C6H4R3|C6H4R3_AJECH	43.94	4	4	1.27E5	1	1	3	N	24794	Proteasome subunit beta type OS=Ajellomyces capsulatus (strain H143) GN=HCDG_00264 PE=3 SV=1
605	542	tr|C6HRQ3|C6HRQ3_AJECH	43.87	4	4	3.08E5	1	1	3	Y	27974	Proteasome subunit alpha type OS=Ajellomyces capsulatus (strain H143) GN=HCDG_08638 PE=3 SV=1
605	543	tr|C0NV29|C0NV29_AJECG	43.87	4	4	3.08E5	1	1	3	Y	27974	Proteasome subunit alpha type OS=Ajellomyces capsulatus (strain G186AR / H82 / ATCC MYA-2454 / RMSCC 2432) GN=HCBG_06793 PE=3 SV=1
605	544	tr|F0U8B6|F0U8B6_AJEC8	43.87	4	4	3.08E5	1	1	3	Y	27974	Proteasome subunit alpha type OS=Ajellomyces capsulatus (strain H88) GN=HCEG_00236 PE=3 SV=1
930	688	#CONTAM#CAS1_BOVIN|	43.63	6	6	1.51E5	1	1	1	N	24529	sp|#CONTAM#CAS1_BOVIN|
518	300	tr|C6H4Y3|C6H4Y3_AJECH	43.56	3	3	2.17E5	1	1	1	N	22563	Uncharacterized protein OS=Ajellomyces capsulatus (strain H143) GN=HCDG_00304 PE=4 SV=1
518	368	tr|A6R3M4|A6R3M4_AJECN	43.56	3	3	2.17E5	1	1	1	N	24221	Uncharacterized protein OS=Ajellomyces capsulatus (strain NAm1 / WU24) GN=HCAG_04232 PE=4 SV=1
870	9619	#DECOY#tr|F0UAH0|F0UAH0_AJEC8	43.26	1	1	1.54E5	1	1	1	N	93150	ZZ type zinc finger domain-containing protein OS=Ajellomyces capsulatus (strain H88) GN=HCEG_02104 PE=4 SV=1
322	9620	#DECOY#tr|C0NTZ9|C0NTZ9_AJECG	43.15	1	1	8.17E5	1	1	2	N	154706	DUF1620 domain-containing protein OS=Ajellomyces capsulatus (strain G186AR / H82 / ATCC MYA-2454 / RMSCC 2432) GN=HCBG_06629 PE=4 SV=1
873	1061	tr|F0UV12|F0UV12_AJEC8	41.68	9	9	2.19E5	1	1	2	N	11459	Predicted protein OS=Ajellomyces capsulatus (strain H88) GN=HCEG_08954 PE=4 SV=1
873	913	tr|C0NHE0|C0NHE0_AJECG	41.68	6	6	2.19E5	1	1	2	N	18372	60S ribosomal protein L31E OS=Ajellomyces capsulatus (strain G186AR / H82 / ATCC MYA-2454 / RMSCC 2432) GN=HCBG_02762 PE=4 SV=1
873	911	tr|A6R6D4|A6R6D4_AJECN	41.68	7	7	2.19E5	1	1	2	N	13803	Ribosomal protein L31e OS=Ajellomyces capsulatus (strain NAm1 / WU24) GN=HCAG_05192 PE=4 SV=1
679	773	tr|C6H4Q0|C6H4Q0_AJECH	41.00	3	3	1.39E5	1	1	3	N	34273	3-hydroxybutyryl CoA dehydrogenase OS=Ajellomyces capsulatus (strain H143) GN=HCDG_00251 PE=4 SV=1
679	721	tr|A6RDL7|A6RDL7_AJECN	41.00	3	3	1.39E5	1	1	3	N	34334	3-hydroxybutyryl-CoA dehydrogenase OS=Ajellomyces capsulatus (strain NAm1 / WU24) GN=HCAG_07725 PE=4 SV=1
679	774	tr|F0UIU0|F0UIU0_AJEC8	41.00	3	3	1.39E5	1	1	3	N	34273	3-hydroxybutyryl CoA dehydrogenase OS=Ajellomyces capsulatus (strain H88) GN=HCEG_04858 PE=4 SV=1
679	775	tr|C0NYP3|C0NYP3_AJECG	41.00	3	3	1.39E5	1	1	3	N	35773	3-hydroxybutyryl CoA dehydrogenase OS=Ajellomyces capsulatus (strain G186AR / H82 / ATCC MYA-2454 / RMSCC 2432) GN=HCBG_08273 PE=4 SV=1
1468	9715	tr|A6QT90|A6QT90_AJECN	40.29	4	4	5.19E4	1	1	1	N	20333	Uncharacterized protein OS=Ajellomyces capsulatus (strain NAm1 / WU24) GN=HCAG_00596 PE=4 SV=1
1468	9716	tr|C0NTU4|C0NTU4_AJECG	40.29	4	4	5.19E4	1	1	1	N	20265	Succinate dehydrogenase cytochrome b560 subunit OS=Ajellomyces capsulatus (strain G186AR / H82 / ATCC MYA-2454 / RMSCC 2432) GN=HCBG_06574 PE=4 SV=1
1468	9717	tr|F0UQB1|F0UQB1_AJEC8	40.29	4	4	5.19E4	1	1	1	N	20277	Succinate dehydrogenase cytochrome b560 subunit OS=Ajellomyces capsulatus (strain H88) GN=HCEG_06324 PE=4 SV=1
1468	9718	tr|C6HEK2|C6HEK2_AJECH	40.29	4	4	5.19E4	1	1	1	N	20247	Succinate dehydrogenase cytochrome b560 subunit OS=Ajellomyces capsulatus (strain H143) GN=HCDG_04869 PE=4 SV=1
931	9725	tr|C0NUA3|C0NUA3_AJECG	38.18	7	7	2.27E5	1	1	2	N	11372	NADH-ubiquinone oxidoreductase OS=Ajellomyces capsulatus (strain G186AR / H82 / ATCC MYA-2454 / RMSCC 2432) GN=HCBG_06934 PE=4 SV=1
621	792	tr|F0UHG8|F0UHG8_AJEC8	37.68	1	1	1.43E5	1	1	3	N	97006	Eukaryotic translation initiation factor 3 subunit C OS=Ajellomyces capsulatus (strain H88) GN=NIP1 PE=3 SV=1
621	793	tr|C0NXA3|C0NXA3_AJECG	37.68	1	1	1.43E5	1	1	3	N	97443	Eukaryotic translation initiation factor 3 subunit C OS=Ajellomyces capsulatus (strain G186AR / H82 / ATCC MYA-2454 / RMSCC 2432) GN=NIP1 PE=3 SV=1
621	794	tr|C6HI83|C6HI83_AJECH	37.68	1	1	1.43E5	1	1	3	N	97383	Eukaryotic translation initiation factor 3 subunit C OS=Ajellomyces capsulatus (strain H143) GN=NIP1 PE=3 SV=1
712	733	tr|C6HPT3|C6HPT3_AJECH	36.48	7	7	4.28E5	1	1	3	N	15845	NADH dehydrogenase [ubiquinone] 1 alpha subcomplex subunit OS=Ajellomyces capsulatus (strain H143) GN=HCDG_08214 PE=3 SV=1
712	734	tr|A6RHC2|A6RHC2_AJECN	36.48	7	7	4.28E5	1	1	3	N	15845	NADH dehydrogenase [ubiquinone] 1 alpha subcomplex subunit OS=Ajellomyces capsulatus (strain NAm1 / WU24) GN=HCAG_09039 PE=3 SV=1
712	735	tr|C0NR32|C0NR32_AJECG	36.48	7	7	4.28E5	1	1	3	N	15831	NADH dehydrogenase [ubiquinone] 1 alpha subcomplex subunit OS=Ajellomyces capsulatus (strain G186AR / H82 / ATCC MYA-2454 / RMSCC 2432) GN=HCBG_05462 PE=3 SV=1
712	736	tr|F0USM5|F0USM5_AJEC8	36.48	7	7	4.28E5	1	1	3	N	15845	NADH dehydrogenase [ubiquinone] 1 alpha subcomplex subunit OS=Ajellomyces capsulatus (strain H88) GN=HCEG_08117 PE=3 SV=1
713	9742	tr|C6HQS9|C6HQS9_AJECH	36.08	2	2	4.77E5	1	1	3	Y	32085	Chitin synthase export chaperone OS=Ajellomyces capsulatus (strain H143) GN=HCDG_08751 PE=4 SV=1
713	9743	tr|A6QVG7|A6QVG7_AJECN	36.08	2	2	4.77E5	1	1	3	Y	32072	Uncharacterized protein OS=Ajellomyces capsulatus (strain NAm1 / WU24) GN=HCAG_01374 PE=4 SV=1
1469	9740	#CONTAM#THIO_HUMAN|	35.03	9	9	4.26E4	1	1	1	N	11606	sp|#CONTAM#THIO_HUMAN|
1470	1224	tr|C6HTL4|C6HTL4_AJECH	35.00	4	4	1.75E5	1	1	1	N	28405	ATP synthase subunit a OS=Ajellomyces capsulatus (strain H143) GN=HCDG_12012 PE=3 SV=1
1470	1225	tr|F0UWF1|F0UWF1_AJEC8	35.00	4	4	1.75E5	1	1	1	N	28405	ATP synthase subunit a OS=Ajellomyces capsulatus (strain H88) GN=HCEG_12014 PE=3 SV=1
1470	1226	tr|C0P1F7|C0P1F7_AJECG	35.00	4	4	1.75E5	1	1	1	N	28405	ATP synthase subunit a OS=Ajellomyces capsulatus (strain G186AR / H82 / ATCC MYA-2454 / RMSCC 2432) GN=HCBG_12003 PE=3 SV=1
[truncated: 14 more rows]

## Sheet: Heterologous run 3
Protein list of the third biological replicate between the Histoplasma yeast-cell extract and the pool of sera from patients with other infectious diseases
[truncated: 621 more rows]

[truncated: 6 more sheets: NHS run 1, NHS run 2, NHS run 3, Control run 1, Control run 2, Control run 3]
